# Supplementary material for: Lipid metabolism of hepatocyte-like cells supports intestinal tumor growth by promoting tracheogenesis
Source: bioRxiv. 2025 Apr 5:2025.04.04.647255. Preprint. [Version 1] doi: 10.1101/2025.04.04.647255 (PMC11996582; doi:10.1101/2025.04.04.647255)
Supplement: Supplement 1 [file media-1.xlsx]

## Sheet: Sheet1
Very long chain fatty acid pahtway genes
Hnf4
ACC
kar
Cpr
Cyp4g1
CG18609
CG30008
CG16904
Hacd1
Hacd2
CG16935
FarO
FASN1
FASN2
FASN3
