# Supplementary material for: Lipid metabolism of hepatocyte-like cells supports intestinal tumor growth by promoting tracheogenesis
Source: bioRxiv. 2025 Apr 5:2025.04.04.647255. Preprint. [Version 1] doi: 10.1101/2025.04.04.647255 (PMC11996582; doi:10.1101/2025.04.04.647255)
Supplement: Supplement 2 [file media-2.xlsx]

## Sheet: Sheet1
	List of Drosophila genotypes for each main figure
	Figure 1
	A	Esg-LexA>ctrl	w; esg-LexA/+; PromE-GAL4,Tub-GAL80[TS]/+
		Esg-LexA>yki	w; esg-LexA/LexAop-yki[S3A]; PromE-GAL4,Tub-GAL80[TS]/+
	B	Esg>ctrl	w; esg-GAL4 UAS-GFP Tub-GAL80[TS]/+; +/+
		Esg>yki	w; esg-GAL4 UAS-GFP Tub-GAL80[TS]/+; UAS-yki[S3A]/+
	C,N	PromEgs>Hnf4-i	w/yw; PromEgs-GAL4/+; UAS-Hnf4-RNAi
	D,H,I,J,K	Esg-LexA>yki (-) PromE>Hnf4-i (-)	w; esg-LexA/+; PromE-GAL4,Tub-GAL80[TS]/+
		Esg-LexA>yki (+) PromE>Hnf4-i (-)	w; esg-LexA/LexAop-yki[S3A]; PromE-GAL4,Tub-GAL80[TS]/+
		Esg-LexA>yki (+) PromE>Hnf4-i (+)	w; esg-LexA/LexAop-yki[S3A]; PromE-GAL4,Tub-GAL80[TS]/UAS-Hnf4-RNAi
	G	Esg-LexA>yki (-) PromE>Hnf4-i (-)	w; esg-LexA/+; PromE-GAL4,Tub-GAL80[TS]/+
		Esg-LexA>yki (-) PromE>Hnf4-i (+)	w; esg-LexA/+; PromE-GAL4,Tub-GAL80[TS]/UAS-Hnf4-RNAi
		Esg-LexA>yki (+) PromE>Hnf4-i (-)	w; esg-LexA/LexAop-yki[S3A]; PromE-GAL4,Tub-GAL80[TS]/+
		Esg-LexA>yki (+) PromE>Hnf4-i (+)	w; esg-LexA/LexAop-yki[S3A]; PromE-GAL4,Tub-GAL80[TS]/UAS-Hnf4-RNAi
	E,F	Esg>ctrl	w; esg-GAL4 UAS-GFP Tub-GAL80[TS]/Hnf4-127D01; +/+
		Esg>yki	w; esg-GAL4 UAS-GFP Tub-GAL80[TS]/Hnf4-127D01; UAS-yki[S3A]/+
	M	Esg-LexA>yki (-) PromE>mElo-i (-)	w; esg-LexA/+; PromE-GAL4,Tub-GAL80[TS]/+
		Esg-LexA>yki (-) PromE>mElo-i (+)	w; esg-LexA/+; PromE-GAL4,Tub-GAL80[TS]/UAS-mElo-RNAi
		Esg-LexA>yki (+) PromE>mElo-i (-)	w; esg-LexA/LexAop-yki[S3A]; PromE-GAL4,Tub-GAL80[TS]/+
		Esg-LexA>yki (+) PromE>mElo-i (+)	w; esg-LexA/LexAop-yki[S3A]; PromE-GAL4,Tub-GAL80[TS]/UAS-mElo-RNAi
	O	Esg-LexA>ctrl	w; esg-LexA/+; PromE-GAL4,Tub-GAL80[TS]/+
		Esg-LexA>yki	w; esg-LexA/LexAop-yki[S3A]; PromE-GAL4,Tub-GAL80[TS]/+
		Esg-LexA>yki;PromE>Hnf4-i	w; esg-LexA/LexAop-yki[S3A]; PromE-GAL4,Tub-GAL80[TS]/UAS-Hnf4-RNAi
	P	Esg-LexA>ctrl	w; esg-LexA/+; PromE-GAL4,Tub-GAL80[TS]/+
		Esg-LexA>yki	w; esg-LexA/LexAop-yki[S3A]; PromE-GAL4,Tub-GAL80[TS]/+
		Esg-LexA>yki;PromE>mElo-i	w; esg-LexA/LexAop-yki[S3A]; PromE-GAL4,Tub-GAL80[TS]/UAS-mElo-RNAi
	Figure 2
	E,F,G	PromEgs>UAS-TSC1,2	w/yw; PromE(800)-GAL4/+ ; UAS-TSC1,2/+
		PromEgs>UAS-TSC1,2;UAS-Hnf4	w; PromE(800)-GAL4/UAS-Hnf4; UAS-TSC1,2/+
	H,K,M	Esg-LexA>yki (-) PromE>TSC1,2 (-)	w; esg-LexA/+; PromE-GAL4,Tub-GAL80[TS]/+
		Esg-LexA>yki (+) PromE>TSC1,2 (-)	w; esg-LexA/LexAop-yki[S3A]; PromE-GAL4,Tub-GAL80[TS]/+
		Esg-LexA>yki (+) PromE>TSC1,2 (+)	w; esg-LexA/LexAop-yki[S3A]; PromE-GAL4,Tub-GAL80[TS]/UAS-TSC1,2
	L	Esg-LexA>yki (-) PromE>TSC1,2 (-)	w; esg-LexA/+; PromE-GAL4,Tub-GAL80[TS]/+
		Esg-LexA>yki (-) PromE>TSC1,2 (+)	w; esg-LexA/+; PromE-GAL4,Tub-GAL80[TS]/UAS-TSC1,2
		Esg-LexA>yki (+) PromE>TSC1,2 (-)	w; esg-LexA/LexAop-yki[S3A]; PromE-GAL4,Tub-GAL80[TS]/+
		Esg-LexA>yki (+) PromE>TSC1,2 (+)	w; esg-LexA/LexAop-yki[S3A]; PromE-GAL4,Tub-GAL80[TS]/UAS-TSC1,2
	I,J	ctrl	w; esg-GAL4 UAS-GFP Tub-GAL80[TS]/+; +/+
		Yki	w; esg-GAL4 UAS-GFP Tub-GAL80[TS]/+; UAS-yki[S3A]/+
	Figure 3
	A,B,C	Esg>UAS-LUC	w; esg-GAL4 UAS-GFP Tub-GAL80[TS]/UAS-Luciferase; +/+
		Esg>UAS-Pvf1	w; esg-GAL4 UAS-GFP Tub-GAL80[TS]/+; UAS-Pvf1-HA/+
	D,E,F	PromEgs>UAS-PvR[A]	w/yw; PromE(800)-GAL4/UAS-PvR[A]; +/+
	G-L	Esg>UAS-Luc RNAi	w; esg-GAL4 UAS-GFP Tub-GAL80[TS]/+; UAS-Luc RNAi/+
		Esg>yki;UAS-Luc RNAi	w; esg-GAL4 UAS-GFP Tub-GAL80[TS]/+; UAS-Luc RNAi/UAS-yki[S3A]
		Esg>yki;UAS-Pvf1 RNAi	w; esg-GAL4 UAS-GFP Tub-GAL80[TS]/UAS-Pvf1 RNAi; UAS-yki[S3A]/+
	M-P	Esg-LexA>yki (-) PromE>PvR-i (-)	w; esg-LexA/+; PromE-GAL4,Tub-GAL80[TS]/+
		Esg-LexA>yki (+) PromE>PvR-i (-)	w; esg-LexA/LexAop-yki[S3A]; PromE-GAL4,Tub-GAL80[TS]/+
		Esg-LexA>yki (+) PromE>PvR-i (+)	w; esg-LexA/LexAop-yki[S3A]; PromE-GAL4,Tub-GAL80[TS]/UAS-PvR-i
	Q	Esg-LexA>ctrl	w; esg-LexA/+; PromE-GAL4,Tub-GAL80[TS]/+
		Esg-LexA>yki	w; esg-LexA/LexAop-yki[S3A]; PromE-GAL4,Tub-GAL80[TS]/+
		Esg-LexA>yki;PromE>PvR-i	w; esg-LexA/LexAop-yki[S3A]; PromE-GAL4,Tub-GAL80[TS]/UAS-PvR-i
	Figure 4
	A	Esg-LexA>ctrl	w; esg-LexA/+; PromE-GAL4,Tub-GAL80[TS]/+
		Esg-LexA>yki	w; esg-LexA/LexAop-yki[S3A]; PromE-GAL4,Tub-GAL80[TS]/+
		Esg-LexA>yki;PromE>Hnf4-i	w; esg-LexA/LexAop-yki[S3A]; PromE-GAL4,Tub-GAL80[TS]/UAS-Hnf4-RNAi
	B-G	Esg-LexA>yki (-) PromE>Hnf4-i (-)	w; esg-LexA/+; PromE-GAL4,Tub-GAL80[TS]/+
		Esg-LexA>yki (+) PromE>Hnf4-i (-)	w; esg-LexA/LexAop-yki[S3A]; PromE-GAL4,Tub-GAL80[TS]/+
		Esg-LexA>yki (+) PromE>Hnf4-i (+)	w; esg-LexA/LexAop-yki[S3A]; PromE-GAL4,Tub-GAL80[TS]/UAS-Hnf4-RNAi
	H	PromEgs>TSC1,2	w/yw; PromE(800)-GAL4/+ ; UAS-TSC1,2/+
		PromEgs>Hnf4-i	w/yw; PromE(800)-GAL4/+; UAS-Hnf4-RNAi/+
		PromEgs>Hnf4	w/yw; PromE(800)-GAL4/UAS-Hnf4; +/+
	I-L	Esg>Luc-i	w; esg-GAL4 UAS-GFP Tub-GAL80[TS]/+; UAS-Luc-RNAi/+
		Esg>yki;Luc-i	w; esg-GAL4 UAS-GFP Tub-GAL80[TS]/+; UAS-Luc-RNAi/UAS-yki[S3A]
		Esg>yki;LpR1-i	w; esg-GAL4 UAS-GFP Tub-GAL80[TS]/+; UAS-LpR1-RNAi/UAS-yki[S3A]
		Esg>LpR2-i	w; esg-GAL4 UAS-GFP Tub-GAL80[TS]/+; UAS-LpR2-RNAi/UAS-yki[S3A]
	M-O	Btl>ctrl	w; btl-GAL4, UAS-srcGFP, Tub-GAL80[TS]/+; +/+
		Btl>LpR1-i	w; btl-GAL4, UAS-srcGFP, Tub-GAL80[TS]/+; UAS-LpR1-RNAi/+
		Btl>LpR2-i	w; btl-GAL4, UAS-srcGFP, Tub-GAL80[TS]/+; UAS-LpR2-RNAi/+
	Figure 5
	A	PromEgs>mElo-i	w/yw; PromE(800)-GAL4/+ ; UAS-mElo-RNAi/+
	B	PromEgs>TSC1,2	w/yw; PromE(800)-GAL4/+ ; UAS-TSC1,2/+
	C-G	PromEgs>Hnf4-i	w/yw; PromE(800)-GAL4/+; UAS-Hnf4-RNAi/+
	H-J	PromEgs>mElo-i	w/yw; PromE(800)-GAL4/+ ; UAS-mElo-RNAi/+
	K-M	PromEgs>Hnf4	w/yw; PromE(800)-GAL4/UAS-Hnf4; +/+
	N-P	PromEgs>mElo	w/yw; PromE(800)-GAL4/UAS-mElo; +/+
	Figure 6
	A-C	Esg-LexA>yki (-) PromE (-)	w; esg-LexA/+; PromE-GAL4,Tub-GAL80[TS]/+
		Esg-LexA>yki (+) PromE (-)	w; esg-LexA/LexAop-yki[S3A]; PromE-GAL4,Tub-GAL80[TS]/+
		Esg-LexA>yki (+) PromE>TSC1,2	w; esg-LexA/LexAop-yki[S3A]; PromE-GAL4,Tub-GAL80[TS]/UAS-TSC1,2
		Esg-LexA>yki (+) PromE>Hnf4-i	w; esg-LexA/LexAop-yki[S3A]; PromE-GAL4,Tub-GAL80[TS]/UAS-Hnf4-RNAi
		Esg-LexA>yki (+) PromE>mElo-i	w; esg-LexA/LexAop-yki[S3A]; PromE-GAL4,Tub-GAL80[TS]/UAS-mElo-RNAi
	D-F	Esg>Luc-i	w; esg-GAL4 UAS-GFP Tub-GAL80[TS]/+; UAS-Luc-RNAi/+
		Esg>yki	w; esg-GAL4 UAS-GFP Tub-GAL80[TS]/+; UAS-yki[S3A]/+
		Esg>yki;Pvf1-i	w; esg-GAL4 UAS-GFP Tub-GAL80[TS]/UAS-Pvf1-RNAi; UAS-yki[S3A]/+
	Figure 1S
	A,C,D	PromEgs>Hnf4-i	w/yw; PromE(800)-Gal4/+; UAS-Hnf4-RNAi/+
	B	PromE>ctrl	w; Hnf4-127D01/+; PromE-GAL4, Tub-GAL80[TS]/+
		PromE>Hnf4-i	w; Hnf4-127D01/; PromE-GAL4, Tub-GAL80[TS]/UAS-Hnf4-RNAi
	E	Esg-LexA>yki (-) PromE>Hnf4-i (-)	w; esg-LexA/+; PromE-GAL4,Tub-GAL80[TS]/+
		Esg-LexA>yki (+) PromE>Hnf4-i (-)	w; esg-LexA/LexAop-yki[S3A]; PromE-GAL4,Tub-GAL80[TS]/+
		Esg-LexA>yki (+) PromE>Hnf4-i (+)	w; esg-LexA/LexAop-yki[S3A]; PromE-GAL4,Tub-GAL80[TS]/UAS-Hnf4-RNAi
	F	Ctrl	w; esg-GAL4 UAS-GFP Tub-GAL80[TS]/+; +/+
		Yki	w; esg-GAL4 UAS-GFP Tub-GAL80[TS]/+; UAS-yki[S3A]/+
	G	PromEgs>Hnf4-i	w/yw; PromE(800)-Gal4/+; UAS-Hnf4-RNAi/+
	H	PromEgs>Hnf4	w/yw; PromE(800)-Gal4/UAS-Hnf4/+
	I-K	PromEgs>mElo-i	w/yw; PromE(800)-Gal4/+ ; UAS-mElo-RNAi/+
	L	Esg-LexA>yki (-) PromE>mElo-i (-)	w; esg-LexA/+; PromE-GAL4,Tub-GAL80[TS]/+
		Esg-LexA>yki (+) PromE>mElo-i (-)	w; esg-LexA/LexAop-yki[S3A]; PromE-GAL4,Tub-GAL80[TS]/+
		Esg-LexA>yki (+) PromE>mElo-i (+)	w; esg-LexA/LexAop-yki[S3A]; PromE-GAL4,Tub-GAL80[TS]/UAS-mElo-RNAi
	M	Esg-LexA>ctrl	w; esg-LexA/+; PromE-GAL4,Tub-GAL80[TS]/+
		Esg-LexA>yki	w; esg-LexA/LexAop-yki[S3A]; PromE-GAL4,Tub-GAL80[TS]/+
		Esg-LexA>yki;PromE>mElo-i	w; esg-LexA/LexAop-yki[S3A]; PromE-GAL4,Tub-GAL80[TS]/UAS-mElo-RNAi
	Figure 2S
	A	mFas>Luc	w; mFas-GAL4/UAS-Luciferase; +/+
		mFas>TSC1,2	w; mFas-GAL4/+; UAS-TSC1,2/+
	B	PromEgs>PRAS40	w/yw; PromE(800)-GAL4/+; UAS-PRAS40/+
	C	ctrl	w; +/+; +/+
	D	Esg-LexA>yki (-) PromE>TSC1,2 (-)	w; esg-LexA/+; PromE-GAL4,Tub-GAL80[TS]/+
		Esg-LexA>yki (+) PromE>TSC1,2 (-)	w; esg-LexA/LexAop-yki[S3A]; PromE-GAL4,Tub-GAL80[TS]/+
		Esg-LexA>yki (+) PromE>TSC1,2 (+)	w; esg-LexA/LexAop-yki[S3A]; PromE-GAL4,Tub-GAL80[TS]/UAS-TSC1,2
	Figure 4S
	A-D	Esg>ctrl	w; esg-GAL4 UAS-GFP Tub-GAL80[TS]/+; +/+
		Esg>LpR1-i	w; esg-GAL4 UAS-GFP Tub-GAL80[TS]/+; UAS-LpR1-RNAi/+
		Esg>LpR2-i	w; esg-GAL4 UAS-GFP Tub-GAL80[TS]/+; UAS-LpR2-RNAi/+
	E	Btl>ctrl	w; btl-GAL4, UAS-srcGFP, Tub-GAL80[TS]/+
		Btl>LpR1-i	w; btl-GAL4, UAS-srcGFP, Tub-GAL80[TS]/+; UAS-LpR1-RNAi/+
		Btl>LpR2-i	w; btl-GAL4, UAS-srcGFP, Tub-GAL80[TS]/+; UAS-LpR2-RNAi/+
	Figure 5S
	A-D	PromEgs>Hnf4-i; QF6>MtdTomato	w; PromE(800)-Gal4/+; QF6 QUAS-mtdTomato/UAS-Hnf4-RNAi
	E-G	PromEgs>ctrl	w; PromE(800)-Gal4/+; +/+
	Figure 6S
	A-D	Esg-LexA>ctrl	w; esg-LexA/+; PromE-GAL4,Tub-GAL80[TS]/+
		Esg-LexA>yki	w; esg-LexA/LexAop-yki[S3A]; PromE-GAL4,Tub-GAL80[TS]/+
	E	Esg-LexA>yki (-) PromE (-)	w; esg-LexA/+; PromE-GAL4,Tub-GAL80[TS]/+
		Esg-LexA>yki (+) PromE (-)	w; esg-LexA/LexAop-yki[S3A]; PromE-GAL4,Tub-GAL80[TS]/+
		Esg-LexA>yki (+) PromE>TSC1,2	w; esg-LexA/LexAop-yki[S3A]; PromE-GAL4,Tub-GAL80[TS]/UAS-TSC1,2
		Esg-LexA>yki (+) PromE>Hnf4-i	w; esg-LexA/LexAop-yki[S3A]; PromE-GAL4,Tub-GAL80[TS]/UAS-Hnf4-RNAi
