# Supplementary material for: Lipid metabolism of hepatocyte-like cells supports intestinal tumor growth by promoting tracheogenesis
Source: bioRxiv. 2025 Apr 5:2025.04.04.647255. Preprint. [Version 1] doi: 10.1101/2025.04.04.647255 (PMC11996582; doi:10.1101/2025.04.04.647255)
Supplement: Supplement 4 [file media-4.xlsx]

## Sheet: Sheet1
											496-Esg-LexA-yki;Oe-Hnf4 RNAi	495-Esg-LexA-yki;Oe-Hnf4 RNAi	494-Esg-LexA-yki;Oe-Hnf4 RNAi	493-Esg-LexA-yki;Oe-Hnf4 RNAi	492-Esg-LexA-yki	491-Esg-LexA-yki	490-Esg-LexA-yki	489-Esg-LexA-yki	488-Esg-LexA-w	487-Esg-LexA-w	486-Esg-LexA-w	485-Esg-LexA-w
Rej.	LipidIon	LipidGroup	Class	FattyAcid	FA1	FA2	FA3	FA4	CalcMz	IonFormula	Area[c-1]	Area[c-2]	Area[c-3]	Area[c-4]	Area[c-5]	Area[c-6]	Area[c-7]	Area[c-8]	Area[c-9]	Area[c-10]	Area[c-11]	Area[c-12]
1	AEA(15:1)+NH4	AEA(15:1)+NH4	AEA	(15:1)	(15:1)				301.285	C17 H37 O2 N2	3.32953e+06	1.11149e+06	1.42717e+06	3.58177e+06	1.52444e+06	1.31622e+06	1.54549e+06	1.85972e+06	2.2314e+06	2.4425e+06	2.05068e+06	2.71522e+06
0	AcCa(10:0)+H	AcCa(10:0)+H	AcCa	(10:0)	(10:0)				316.248	C17 H34 O4 N1	2.27291e+06	610931	1.28834e+06	1.72067e+06	1.22481e+06	3.28874e+06	359473	5.09014e+06	161712	1.2745e+06	1.10526e+06	6.8274e+06
0	AcCa(10:1)+H	AcCa(10:1)+H	AcCa	(10:1)	(10:1)				314.233	C17 H32 O4 N1	1.00177e+06	4.7773e+06	1.7167e+06	1.9898e+06	2.07767e+06	1.5593e+06	1.42614e+06	9.02298e+06	7.00951e+06	1.13321e+06	5.39329e+06	2.49398e+06
0	AcCa(11:0)+H	AcCa(11:0)+H	AcCa	(11:0)	(11:0)				330.264	C18 H36 O4 N1	2.28173e+06	9.52184e+06	1.14656e+07	1.82947e+07	3.70479e+07	1.57861e+07	2.2263e+07	1.1392e+07	1.76777e+07	1.64829e+07	1.27637e+07	1.09889e+07
0	AcCa(12:0)+H	AcCa(12:0)+H	AcCa	(12:0)	(12:0)				344.28	C19 H38 O4 N1	2.8033e+06	125471	323632	362611	4.20389e+06	545743	226242	694186	2.97411e+06	2.18312e+06	1.47879e+07	7.25625e+06
0	AcCa(12:0)+H	AcCa(12:0)+H	AcCa	(12:0)	(12:0)				344.28	C19 H38 O4 N1	1.38016e+07	1.25385e+07	1.4947e+07	5.25794e+07	3.04345e+07	4.66158e+06	1.53178e+07	3.59752e+07	1.00699e+07	1.02207e+06	1.73328e+07	7.41627e+06
0	AcCa(12:1)+H	AcCa(12:1)+H	AcCa	(12:1)	(12:1)				342.264	C19 H36 O4 N1	2.74265e+06	642658	1.5842e+06	884050	552429	804551	1.39134e+06	2.18403e+06	732130	3.21524e+06	1.63202e+06	1.38428e+06
0	AcCa(12:3)+H	AcCa(12:3)+H	AcCa	(12:3)	(12:3)				338.233	C19 H32 O4 N1	241574	144219	316544	201529	368139	276537	536216	332858	64952.6	189894	164864	338864
1	AcCa(13:0)+H	AcCa(13:0)+H	AcCa	(13:0)	(13:0)				358.295	C20 H40 O4 N1	410759	2.5145e+06	184429	894942	507841	2.39014e+06	1.14221e+06	5.34572e+06	4.7881e+06	4.03031e+06	3.51249e+06	4.69732e+06
0	AcCa(14:0)+H	AcCa(14:0)+H	AcCa	(14:0)	(14:0)				372.311	C21 H42 O4 N1	3.33218e+06	1.36174e+06	1.0572e+06	2.15852e+06	790105	2.30592e+06	505845	1.64488e+06	1.46443e+08	3.40821e+07	2.73755e+08	1.47961e+08
0	AcCa(14:0)+H	AcCa(14:0)+H	AcCa	(14:0)	(14:0)				372.311	C21 H42 O4 N1	3.07048e+07	9.71226e+06	1.3827e+07	3.89457e+07	2.60844e+07	1.18695e+07	1.59572e+07	2.0514e+07	2.18424e+07	1.39685e+07	1.88844e+07	2.31277e+07
0	AcCa(14:0)+H	AcCa(14:0)+H	AcCa	(14:0)	(14:0)				372.311	C21 H42 O4 N1	71372.9	64726.8	22611	30432.8	136326	78814	122353	301557	64570	49221.2	30038.1	143270
0	AcCa(14:1)+H	AcCa(14:1)+H	AcCa	(14:1)	(14:1)				370.295	C21 H40 O4 N1	74897	792822	293608	1.0074e+06	385830	169283	442650	430026	1.0702e+07	2.19578e+06	1.74657e+07	8.58644e+06
0	AcCa(14:2)+H	AcCa(14:2)+H	AcCa	(14:2)	(14:2)				368.28	C21 H38 O4 N1	392877	69081.3	165700	259480	371894	130560	284407	0	142309	118432	113790	219316
0	AcCa(14:3)+H	AcCa(14:3)+H	AcCa	(14:3)	(14:3)				366.264	C21 H36 O4 N1	2.71208e+06	1.92652e+06	3.5949e+06	7.95277e+06	1.19584e+07	2.28466e+06	1.97928e+06	9.83386e+06	1.06941e+07	5.53183e+06	7.49553e+06	1.5715e+07
1	AcCa(15:0)+H	AcCa(15:0)+H	AcCa	(15:0)	(15:0)				386.326	C22 H44 O4 N1	281683	1.39787e+06	694843	755341	498397	109460	11412.4	378471	183736	134910	465096	194427
0	AcCa(16:0)+H	AcCa(16:0)+H	AcCa	(16:0)	(16:0)				400.342	C23 H46 O4 N1	1.00598e+08	4.23046e+07	2.22298e+07	6.93536e+07	5.97152e+07	4.50457e+07	1.58813e+07	6.84829e+07	1.0547e+08	2.82066e+07	4.98473e+07	5.59138e+07
0	AcCa(16:0)+H	AcCa(16:0)+H	AcCa	(16:0)	(16:0)				400.342	C23 H46 O4 N1	1.60842e+07	5.68384e+06	1.05974e+07	2.16439e+07	1.77966e+07	3.33352e+06	3.93684e+06	2.80345e+06	7.86337e+06	3.98729e+06	5.74363e+06	7.19013e+06
0	AcCa(16:1)+H	AcCa(16:1)+H	AcCa	(16:1)	(16:1)				398.326	C23 H44 O4 N1	7.09901e+06	3.58338e+06	3.43506e+06	3.37659e+06	2.65495e+06	829899	1.00464e+06	2.4317e+06	2.29742e+08	8.56599e+07	4.25661e+08	2.64992e+08
1	AcCa(16:1)+H	AcCa(16:1)+H	AcCa	(16:1)	(16:1)				398.326	C23 H44 O4 N1	168579	17253.2	98521.6	252057	54187.1	22177.8	44164	136641	62573.5	14782.7	52668.7	90953.1
1	AcCa(17:0)+H	AcCa(17:0)+H	AcCa	(17:0)	(17:0)				414.358	C24 H48 O4 N1	5.34851e+06	3.53959e+06	278286	5.8833e+06	5.00795e+06	129432	4.70833e+06	5.75144e+06	1.42706e+06	484830	2.4593e+06	391186
0	AcCa(18:0)+H	AcCa(18:0)+H	AcCa	(18:0)	(18:0)				428.373	C25 H50 O4 N1	1.15953e+08	5.35595e+07	3.71947e+07	6.81686e+07	9.67971e+07	7.53855e+07	5.27521e+07	7.07722e+07	4.74055e+07	4.93629e+07	3.72584e+07	3.56363e+07
1	AcCa(18:0)+H	AcCa(18:0)+H	AcCa	(18:0)	(18:0)				428.373	C25 H50 O4 N1	756022	369469	172119	511290	649389	283163	250567	491644	29577.6	153723	246867	328555
0	AcCa(18:1)+H	AcCa(18:1)+H	AcCa	(18:1)	(18:1)				426.358	C25 H48 O4 N1	7.1025e+07	3.52896e+07	1.85624e+07	5.18066e+07	5.80592e+07	4.08463e+07	2.52392e+07	6.93497e+07	9.11934e+07	5.5438e+07	1.71091e+08	1.02919e+08
1	AcCa(18:1)+H	AcCa(18:1)+H	AcCa	(18:1)	(18:1)				426.358	C25 H48 O4 N1	167825	91974	66688.4	286358	301165	60555.3	98175	30831.4	106858	101051	111409	0
0	AcCa(18:2)+H	AcCa(18:2)+H	AcCa	(18:2)	(18:2)				424.342	C25 H46 O4 N1	898902	2.29711e+06	1.90948e+06	858336	1.0353e+06	596014	879983	3.48156e+06	3.63533e+07	1.105e+07	5.44885e+07	3.50524e+07
1	AcCa(18:3)+H	AcCa(18:3)+H	AcCa	(18:3)	(18:3)				422.326	C25 H44 O4 N1	605122	47795.7	181448	688952	475863	45400	172999	92219.1	2.70266e+06	167891	2.67991e+06	2.75665e+06
0	AcCa(18:3)+H	AcCa(18:3)+H	AcCa	(18:3)	(18:3)				422.326	C25 H44 O4 N1	8.81084e+06	3.32261e+06	5.52567e+06	813141	2.70781e+06	1.70659e+06	2.41679e+06	2.9579e+06	8.35507e+06	97619	937778	4.31534e+06
1	AcCa(19:0)+H	AcCa(19:0)+H	AcCa	(19:0)	(19:0)				442.389	C26 H52 O4 N1	657280	271023	40463	256096	2.34291e+06	1.93995e+06	137719	3.53353e+06	367241	164920	240359	96094.6
1	AcCa(19:0)+H	AcCa(19:0)+H	AcCa	(19:0)	(19:0)				442.389	C26 H52 O4 N1	522717	1.78431e+06	779864	95229.2	775978	1.74301e+06	506323	168706	104193	37149.6	1.60511e+06	122049
0	AcCa(20:0)+H	AcCa(20:0)+H	AcCa	(20:0)	(20:0)				456.405	C27 H54 O4 N1	1.31899e+08	7.28794e+07	4.68425e+07	7.36256e+07	1.33389e+08	1.22895e+08	7.1432e+07	1.01684e+08	7.95251e+07	6.79517e+07	5.76159e+07	6.48234e+07
0	AcCa(20:0)+H	AcCa(20:0)+H	AcCa	(20:0)	(20:0)				456.405	C27 H54 O4 N1	676695	693467	273407	480554	218536	468671	1.31346e+06	291051	876085	120802	111000	71267.8
1	AcCa(20:1)+H	AcCa(20:1)+H	AcCa	(20:1)	(20:1)				454.389	C27 H52 O4 N1	3.08682e+06	675437	193337	1.86331e+06	167987	3.27538e+06	1.89416e+06	3.95017e+06	255049	654082	752575	1.01075e+06
0	AcCa(20:3)+H	AcCa(20:3)+H	AcCa	(20:3)	(20:3)				450.358	C27 H48 O4 N1	2.48611e+06	949146	1.49999e+06	3.04247e+06	1.87781e+06	1.06536e+06	833201	1.65337e+06	2.47604e+06	1.49715e+06	2.45452e+06	2.65774e+06
0	AcCa(21:0)+H	AcCa(21:0)+H	AcCa	(21:0)	(21:0)				470.42	C28 H56 O4 N1	3.53722e+06	2.5486e+06	1.75104e+06	3.06987e+06	6.33475e+06	5.27213e+06	3.13631e+06	5.23322e+06	2.89559e+06	374661	139571	838919
0	AcCa(22:0)+H	AcCa(22:0)+H	AcCa	(22:0)	(22:0)				484.436	C29 H58 O4 N1	1.1294e+08	5.55513e+07	3.76322e+07	6.88298e+07	1.38243e+08	1.07758e+08	7.09285e+07	9.17138e+07	5.22622e+07	3.92355e+07	3.73633e+07	3.66915e+07
1	AcCa(22:0)+H	AcCa(22:0)+H	AcCa	(22:0)	(22:0)				484.436	C29 H58 O4 N1	462169	347560	190984	183312	527978	298047	471371	428754	234084	373792	489681	404746
0	AcCa(22:1)+H	AcCa(22:1)+H	AcCa	(22:1)	(22:1)				482.42	C29 H56 O4 N1	1.21176e+06	759512	405537	672104	1.99274e+06	670911	920692	2.98498e+06	991379	552012	462080	452720
0	AcCa(22:2)+H	AcCa(22:2)+H	AcCa	(22:2)	(22:2)				480.405	C29 H54 O4 N1	1.18955e+06	222708	180850	104134	750947	969096	155687	1.45517e+06	88853.6	124322	69405.7	87434.2
0	AcCa(23:0)+H	AcCa(23:0)+H	AcCa	(23:0)	(23:0)				498.452	C30 H60 O4 N1	1.4132e+08	3.87818e+07	5.86637e+07	1.42919e+08	1.19141e+08	5.12402e+07	3.68211e+07	8.53166e+07	1.52162e+08	6.81259e+07	9.63519e+07	8.44465e+07
0	AcCa(24:0)+H	AcCa(24:0)+H	AcCa	(24:0)	(24:0)				512.467	C31 H62 O4 N1	5.8888e+07	3.55179e+07	2.53784e+07	4.36659e+07	1.62669e+08	1.25593e+08	8.65945e+07	9.59145e+07	3.73326e+07	3.08785e+07	2.30056e+07	2.35862e+07
0	AcCa(24:0)+H	AcCa(24:0)+H	AcCa	(24:0)	(24:0)				512.467	C31 H62 O4 N1	617402	439789	838776	1.07821e+06	1.38082e+06	3.36929e+06	1.49323e+06	3.8889e+06	606226	540743	282190	260978
0	AcCa(24:1)+H	AcCa(24:1)+H	AcCa	(24:1)	(24:1)				510.452	C31 H60 O4 N1	1.07654e+07	6.35033e+06	2.43896e+06	8.59455e+06	3.0875e+07	2.34499e+07	1.3144e+07	2.83958e+07	7.10734e+06	5.11514e+06	3.63976e+06	3.22165e+06
0	AcCa(24:2)+H	AcCa(24:2)+H	AcCa	(24:2)	(24:2)				508.436	C31 H58 O4 N1	1.21828e+06	901002	435143	702617	3.84526e+06	3.15474e+06	1.44367e+06	4.03452e+06	168171	302445	91549.2	0
0	AcHexChE(6:0)+NH4	AcHexChE(6:0)+NH4	AcHexChE	(6:0)	(6:0)				664.515	C39 H70 O7 N1	92392.5	0	0	0	70161.5	272556	51063.4	0	0	0	0	0
0	BiotinylPE(10:2_11:1)+H	BiotinylPE(21:3)+H	BiotinylPE	(10:2_11:1)	(10:2)	(11:1)			758.381	C36 H61 O10 N3 S1 P1	1.11532e+07	1.09647e+07	1.23192e+07	1.42625e+07	2.12705e+07	1.81951e+07	8.94677e+06	1.41251e+07	5.96598e+06	9.98699e+06	8.40484e+06	9.54552e+06
0	BiotinylPE(27:2)-H	BiotinylPE(27:2)-H	BiotinylPE	(27:2)	(27:2)				842.476	C42 H73 O10 N3 S1 P1	3.27451e+06	529875	0	1.4845e+06	1.19398e+06	3.23576e+06	945091	4.16358e+06	0	0	0	0
0	BisMePA(4:0_6:0)+(CH3)2NH2	BisMePA(10:0)+(CH3)2NH2	BisMePA	(4:0_6:0)	(4:0)	(6:0)			414.225	C17 H37 O8 N1 P1	7.69134e+06	860218	0	5.94241e+06	1.66137e+07	1.02414e+07	1.10975e+07	1.49173e+07	0	0	0	0
0	BisMePA(12:0_14:2)+NH4	BisMePA(26:2)+NH4	BisMePA	(12:0_14:2)	(12:0)	(14:2)			606.413	C31 H61 O8 N1 P1	318274	65654.3	97240	135408	31402.4	38910.9	145904	199752	133104	343401	482818	1.06112e+06
0	BisMePA(16:2e_14:0)+NH4	BisMePA(30:2e)+NH4	BisMePA	(16:2e_14:0)	(16:2e)	(14:0)			648.496	C35 H71 O7 N1 P1	0	0	0	0	0	0	0	0	88187.6	0	157978	0
0	BisMePA(18:2e_14:0)+NH4	BisMePA(32:2e)+NH4	BisMePA	(18:2e_14:0)	(18:2e)	(14:0)			676.528	C37 H75 O7 N1 P1	0	0	0	0	0	0	0	0	0	0	128632	117535
1	BisMePA(18:2e_14:0)+NH4	BisMePA(32:2e)+NH4	BisMePA	(18:2e_14:0)	(18:2e)	(14:0)			676.528	C37 H75 O7 N1 P1	0	0	0	0	0	0	0	0	0	8.18	0	0
0	BisMePA(18:3e_18:2)+NH4	BisMePA(36:5e)+NH4	BisMePA	(18:3e_18:2)	(18:3e)	(18:2)			726.543	C41 H77 O7 N1 P1	2.54888e+06	1.92394e+06	2.15076e+06	2.3346e+06	6.20085e+06	3.17825e+06	2.80353e+06	3.85394e+06	7.63248e+06	5.8117e+06	9.35686e+06	9.26751e+06
0	BisMePA(16:0_22:6)+(CH3)2NH2	BisMePA(38:6)+(CH3)2NH2	BisMePA	(16:0_22:6)	(16:0)	(22:6)			794.569	C45 H81 O8 N1 P1	3.70128e+06	5.49667e+06	2.79421e+06	3.0451e+06	8.81801e+06	3.08773e+07	2.64305e+06	4.15551e+07	2.08432e+07	7.32067e+06	7.12979e+06	1.4447e+07
0	BisMePA(37:0_10:4)+NH4	BisMePA(47:4)+NH4	BisMePA	(37:0_10:4)	(37:0)	(10:4)			896.71	C52 H99 O8 N1 P1	1.23495e+07	6.87937e+06	4.67058e+06	7.13913e+06	1.37257e+07	9.60046e+06	7.46743e+06	8.36191e+06	6.92041e+06	5.50093e+06	3.38372e+06	3.24679e+06
0	BisMePA(37:1_12:0)+NH4	BisMePA(49:1)+NH4	BisMePA	(37:1_12:0)	(37:1)	(12:0)			930.789	C54 H109 O8 N1 P1	4.73165e+07	5.10572e+07	4.77624e+07	2.06915e+07	3.71403e+07	1.72023e+07	2.00316e+07	1.09267e+07	1.96537e+08	1.14914e+08	1.26245e+08	8.18182e+07
0	BisMePA(37:1_12:0)+NH4	BisMePA(49:1)+NH4	BisMePA	(37:1_12:0)	(37:1)	(12:0)			930.789	C54 H109 O8 N1 P1	0	0	0	124685	0	0	0	0	0	0	0	0
0	BisMePS(16:0_16:1)+NH4	BisMePS(32:1)+NH4	BisMePS	(16:0_16:1)	(16:0)	(16:1)			779.555	C40 H80 O10 N2 P1	2.18837e+07	8.85816e+06	7.60572e+06	2.36835e+07	1.43472e+07	2.01758e+07	2.19094e+06	9.59866e+06	1.0605e+07	2.76692e+07	1.81612e+07	9.77129e+06
0	BisMePS(16:0_18:1)+NH4	BisMePS(34:1)+NH4	BisMePS	(16:0_18:1)	(16:0)	(18:1)			807.586	C42 H84 O10 N2 P1	7.99197e+06	4.13106e+06	2.24498e+06	8.72522e+06	4.00923e+06	4.91215e+06	970623	3.25361e+06	4.93347e+06	1.26517e+07	6.53965e+06	3.26275e+06
1	BisMePS(16:1_18:1)+NH4	BisMePS(34:2)+NH4	BisMePS	(16:1_18:1)	(16:1)	(18:1)			805.57	C42 H82 O10 N2 P1	5.013e+06	1.69272e+06	1.17409e+06	3.90235e+06	2.54473e+06	4.24511e+06	14.82	2.42755e+06	4.06678e+06	6.53979e+06	2.53052e+06	4.6347e+06
0	BisMePS(34:3)+NH4	BisMePS(34:3)+NH4	BisMePS	(34:3)	(34:3)				803.555	C42 H80 O10 N2 P1	626682	0	285031	1.89133e+06	42.225	514466	0	1.23062e+06	0	2.88254e+06	2.68376e+06	1.87485e+06
0	BisMePS(18:1_18:1)+NH4	BisMePS(36:2)+NH4	BisMePS	(18:1_18:1)	(18:1)	(18:1)			833.601	C44 H86 O10 N2 P1	968002	307518	424644	1.46919e+06	920029	1.37121e+06	35241.9	691300	746753	3.03828e+06	3.61146e+06	941290
0	BisMePS(18:1_18:1)+NH4	BisMePS(36:2)+NH4	BisMePS	(18:1_18:1)	(18:1)	(18:1)			833.601	C44 H86 O10 N2 P1	0	557210	645539	64262.6	1.13493e+06	2.15935e+06	1.299e+06	1.73491e+06	0	42416.8	574479	559920
1	BisMePS(18:1_18:2)+NH4	BisMePS(36:3)+NH4	BisMePS	(18:1_18:2)	(18:1)	(18:2)			831.586	C44 H84 O10 N2 P1	189873	0	93974.8	309155	346648	119730	121575	294330	233784	1.11783e+06	592053	274024
1	BisMePS(18:1_18:2)+NH4	BisMePS(36:3)+NH4	BisMePS	(18:1_18:2)	(18:1)	(18:2)			831.586	C44 H84 O10 N2 P1	1.67391e+06	0	0	690241	312590	508757	0	0	2.474	0	258524	0
1	BisMePS(18:2_18:2)+NH4	BisMePS(36:4)+NH4	BisMePS	(18:2_18:2)	(18:2)	(18:2)			829.57	C44 H82 O10 N2 P1	0	266065	0	1.18773e+06	0	0	0	0	523937	621209	381479	425636
0	CL(12:0_12:0_16:1_16:1)-H	CL(56:2)-H	CL	(12:0_12:0_16:1_16:1)	(12:0)	(12:0)	(16:1)	(16:1)	1235.81	C65 H121 O17 P2	0	0	0	0	0	0	0	0	0	0	39520.4	0
0	CL(18:2_16:1_12:0_12:0)-H	CL(58:3)-H	CL	(18:2_16:1_12:0_12:0)	(18:2)	(16:1)	(12:0)	(12:0)	1261.82	C67 H123 O17 P2	0	0	0	0	0	0	0	0	62825.1	0	184202	0
0	CL(12:0_16:1_14:0_18:2)-H	CL(60:3)-H	CL	(12:0_16:1_14:0_18:2)	(12:0)	(16:1)	(14:0)	(18:2)	1289.86	C69 H127 O17 P2	22937.7	0	0	0	0	0	0	0	219614	65448.5	435816	87772.4
0	CL(18:2_12:0_16:1_14:1)-H	CL(60:4)-H	CL	(18:2_12:0_16:1_14:1)	(18:2)	(12:0)	(16:1)	(14:1)	1287.84	C69 H125 O17 P2	0	0	0	0	0	0	0	0	11730	0	69677.1	0
0	CL(14:0_16:1_16:1_16:1)-H	CL(62:3)-H	CL	(14:0_16:1_16:1_16:1)	(14:0)	(16:1)	(16:1)	(16:1)	1317.89	C71 H131 O17 P2	36362.1	0	35045.5	0	48363.2	0	0	28821	351545	180836	518085	290628
0	CL(16:1_16:1_18:2_12:0)-H	CL(62:4)-H	CL	(16:1_16:1_18:2_12:0)	(16:1)	(16:1)	(18:2)	(12:0)	1315.87	C71 H129 O17 P2	0	0	0	0	0	0	0	0	271593	182312	583255	207270
0	CL(16:1_16:1_16:1_16:1)-H	CL(64:4)-H	CL	(16:1_16:1_16:1_16:1)	(16:1)	(16:1)	(16:1)	(16:1)	1343.9	C73 H133 O17 P2	2.02418e+06	751752	863541	1.56614e+06	1.36946e+06	845551	795741	1.28223e+06	9.22888e+06	6.62298e+06	2.21688e+07	1.19973e+07
0	CL(18:2_12:0_16:1_18:2)-H	CL(64:5)-H	CL	(18:2_12:0_16:1_18:2)	(18:2)	(12:0)	(16:1)	(18:2)	1341.89	C73 H131 O17 P2	0	0	0	0	0	0	0	0	258925	108489	513501	96220.7
0	CL(17:1_16:1_16:1_16:1)-H	CL(65:4)-H	CL	(17:1_16:1_16:1_16:1)	(17:1)	(16:1)	(16:1)	(16:1)	1357.92	C74 H135 O17 P2	21599.8	0	0	18448.5	0	13140.4	0	0	140950	142596	408420	213202
0	CL(18:2_14:0_16:1_18:2)-H	CL(66:5)-H	CL	(18:2_14:0_16:1_18:2)	(18:2)	(14:0)	(16:1)	(18:2)	1369.92	C75 H135 O17 P2	1.47803e+06	520241	529750	847876	1.10721e+06	579446	608583	1.0621e+06	9.01646e+06	5.13024e+06	1.76283e+07	1.03707e+07
0	CL(18:3_16:1_16:1_16:1)-H	CL(66:6)-H	CL	(18:3_16:1_16:1_16:1)	(18:3)	(16:1)	(16:1)	(16:1)	1367.9	C75 H133 O17 P2	35043.3	0	0	21837.5	53736.4	0	0	42926.8	508355	350351	1.12135e+06	506153
0	CL(17:0_20:4_14:0_16:1)-2H	CL(67:5)-2H	CL	(17:0_20:4_14:0_16:1)	(17:0)	(20:4)	(14:0)	(16:1)	691.463	C76 H136 O17 P2	430909	180476	330307	291229	632668	354514	353640	457570	1.61974e+06	869504	1.72481e+06	889197
0	CL(17:1_16:1_18:2_16:1)-H	CL(67:5)-H	CL	(17:1_16:1_18:2_16:1)	(17:1)	(16:1)	(18:2)	(16:1)	1383.93	C76 H137 O17 P2	0	0	0	0	0	0	0	0	95609.8	0	134354	50158.3
0	CL(18:2_16:1_18:1_16:1)-H	CL(68:5)-H	CL	(18:2_16:1_18:1_16:1)	(18:2)	(16:1)	(18:1)	(16:1)	1397.95	C77 H139 O17 P2	55460.9	15734.8	20296.7	27848	23939.3	13743.2	47399.3	101930	28621.2	110620	186702	131725
0	CL(18:2_16:1_16:1_18:2)-H	CL(68:6)-H	CL	(18:2_16:1_16:1_18:2)	(18:2)	(16:1)	(16:1)	(18:2)	1395.93	C77 H137 O17 P2	371957	139860	95960.9	222844	275996	140736	143697	346234	2.15212e+06	2.1743e+06	4.9032e+06	3.84147e+06
0	CL(18:3_16:1_18:2_16:1)-H	CL(68:7)-H	CL	(18:3_16:1_18:2_16:1)	(18:3)	(16:1)	(18:2)	(16:1)	1393.92	C77 H135 O17 P2	50403.7	0	0	0	0	0	0	0	205360	142991	391791	222389
1	CL(22:3_16:1_16:1_15:0)-2H	CL(69:5)-2H	CL	(22:3_16:1_16:1_15:0)	(22:3)	(16:1)	(16:1)	(15:0)	705.479	C78 H140 O17 P2	0	0	0	0	0	0	0	0	0	0	0	0
0	CL(19:0_20:3_16:0_16:0)-2H	CL(71:3)-2H	CL	(19:0_20:3_16:0_16:0)	(19:0)	(20:3)	(16:0)	(16:0)	721.51	C80 H148 O17 P2	463495	232913	270321	280832	786425	501130	384177	499270	659500	298323	621974	689095
0	CL(19:0_20:3_16:0_16:0)-2H	CL(71:3)-2H	CL	(19:0_20:3_16:0_16:0)	(19:0)	(20:3)	(16:0)	(16:0)	721.51	C80 H148 O17 P2	0	0	0	0	0	0	0	0	0	0	0	0
0	CL(71:3)-2H	CL(71:3)-2H	CL	(71:3)	(71:3)				721.51	C80 H148 O17 P2	114592	234709	192697	93453.9	233256	211274	198578	201513	253723	424694	284767	224828
0	CL(19:0_20:4_14:0_18:1)-2H	CL(71:5)-2H	CL	(19:0_20:4_14:0_18:1)	(19:0)	(20:4)	(14:0)	(18:1)	719.494	C80 H144 O17 P2	3.83248e+06	2.7002e+06	2.0159e+06	2.86684e+06	5.26457e+06	4.07258e+06	3.0573e+06	3.83447e+06	1.19355e+07	1.05771e+07	1.61547e+07	1.18087e+07
0	CL(17:0_22:5_16:1_16:1)-2H	CL(71:7)-2H	CL	(17:0_22:5_16:1_16:1)	(17:0)	(22:5)	(16:1)	(16:1)	717.479	C80 H140 O17 P2	3.55092e+06	1.91217e+06	1.80232e+06	1.58754e+06	2.4679e+06	2.38674e+06	2.50652e+06	1.302e+06	9.34488e+06	7.65731e+06	1.27716e+07	7.30893e+06
1	CL(17:0_16:0_18:1_22:2)-2H	CL(73:3)-2H	CL	(17:0_16:0_18:1_22:2)	(17:0)	(16:0)	(18:1)	(22:2)	735.526	C82 H152 O17 P2	129265	114971	0	69429.2	200990	95251.3	118300	259191	107837	13076.7	86636.9	106011
1	CL(17:0_16:1_18:1_22:3)-2H	CL(73:5)-2H	CL	(17:0_16:1_18:1_22:3)	(17:0)	(16:1)	(18:1)	(22:3)	733.51	C82 H148 O17 P2	77005.6	41729.7	81185.4	36464.7	129969	166980	103585	246812	849922	543762	416535	172711
1	CL(17:0_16:1_18:1_22:3)-2H	CL(73:5)-2H	CL	(17:0_16:1_18:1_22:3)	(17:0)	(16:1)	(18:1)	(22:3)	733.51	C82 H148 O17 P2	0	0	0	0	0	0	0	0	150206	0	146773	0
0	CL(21:0_20:3_16:0_18:0)-2H	CL(75:3)-2H	CL	(21:0_20:3_16:0_18:0)	(21:0)	(20:3)	(16:0)	(18:0)	749.541	C84 H156 O17 P2	0	0	0	0	0	0	0	0	0	0	0	0
0	CL(21:0_20:3_16:0_18:0)-2H	CL(75:3)-2H	CL	(21:0_20:3_16:0_18:0)	(21:0)	(20:3)	(16:0)	(18:0)	749.541	C84 H156 O17 P2	0	0	0	0	0	0	0.055	0	0	0	0	0
0	CL(21:0_20:4_18:1_16:0)-2H	CL(75:5)-2H	CL	(21:0_20:4_18:1_16:0)	(21:0)	(20:4)	(18:1)	(16:0)	747.526	C84 H152 O17 P2	3.91972e+06	2.13209e+06	1.82628e+06	2.10354e+06	4.6158e+06	3.05235e+06	2.75974e+06	2.54292e+06	1.20882e+07	9.13333e+06	1.70775e+07	1.00541e+07
0	CL(21:0_20:4_16:0_18:1)-2H	CL(75:5)-2H	CL	(21:0_20:4_16:0_18:1)	(21:0)	(20:4)	(16:0)	(18:1)	747.526	C84 H152 O17 P2	57118.7	0	32857.3	183905	210160	78946	54153.4	72142	227353	121444	14433.6	0
0	CL(19:0_22:5_18:1_16:1)-2H	CL(75:7)-2H	CL	(19:0_22:5_18:1_16:1)	(19:0)	(22:5)	(18:1)	(16:1)	745.51	C84 H148 O17 P2	3.43998e+06	2.37266e+06	1.73021e+06	2.9076e+06	6.74922e+06	4.09481e+06	3.43636e+06	3.78035e+06	7.41212e+06	6.6329e+06	1.16627e+07	9.13979e+06
0	CL(19:0_22:6_16:1_18:2)-2H	CL(75:9)-2H	CL	(19:0_22:6_16:1_18:2)	(19:0)	(22:6)	(16:1)	(18:2)	743.494	C84 H144 O17 P2	2.13906e+06	1.42575e+06	1.40555e+06	1.32143e+06	3.50965e+06	2.50977e+06	2.08734e+06	1.95602e+06	255303	3.49313e+06	5.93061e+06	4.38479e+06
0	CL(23:0_20:4_18:1_18:0)-2H	CL(79:5)-2H	CL	(23:0_20:4_18:1_18:0)	(23:0)	(20:4)	(18:1)	(18:0)	775.557	C88 H160 O17 P2	0.098	0	0	0	64114	0.033	19360	23416.2	430105	213662	800443	494345
0	CL(21:0_22:5_18:1_18:1)-2H	CL(79:7)-2H	CL	(21:0_22:5_18:1_18:1)	(21:0)	(22:5)	(18:1)	(18:1)	773.541	C88 H156 O17 P2	3.10677e+06	1.72783e+06	1.18885e+06	2.06525e+06	2.77291e+06	2.34615e+06	2.06968e+06	2.23855e+06	4.68027e+06	3.55423e+06	5.80271e+06	3.86261e+06
0	CL(21:0_22:5_18:1_18:1)-2H	CL(79:7)-2H	CL	(21:0_22:5_18:1_18:1)	(21:0)	(22:5)	(18:1)	(18:1)	773.541	C88 H156 O17 P2	56454.8	69745.6	8.975	71825.2	38923.9	0	0	0	78525.5	13738.5	0	65583.2
0	CL(83:5)-2H	CL(83:5)-2H	CL	(83:5)	(83:5)				803.588	C92 H168 O17 P2	27650.3	0	0	0	74955.4	24787.1	64076.9	20869.5	46739.2	98767.8	70021.9	51466.5
1	Cer(d14:1_12:0)+H	Cer(d26:1)+H	Cer	(d14:1_12:0)	(d14:1)	(12:0)			426.394	C26 H52 O3 N1	1.26739e+06	139349	899913	2.2959e+06	1.2595e+06	836979	429093	996304	2.52464e+06	48008.2	1.75885e+06	1.64334e+06
1	Cer(d27:1)+H	Cer(d27:1)+H	Cer	(d27:1)	(d27:1)				440.41	C27 H54 O3 N1	2.57945e+06	780518	1.01187e+06	3.52033e+06	1.52411e+06	1.98705e+06	128461	145146	586831	1.29144e+06	1.85102e+06	1.64759e+06
0	Cer(d14:1_14:0)+HCOO	Cer(d28:1)+HCOO	Cer	(d14:1_14:0)	(d14:1)	(14:0)			498.416	C29 H56 O5 N1	709859	428782	368372	326217	439891	317359	236023	193206	1.11524e+06	835526	856171	705169
0	Cer(d14:1_14:0)+H	Cer(d28:1)+H	Cer	(d14:1_14:0)	(d14:1)	(14:0)			454.425	C28 H56 O3 N1	933942	816631	201417	818305	482254	82782.2	73569.4	254455	251788	634293	65304.8	438692
1	Cer(d14:0_16:0)+H	Cer(d30:0)+H	Cer	(d14:0_16:0)	(d14:0)	(16:0)			484.472	C30 H62 O3 N1	1.29818e+06	788294	389488	1.77892e+06	1.52054e+06	1.40562e+06	1.11013e+06	1.3237e+06	1.01897e+06	1.57326e+06	1.54615e+06	1.84338e+06
0	Cer(d14:1_16:0)+HCOO	Cer(d30:1)+HCOO	Cer	(d14:1_16:0)	(d14:1)	(16:0)			526.448	C31 H60 O5 N1	2.1495e+06	1.94866e+06	1.75881e+06	1.30744e+06	1.58188e+06	1.04236e+06	839945	886764	3.36044e+06	2.34259e+06	2.52306e+06	2.25905e+06
0	Cer(d14:1_16:0)+H	Cer(d30:1)+H	Cer	(d14:1_16:0)	(d14:1)	(16:0)			482.457	C30 H60 O3 N1	4.82368e+06	3.09298e+06	2.53602e+06	2.36141e+06	3.46693e+06	1.76486e+06	1.36192e+06	726095	6.01336e+06	6.22603e+06	4.71453e+06	4.46378e+06
0	Cer(d14:1_16:0)+HCOO	Cer(d30:1)+HCOO	Cer	(d14:1_16:0)	(d14:1)	(16:0)			526.448	C31 H60 O5 N1	630160	339373	448979	262673	298528	124797	250535	184255	598962	287920	293277	271573
1	Cer(d14:1_16:1)+HCOO	Cer(d30:2)+HCOO	Cer	(d14:1_16:1)	(d14:1)	(16:1)			524.432	C31 H58 O5 N1	21169.7	0	0	0	0	0	0	0	0	0	0	0
1	Cer(d14:1_16:1)+H	Cer(d30:2)+H	Cer	(d14:1_16:1)	(d14:1)	(16:1)			480.441	C30 H58 O3 N1	0	0.062	0	71475.5	9.767	0.141	0	0.13	511607	65636.9	145628	61923.7
0	Cer(d16:2_14:0)+HCOO	Cer(d30:2)+HCOO	Cer	(d16:2_14:0)	(d16:2)	(14:0)			524.432	C31 H58 O5 N1	2.11438e+06	2.13559e+06	2.15163e+06	1.04847e+06	1.36757e+06	943992	789321	582706	4.09415e+06	3.10307e+06	2.62474e+06	2.58175e+06
1	Cer(d32:0)+HCOO	Cer(d32:0)+HCOO	Cer	(d32:0)	(d32:0)				556.495	C33 H66 O5 N1	559571	168129	246040	69334.9	80874.1	85617.4	0	0	227968	318622	0	652881
1	Cer(d32:0)+HCOO	Cer(d32:0)+HCOO	Cer	(d32:0)	(d32:0)				556.495	C33 H66 O5 N1	0	0	0	0	0	0	0	0	0	0	0	0
0	Cer(d14:1_18:0)+HCOO	Cer(d32:1)+HCOO	Cer	(d14:1_18:0)	(d14:1)	(18:0)			554.479	C33 H64 O5 N1	3.10849e+06	1.99263e+06	1.91488e+06	2.58778e+06	2.79008e+06	1.93471e+06	1.24222e+06	2.41855e+06	5.48062e+06	2.95937e+06	7.28159e+06	5.38884e+06
0	Cer(d14:1_18:0)+H	Cer(d32:1)+H	Cer	(d14:1_18:0)	(d14:1)	(18:0)			510.488	C32 H64 O3 N1	1.13856e+07	8.04663e+06	5.06226e+06	7.29201e+06	8.25191e+06	8.25395e+06	5.19677e+06	5.42068e+06	1.43224e+07	8.73191e+06	1.30518e+07	1.62151e+07
0	Cer(d14:1_18:0)+HCOO	Cer(d32:1)+HCOO	Cer	(d14:1_18:0)	(d14:1)	(18:0)			554.479	C33 H64 O5 N1	0	0	0	0	0	0	0	0	0	0	0	0
0	Cer(d14:1_18:0)+H	Cer(d32:1)+H	Cer	(d14:1_18:0)	(d14:1)	(18:0)			510.488	C32 H64 O3 N1	916584	128893	112916	391476	381908	217336	0	477216	157598	0	344371	181340
1	Cer(d14:1_18:1)+HCOO	Cer(d32:2)+HCOO	Cer	(d14:1_18:1)	(d14:1)	(18:1)			552.463	C33 H62 O5 N1	79242.3	0	12533	20043.1	30644.7	0	0	43420.8	0	58487.4	68936	49750.9
1	Cer(d14:1_18:1)+H	Cer(d32:2)+H	Cer	(d14:1_18:1)	(d14:1)	(18:1)			508.472	C32 H62 O3 N1	0	0	0	104801	186037	0	89461.9	0	254877	123499	171955	0
1	Cer(d14:1_18:1)+HCOO	Cer(d32:2)+HCOO	Cer	(d14:1_18:1)	(d14:1)	(18:1)			552.463	C33 H62 O5 N1	282811	20.492	790382	300072	137755	694882	388632	464385	327719	137555	212583	278951
1	Cer(d14:1_18:1)+H	Cer(d32:2)+H	Cer	(d14:1_18:1)	(d14:1)	(18:1)			508.472	C32 H62 O3 N1	0	0	0	149920	188304	0	0	0	0	123499	0	0
0	Cer(d14:2_18:0+O)+H	Cer(d32:2+O)+H	Cer	(d14:2_18:0+O)	(d14:2)	(18:0+O)			524.467	C32 H62 O4 N1	4.58985e+06	115686	850802	6.62585e+06	7.39845e+06	1.50722e+06	972053	3.07842e+06	1.87683e+06	244579	2.77401e+06	2.28473e+06
1	Cer(d14:2_18:0+O)+HCOO	Cer(d32:2+O)+HCOO	Cer	(d14:2_18:0+O)	(d14:2)	(18:0+O)			568.458	C33 H62 O6 N1	412317	555531	272777	120747	15028.1	0	0	97074.6	526915	670140	231633	698687
1	Cer(d14:2_18:0+O)+H	Cer(d32:2+O)+H	Cer	(d14:2_18:0+O)	(d14:2)	(18:0+O)			524.467	C32 H62 O4 N1	2.30703e+06	532831	85703	2.40323e+06	1.12647e+06	396376	132355	98249.9	576706	426325	286568	629594
1	Cer(d12:0_20:3)+HCOO	Cer(d32:3)+HCOO	Cer	(d12:0_20:3)	(d12:0)	(20:3)			550.448	C33 H60 O5 N1	0	0	0	0	0	0	0	0	0	0	0	0
1	Cer(d14:2_18:1)+H	Cer(d32:3)+H	Cer	(d14:2_18:1)	(d14:2)	(18:1)			506.457	C32 H60 O3 N1	2.84405e+06	2.40172e+06	2.55003e+06	2.68189e+06	4.72949e+06	4.03463e+06	2.96888e+06	2.11607e+06	5.1219e+06	5.80683e+06	2.17997e+06	3.65977e+06
0	Cer(d14:2_18:1+O)+H	Cer(d32:3+O)+H	Cer	(d14:2_18:1+O)	(d14:2)	(18:1+O)			522.452	C32 H60 O4 N1	264849	0	390076	0	275617	79429.2	0	58191.7	127653	0	152477	66258.4
0	Cer(d32:4+O)+H	Cer(d32:4+O)+H	Cer	(d32:4+O)	(d32:4+O)				520.436	C32 H58 O4 N1	0	0	0	0	282101	107.033	122901	249184	0	0	0	0
0	Cer(d14:0_19:0)+H	Cer(d33:0)+H	Cer	(d14:0_19:0)	(d14:0)	(19:0)			526.519	C33 H68 O3 N1	2.25369e+06	1.57474e+06	548707	562744	429792	490159	698663	196847	534045	1.02423e+06	705094	510583
0	Cer(d14:1_19:0)+HCOO	Cer(d33:1)+HCOO	Cer	(d14:1_19:0)	(d14:1)	(19:0)			568.495	C34 H66 O5 N1	103503	64464.1	145773	52384.4	173923	51948	84590.1	138497	1.824	0	88912.9	0
0	Cer(d14:1_19:0)+H	Cer(d33:1)+H	Cer	(d14:1_19:0)	(d14:1)	(19:0)			524.504	C33 H66 O3 N1	0	0	0	0	0	0	0	0	0	0	0	0
0	Cer(d14:0_20:0)+HCOO	Cer(d34:0)+HCOO	Cer	(d14:0_20:0)	(d14:0)	(20:0)			584.526	C35 H70 O5 N1	837269	389155	1.31636e+06	478662	295260	64703.8	125259	646180	1.58502e+06	930765	493947	0
0	Cer(d14:0_20:0)+H	Cer(d34:0)+H	Cer	(d14:0_20:0)	(d14:0)	(20:0)			540.535	C34 H70 O3 N1	3.81042e+06	5.26476e+06	3.64987e+06	3.85234e+06	3.20855e+06	2.48969e+06	2.33518e+06	2.88027e+06	3.16881e+06	3.13355e+06	4.76355e+06	6.44289e+06
0	Cer(d14:0_20:0)+H	Cer(d34:0)+H	Cer	(d14:0_20:0)	(d14:0)	(20:0)			540.535	C34 H70 O3 N1	194045	222582	83567.4	554104	512514	514865	390068	319739	97295.9	232947	330466	451687
0	Cer(d34:0)+HCOO	Cer(d34:0)+HCOO	Cer	(d14:0_20:0)	(d14:0)	(20:0)			584.526	C35 H70 O5 N1	3.775	2.371	0	0	0	0	0	0.286	0	0	0	0
0	Cer(d34:0+O)+HCOO	Cer(d34:0+O)+HCOO	Cer	(d34:0+O)	(d34:0+O)				600.521	C35 H70 O6 N1	1.63274e+06	1.98568e+06	339601	733624	450858	626712	0	663154	101025	8.725	451394	318086
0	Cer(d14:0_20:0+O)+H	Cer(d34:0+O)+H	Cer	(d14:0_20:0+O)	(d14:0)	(20:0+O)			556.53	C34 H70 O4 N1	4.20728e+06	4.44367e+06	3.89178e+06	1.58927e+06	796160	181945	173631	219209	3.75858e+06	3.52139e+06	2.748e+06	3.64142e+06
0	Cer(d34:0+O)+HCOO	Cer(d34:0+O)+HCOO	Cer	(d14:0_20:0+O)	(d14:0)	(20:0+O)			600.521	C35 H70 O6 N1	3.24845e+06	4.1925e+06	3.33639e+06	1.70675e+06	885679	131160	940479	67093.7	3.7216e+06	2.76185e+06	794289	2.2549e+06
0	Cer(d14:1_20:0)-H	Cer(d34:1)-H	Cer	(d14:1_20:0)	(d14:1)	(20:0)			536.505	C34 H66 O3 N1	398903	122763	47524.8	72344.3	325547	67027.4	77464.3	0	160002	147250	154352	102330
0	Cer(d14:1_20:0)+HCOO	Cer(d34:1)+HCOO	Cer	(d14:1_20:0)	(d14:1)	(20:0)			582.51	C35 H68 O5 N1	3.96097e+07	2.3517e+07	2.05649e+07	2.74718e+07	3.63135e+07	2.82182e+07	1.81836e+07	2.44246e+07	4.96615e+07	3.29498e+07	5.25813e+07	3.64495e+07
0	Cer(d14:1_20:0)+H	Cer(d34:1)+H	Cer	(d14:1_20:0)	(d14:1)	(20:0)			538.519	C34 H68 O3 N1	4.80496e+07	2.75045e+07	2.29239e+07	3.02439e+07	4.26082e+07	3.23598e+07	2.11566e+07	2.92542e+07	6.35814e+07	3.71377e+07	6.10552e+07	4.90131e+07
0	Cer(d34:1)+H-H2O	Cer(d34:1)+H-H2O	Cer	(d14:1_20:0)	(d14:1)	(20:0)			520.509	C34 H66 O2 N1	4.50912e+06	2.67412e+06	2.14612e+06	3.15023e+06	2.91635e+06	2.03664e+06	987244	1.97281e+06	5.29373e+06	2.84682e+06	2.64e+06	4.72304e+06
0	Cer(d14:1_20:0)-H	Cer(d34:1)-H	Cer	(d14:1_20:0)	(d14:1)	(20:0)			536.505	C34 H66 O3 N1	0	0	0	0	0	0	0	0	0.16	0	0	0
0	Cer(d34:1)+HCOO	Cer(d34:1)+HCOO	Cer	(d14:1_20:0)	(d14:1)	(20:0)			582.51	C35 H68 O5 N1	106802	71621.3	160369	59320.6	130821	57193.4	25214.6	21089.6	52564.4	0	0	18927.5
0	Cer(d14:1_20:0)+H	Cer(d34:1)+H	Cer	(d14:1_20:0)	(d14:1)	(20:0)			538.519	C34 H68 O3 N1	550439	94595.9	212218	165088	241149	151686	211580	197843	0	138262	242767	151010
0	Cer(d34:1)+H-H2O	Cer(d34:1)+H-H2O	Cer	(d14:1_20:0)	(d14:1)	(20:0)			520.509	C34 H66 O2 N1	90491.8	89244.6	0	0	295664	0	0	103189	78963.1	0	91308.2	0
0	Cer(d14:1_20:0+O)+HCOO	Cer(d34:1+O)+HCOO	Cer	(d14:1_20:0+O)	(d14:1)	(20:0+O)			598.505	C35 H68 O6 N1	3.96468e+06	4.19957e+06	3.66482e+06	2.41256e+06	2.04953e+06	1.01898e+06	1.40609e+06	1.00444e+06	5.68244e+06	4.7262e+06	3.80062e+06	3.75e+06
0	Cer(d14:1_20:0+O)+HCOO	Cer(d34:1+O)+HCOO	Cer	(d14:1_20:0+O)	(d14:1)	(20:0+O)			598.505	C35 H68 O6 N1	533217	629451	572247	675563	712728	604975	621659	445298	358067	501435	295610	610631
0	Cer(d14:2_20:0)+HCOO	Cer(d34:2)+HCOO	Cer	(d14:2_20:0)	(d14:2)	(20:0)			580.495	C35 H66 O5 N1	1.53826e+07	7.13739e+06	6.82798e+06	1.16163e+07	1.54381e+07	1.53735e+07	1.11014e+07	1.44236e+07	1.05413e+07	5.48686e+06	1.00994e+07	6.87401e+06
0	Cer(d14:2_20:0)+H	Cer(d34:2)+H	Cer	(d14:2_20:0)	(d14:2)	(20:0)			536.504	C34 H66 O3 N1	3.84332e+06	1.04456e+06	2.21633e+06	2.66778e+06	5.57904e+06	5.08095e+06	4.33852e+06	2.9097e+06	1.68133e+06	4.42413e+06	3.78349e+06	3.22403e+06
0	Cer(d34:2)+H-H2O	Cer(d34:2)+H-H2O	Cer	(d14:2_20:0)	(d14:2)	(20:0)			518.493	C34 H64 O2 N1	3.07257e+07	1.49489e+07	1.08823e+07	2.00996e+07	3.82463e+07	2.86946e+07	2.07905e+07	3.04312e+07	2.43897e+07	1.67425e+07	2.12582e+07	1.48678e+07
0	Cer(d14:2_20:0)+HCOO	Cer(d34:2)+HCOO	Cer	(d14:2_20:0)	(d14:2)	(20:0)			580.495	C35 H66 O5 N1	51954.2	35593.4	0	70198.2	33935.5	0	0	0	0	0	0	0
0	Cer(d14:2_20:0)+H	Cer(d34:2)+H	Cer	(d14:2_20:0)	(d14:2)	(20:0)			536.504	C34 H66 O3 N1	0	161226	79792.8	0	0	0	0	0	0	74654.2	5.94	0
0	Cer(d34:2)+H-H2O	Cer(d34:2)+H-H2O	Cer	(d14:2_20:0)	(d14:2)	(20:0)			518.493	C34 H64 O2 N1	136283	0	160829	0	0	0	0	0	145555	0	0	0
0	Cer(d14:2_20:0+O)+HCOO	Cer(d34:2+O)+HCOO	Cer	(d14:2_20:0+O)	(d14:2)	(20:0+O)			596.49	C35 H66 O6 N1	2.40611e+07	2.61142e+07	2.15629e+07	1.50299e+07	1.10237e+07	7.78486e+06	9.04377e+06	7.03873e+06	2.72603e+07	2.39377e+07	2.55294e+07	1.91636e+07
0	Cer(d14:2_20:0+O)-H	Cer(d34:2+O)-H	Cer	(d14:2_20:0+O)	(d14:2)	(20:0+O)			550.484	C34 H64 O4 N1	2.11018e+06	1.85141e+06	1.61757e+06	769676	783111	374582	497968	524923	1.56964e+06	1.56516e+06	1.73558e+06	1.08454e+06
0	Cer(d14:2_20:0+O)+HCOO	Cer(d34:2+O)+HCOO	Cer	(d14:2_20:0+O)	(d14:2)	(20:0+O)			596.49	C35 H66 O6 N1	101802	83167.4	189684	38239.6	94667.7	47549.9	71302.1	37724.2	0	0	0	0
0	Cer(d14:2_20:0+O)-H	Cer(d34:2+O)-H	Cer	(d14:2_20:0+O)	(d14:2)	(20:0+O)			550.484	C34 H64 O4 N1	0	0	0	0	0	0	0	0	0	0	0	0
0	Cer(d14:2_20:1)+H	Cer(d34:3)+H	Cer	(d14:2_20:1)	(d14:2)	(20:1)			534.488	C34 H64 O3 N1	27255490	2.31638e+07	2.17865e+07	1.37398e+07	1.17835e+07	7.30783e+06	6.56584e+06	6.27424e+06	2.89063e+07	2.5598e+07	2.99696e+07	2.2476e+07
0	Cer(d14:2_20:1)+H	Cer(d34:3)+H	Cer	(d14:2_20:1)	(d14:2)	(20:1)			534.488	C34 H64 O3 N1	1.095e+06	290604	570446	538982	416001	20.615	421935	4.06922e+06	2.94778e+06	2.64719e+06	20.402	108.91
0	Cer(d14:0_21:0)+H	Cer(d35:0)+H	Cer	(d14:0_21:0)	(d14:0)	(21:0)			554.551	C35 H72 O3 N1	2.76417e+06	100027	199275	279348	382400	456266	236151	203991	553478	221635	80822.6	50428.6
0	Cer(d35:0)+HCOO	Cer(d35:0)+HCOO	Cer	(d14:0_21:0)	(d14:0)	(21:0)			598.542	C36 H72 O5 N1	132068	231385	84099.4	104148	268133	71826.2	0	68415.5	267641	259625	111408	44037.4
0	Cer(d35:0+O)+HCOO	Cer(d35:0+O)+HCOO	Cer	(d35:0+O)	(d35:0+O)				614.537	C36 H72 O6 N1	650650	833726	729716	378812	185326	0	60443.8	0	1.22947e+06	914365	786305	898876
0	Cer(d14:1_21:0)+HCOO	Cer(d35:1)+HCOO	Cer	(d14:1_21:0)	(d14:1)	(21:0)			596.526	C36 H70 O5 N1	1.7519e+06	210261	797149	481634	1.68921e+06	1.38475e+06	943708	1.06061e+06	1.77249e+06	1.23215e+06	1.25949e+06	885601
0	Cer(d14:1_21:0)+H	Cer(d35:1)+H	Cer	(d14:1_21:0)	(d14:1)	(21:0)			552.535	C35 H70 O3 N1	2.35523e+06	1.56856e+06	837015	1.48069e+06	2.88513e+06	3.84355e+06	1.84281e+06	1.28001e+06	3.54374e+06	2.1964e+06	2.4645e+06	1.96406e+06
0	Cer(d14:1_21:0)+HCOO	Cer(d35:1)+HCOO	Cer	(d14:1_21:0)	(d14:1)	(21:0)			596.526	C36 H70 O5 N1	0	0	0	0	0	0	0	0	0	0	0	0
0	Cer(d14:1_21:0)+H	Cer(d35:1)+H	Cer	(d14:1_21:0)	(d14:1)	(21:0)			552.535	C35 H70 O3 N1	115230	295985	376371	411446	484623	92947.3	309830	79329	328446	140696	323130	66605.5
1	Cer(d14:1_21:0+O)+HCOO	Cer(d35:1+O)+HCOO	Cer	(d14:1_21:0+O)	(d14:1)	(21:0+O)			612.521	C36 H70 O6 N1	1.35334e+06	800424	998058	654410	550072	217507	181615	134859	1.67888e+06	1.94752e+06	1.12247e+06	923486
0	Cer(d35:1+O)+HCOO	Cer(d35:1+O)+HCOO	Cer	(d35:1+O)	(d35:1+O)				612.521	C36 H70 O6 N1	13541.4	10002.6	18594.2	13792.5	10554.4	0.529	0	5551.73	0.12	0	0	0
0	Cer(d14:2_21:0)+HCOO	Cer(d35:2)+HCOO	Cer	(d14:2_21:0)	(d14:2)	(21:0)			594.51	C36 H68 O5 N1	688679	391065	143123	394186	636258	993253	540147	629513	635441	332533	197150	243103
0	Cer(d16:2_19:0+O)+HCOO	Cer(d35:2+O)+HCOO	Cer	(d16:2_19:0+O)	(d16:2)	(19:0+O)			610.505	C36 H68 O6 N1	2.53889e+06	5.30076e+06	4.64568e+06	1.68199e+06	1.16857e+06	716094	818405	417676	7.86188e+06	7.56535e+06	5.74464e+06	4916441
0	Cer(d16:2_19:0+O)+HCOO	Cer(d35:2+O)+HCOO	Cer	(d16:2_19:0+O)	(d16:2)	(19:0+O)			610.505	C36 H68 O6 N1	0	0	0	12.885	0	0	0	0	0	0	0	0
0	Cer(d14:2_21:1)+H	Cer(d35:3)+H	Cer	(d14:2_21:1)	(d14:2)	(21:1)			548.504	C35 H66 O3 N1	4.38843e+06	8.92947e+06	6.28991e+06	519350	2.69052e+06	539423	1.31696e+06	910928	1.31149e+07	1.08762e+07	6.25508e+06	8.45622e+06
0	Cer(d14:1_21:2)+H	Cer(d35:3)+H	Cer	(d14:1_21:2)	(d14:1)	(21:2)			548.504	C35 H66 O3 N1	5.47125e+08	4.12539e+08	4.9175e+08	5.41211e+08	5.58786e+08	4.3079e+08	3.72342e+08	4.65017e+08	5.04076e+08	5.61815e+08	4.55847e+08	3.70931e+08
0	Cer(d14:0_22:0)+HCOO	Cer(d36:0)+HCOO	Cer	(d14:0_22:0)	(d14:0)	(22:0)			612.557	C37 H74 O5 N1	3.97303e+06	2.96265e+06	2.52579e+06	2.19798e+06	2.66923e+06	1.7192e+06	1.24793e+06	1.52729e+06	3.11092e+06	2.37124e+06	2.75769e+06	4.29765e+06
0	Cer(d14:0_22:0)+H	Cer(d36:0)+H	Cer	(d14:0_22:0)	(d14:0)	(22:0)			568.566	C36 H74 O3 N1	5.07262e+06	4.04574e+06	3.61139e+06	3.21299e+06	4.01125e+06	595434	2.02727e+06	2.02728e+06	5.21461e+06	3.83108e+06	4.89755e+06	6.92361e+06
0	Cer(d14:0_22:0)+HCOO	Cer(d36:0)+HCOO	Cer	(d14:0_22:0)	(d14:0)	(22:0)			612.557	C37 H74 O5 N1	0	0	0	0	0	0	0	0	0	0	0	0
0	Cer(d14:0_22:0)+H	Cer(d36:0)+H	Cer	(d14:0_22:0)	(d14:0)	(22:0)			568.566	C36 H74 O3 N1	180112	341204	225101	1.56246e+06	532178	855167	450198	722127	291315	696654	984091	294065
1	Cer(d36:0+O)+HCOO	Cer(d36:0+O)+HCOO	Cer	(d36:0+O)	(d36:0+O)				628.552	C37 H74 O6 N1	830788	629208	432095	173790	565531	413385	284813	299712	611163	453185	699740	57571.6
0	Cer(d14:0_22:0+O)+H	Cer(d36:0+O)+H	Cer	(d14:0_22:0+O)	(d14:0)	(22:0+O)			584.561	C36 H74 O4 N1	4.33716e+06	5.71651e+06	2.62094e+06	1.79428e+06	1.30634e+06	756564	1.29922e+06	696107	6.08812e+06	5.54942e+06	5.4227e+06	5.37449e+06
0	Cer(d36:0+O)+HCOO	Cer(d36:0+O)+HCOO	Cer	(d14:0_22:0+O)	(d14:0)	(22:0+O)			628.552	C37 H74 O6 N1	3.86867e+06	4.73551e+06	3.76646e+06	1.797e+06	1.14847e+06	203499	724441	152931	5.43812e+06	4.2568e+06	4.03823e+06	3.22968e+06
1	Cer(d14:0_22:0+O)+H	Cer(d36:0+O)+H	Cer	(d14:0_22:0+O)	(d14:0)	(22:0+O)			584.561	C36 H74 O4 N1	161655	167340	355587	136210	11.623	196825	158876	179550	732016	11.184	195059	157731
0	Cer(d14:1_22:0)+HCOO	Cer(d36:1)+HCOO	Cer	(d14:1_22:0)	(d14:1)	(22:0)			610.542	C37 H72 O5 N1	4.50926e+07	2.75855e+07	2.39965e+07	2.74445e+07	4.68155e+07	3.58207e+07	2.5247e+07	3.00151e+07	4.68108e+07	3.24992e+07	5.69614e+07	4.3113e+07
0	Cer(d14:1_22:0)-H	Cer(d36:1)-H	Cer	(d14:1_22:0)	(d14:1)	(22:0)			564.536	C36 H70 O3 N1	260003	222178	91327.1	109876	472909	216547	163685	215572	313011	211439	335346	117636
0	Cer(d14:1_22:0)+H	Cer(d36:1)+H	Cer	(d14:1_22:0)	(d14:1)	(22:0)			566.551	C36 H72 O3 N1	5.86562e+07	3.19064e+07	2.55955e+07	3.56871e+07	5.50979e+07	4.18765e+07	2.85116e+07	3.6288e+07	5.2347e+07	4.07491e+07	7.04521e+07	5.69392e+07
0	Cer(d14:1_22:0)+HCOO	Cer(d36:1)+HCOO	Cer	(d14:1_22:0)	(d14:1)	(22:0)			610.542	C37 H72 O5 N1	146371	134437	117659	34878	29146.5	0	20917.9	6185.24	0	0	35006	0
0	Cer(d14:1_22:0)-H	Cer(d36:1)-H	Cer	(d14:1_22:0)	(d14:1)	(22:0)			564.536	C36 H70 O3 N1	0.081	13621.2	0	0.125	0	0.074	11548.1	0	0	0	0	0.718
0	Cer(d16:1_20:0+O)+HCOO	Cer(d36:1+O)+HCOO	Cer	(d16:1_20:0+O)	(d16:1)	(20:0+O)			626.537	C37 H72 O6 N1	6.2055e+06	6.18138e+06	4.31736e+06	3.31921e+06	2.49303e+06	1.52849e+06	1.75481e+06	1.1836e+06	1.02837e+07	9.77739e+06	8.31168e+06	6.81072e+06
0	Cer(d16:1_20:0+O)-H	Cer(d36:1+O)-H	Cer	(d16:1_20:0+O)	(d16:1)	(20:0+O)			580.531	C36 H70 O4 N1	384530	384478	275757	126588	75035	49067	21215.2	83354	562183	579049	214290	450792
0	Cer(d16:1_20:0+O)+HCOO	Cer(d36:1+O)+HCOO	Cer	(d16:1_20:0+O)	(d16:1)	(20:0+O)			626.537	C37 H72 O6 N1	1.92755e+06	2.62527e+06	2.53549e+06	2.92485e+06	2.70417e+06	2.20329e+06	2.32459e+06	2.11596e+06	1.73134e+06	2.02964e+06	1.34824e+06	1.41357e+06
0	Cer(d36:1+O)-H	Cer(d36:1+O)-H	Cer	(d16:1_20:0+O)	(d16:1)	(20:0+O)			580.531	C36 H70 O4 N1	50661.4	0	0	62656.2	27605.3	0	0	0	0	0	0	61535.3
0	Cer(d14:2_22:0)+HCOO	Cer(d36:2)+HCOO	Cer	(d14:2_22:0)	(d14:2)	(22:0)			608.526	C37 H70 O5 N1	1.52977e+07	8.28169e+06	6.61995e+06	1.03402e+07	2.0313e+07	1.64004e+07	1.14499e+07	1.49626e+07	1.17235e+07	9.84483e+06	1.46786e+07	8.9767e+06
0	Cer(d14:2_22:0)+H	Cer(d36:2)+H	Cer	(d14:2_22:0)	(d14:2)	(22:0)			564.535	C36 H70 O3 N1	4.05553e+06	2.38224e+06	471597	2.95924e+06	5.12474e+06	4.06618e+06	2.25545e+06	3.25809e+06	2.97295e+06	3.73545e+06	3.77003e+06	2.90495e+06
0	Cer(d36:2)+H-H2O	Cer(d36:2)+H-H2O	Cer	(d14:2_22:0)	(d14:2)	(22:0)			546.524	C36 H68 O2 N1	2.20513e+07	9.67324e+06	9.68224e+06	1.30017e+07	2.83373e+07	2.25453e+07	1.29622e+07	2.05993e+07	1.51573e+07	1.14041e+07	1.96687e+07	1.38577e+07
0	Cer(d16:2_20:0)+HCOO	Cer(d36:2)+HCOO	Cer	(d16:2_20:0)	(d16:2)	(20:0)			608.526	C37 H70 O5 N1	0	0	0	0	0	0	0	0	0	0	0	0
0	Cer(d36:2)+H-H2O	Cer(d36:2)+H-H2O	Cer	(d16:2_20:0)	(d16:2)	(20:0)			546.524	C36 H68 O2 N1	0	0	0	76693.3	0	0	0	0	0	0	0	0
0	Cer(d16:2_20:0+O)+HCOO	Cer(d36:2+O)+HCOO	Cer	(d16:2_20:0+O)	(d16:2)	(20:0+O)			624.521	C37 H70 O6 N1	3.93122e+07	5.58737e+07	4.40603e+07	2.65709e+07	1.59201e+07	9.08416e+06	1.15451e+07	6.50593e+06	6.9588e+07	6.04553e+07	6.47462e+07	4.81699e+07
0	Cer(d16:2_20:0+O)-H	Cer(d36:2+O)-H	Cer	(d16:2_20:0+O)	(d16:2)	(20:0+O)			578.515	C36 H68 O4 N1	2.27485e+06	3.56706e+06	2.47642e+06	1.20091e+06	751825	388339	646027	372865	4.52892e+06	4.03233e+06	3.3314e+06	2.84672e+06
0	Cer(d16:2_20:0+O)+HCOO	Cer(d36:2+O)+HCOO	Cer	(d16:2_20:0+O)	(d16:2)	(20:0+O)			624.521	C37 H70 O6 N1	47881.8	24261.8	39280.2	19108.1	127569	25031.5	0	105705	694704	0	32080.8	0
0	Cer(d16:2_20:0+O)-H	Cer(d36:2+O)-H	Cer	(d16:2_20:0+O)	(d16:2)	(20:0+O)			578.515	C36 H68 O4 N1	0	0	0	0	1.576	0	0	0	0	0	0	0
0	Cer(d16:2_20:1)+H	Cer(d36:3)+H	Cer	(d16:2_20:1)	(d16:2)	(20:1)			562.519	C36 H68 O3 N1	5.08197e+07	6.20151e+07	5.38819e+07	2.94323e+07	2.03012e+07	1.24212e+07	1.3456e+07	1.10554e+07	9.64145e+07	7.70786e+07	8.92934e+07	6.52639e+07
0	Cer(d16:2_20:1)+H	Cer(d36:3)+H	Cer	(d16:2_20:1)	(d16:2)	(20:1)			562.519	C36 H68 O3 N1	0	164670	245336	0	112704	240031	0	0	0	157868	131414	0
1	Cer(d14:0_23:0)+H	Cer(d37:0)+H	Cer	(d14:0_23:0)	(d14:0)	(23:0)			582.582	C37 H76 O3 N1	462801	540503	586408	386469	468487	197231	909294	368359	764869	297281	1.1043e+06	944125
1	Cer(d37:0)+HCOO	Cer(d37:0)+HCOO	Cer	(d14:0_23:0)	(d14:0)	(23:0)			626.573	C38 H76 O5 N1	211288	128151	18209	78185.9	78122	91977.3	25391.3	29019.6	282143	269634	261283	188756
0	Cer(d37:0+O)+HCOO	Cer(d37:0+O)+HCOO	Cer	(d37:0+O)	(d37:0+O)				642.568	C38 H76 O6 N1	327060	435869	396219	319860	98489.1	55974.3	0	58714.2	764029	743832	438555	499640
0	Cer(d14:1_23:0)+HCOO	Cer(d37:1)+HCOO	Cer	(d14:1_23:0)	(d14:1)	(23:0)			624.557	C38 H74 O5 N1	3.5156e+06	2.10728e+06	1.73034e+06	2.13874e+06	4.62636e+06	3.51311e+06	2.178e+06	3.08407e+06	4.42615e+06	3.4918e+06	4.21382e+06	3.44415e+06
0	Cer(d14:1_23:0)+H	Cer(d37:1)+H	Cer	(d14:1_23:0)	(d14:1)	(23:0)			580.566	C37 H74 O3 N1	4.77821e+06	3.17688e+06	3.56616e+06	3.42808e+06	8.19988e+06	5.69917e+06	3.70672e+06	4.36105e+06	8.52103e+06	6.15915e+06	7.38722e+06	6.31735e+06
0	Cer(d14:1_23:0)+HCOO	Cer(d37:1)+HCOO	Cer	(d14:1_23:0)	(d14:1)	(23:0)			624.557	C38 H74 O5 N1	149477	158879	151237	16742.1	124141	34773.6	20644	15675.2	59296.2	26348.4	24944.5	33287.3
0	Cer(d14:1_23:0)+H	Cer(d37:1)+H	Cer	(d14:1_23:0)	(d14:1)	(23:0)			580.566	C37 H74 O3 N1	724990	310982	106532	620240	333322	278791	267270	111505	136303	572984	426378	110885
0	Cer(d14:1_23:0+O)+H	Cer(d37:1+O)+H	Cer	(d14:1_23:0+O)	(d14:1)	(23:0+O)			596.561	C37 H74 O4 N1	638386	719069	466498	293895	574216	270296	204495	75649	1.49681e+06	1.34571e+06	77723.5	289920
0	Cer(d37:1+O)+HCOO	Cer(d37:1+O)+HCOO	Cer	(d14:1_23:0+O)	(d14:1)	(23:0+O)			640.552	C38 H74 O6 N1	639838	238249	164153	362323	206044	70632.4	89445.4	0	1.34622e+06	1.12409e+06	973525	460841
0	Cer(d14:1_23:0+O)+H	Cer(d37:1+O)+H	Cer	(d14:1_23:0+O)	(d14:1)	(23:0+O)			596.561	C37 H74 O4 N1	1.37093e+06	251695	572234	457899	654618	262744	239211	534881	1.12643e+06	985575	359286	549879
0	Cer(d37:1+O)+HCOO	Cer(d37:1+O)+HCOO	Cer	(d14:1_23:0+O)	(d14:1)	(23:0+O)			640.552	C38 H74 O6 N1	0	0.851	10357.1	0	0.185	0	0	11887.6	0	19730.7	0	0
0	Cer(d14:2_23:0)+HCOO	Cer(d37:2)+HCOO	Cer	(d14:2_23:0)	(d14:2)	(23:0)			622.542	C38 H72 O5 N1	1.08565e+06	704174	608253	717358	1.73037e+06	1.34046e+06	854554	1.30464e+06	1.30792e+06	934570	1.24642e+06	663297
0	Cer(d37:2)+H-H2O	Cer(d37:2)+H-H2O	Cer	(d14:2_23:0)	(d14:2)	(23:0)			560.54	C37 H70 O2 N1	1.08646e+06	538615	268467	401948	1.45888e+06	1.15185e+06	529947	1.11711e+06	1.25818e+06	1.02761e+06	1.55636e+06	1.05275e+06
0	Cer(d15:2_22:0)+HCOO	Cer(d37:2)+HCOO	Cer	(d15:2_22:0)	(d15:2)	(22:0)			622.542	C38 H72 O5 N1	0	0	0	0	0	0	0	0	0	0	0	0
0	Cer(d37:2)+H-H2O	Cer(d37:2)+H-H2O	Cer	(d15:2_22:0)	(d15:2)	(22:0)			560.54	C37 H70 O2 N1	0	0	0	0	0	0	0	0	0	0	0	0
0	Cer(d16:2_21:0+O)+HCOO	Cer(d37:2+O)+HCOO	Cer	(d16:2_21:0+O)	(d16:2)	(21:0+O)			638.537	C38 H72 O6 N1	2.51333e+06	4.80245e+06	3.83013e+06	1.55363e+06	1.25294e+06	550185	690625	387446	1.02181e+07	7.30206e+06	7.85514e+06	5.91686e+06
0	Cer(d16:2_21:0+O)+HCOO	Cer(d37:2+O)+HCOO	Cer	(d16:2_21:0+O)	(d16:2)	(21:0+O)			638.537	C38 H72 O6 N1	0	0	0	0	0	0	0	0	7.973	0	0	0
0	Cer(d15:2_22:1)+H	Cer(d37:3)+H	Cer	(d15:2_22:1)	(d15:2)	(22:1)			576.535	C37 H70 O3 N1	2.91334e+06	4.56111e+06	4.65893e+06	672727	1.5665e+06	599963	891198	438566	1.01344e+07	8.35662e+06	7.63035e+06	6.69622e+06
0	Cer(d16:2_21:1)+H	Cer(d37:3)+H	Cer	(d16:2_21:1)	(d16:2)	(21:1)			576.535	C37 H70 O3 N1	7.41462e+07	145819	2.71966e+07	6.52208e+07	2.67216e+07	302727	5.53451e+07	2.12231e+07	6.27558e+07	228163	1.88118e+07	3.34773e+07
0	Cer(d16:0_22:0)+H	Cer(d38:0)+H	Cer	(d16:0_22:0)	(d16:0)	(22:0)			596.598	C38 H78 O3 N1	1.30684e+06	285521	1.13475e+06	570898	325181	724370	1.67079e+06	2.54901e+06	3.51405e+06	510706	2.44718e+06	818298
0	Cer(d38:0)+HCOO	Cer(d38:0)+HCOO	Cer	(d16:0_22:0)	(d16:0)	(22:0)			640.589	C39 H78 O5 N1	557245	563851	372120	399883	441785	353574	325208	270641	861264	568183	753046	749101
0	Cer(d16:0_22:0+O)+H	Cer(d38:0+O)+H	Cer	(d16:0_22:0+O)	(d16:0)	(22:0+O)			612.593	C38 H78 O4 N1	2.0244e+06	2.11619e+06	2.05944e+06	1.44791e+06	631859	482343	145868	110501	3.20423e+06	2.77815e+06	2.64643e+06	1.88308e+06
0	Cer(d38:0+O)+HCOO	Cer(d38:0+O)+HCOO	Cer	(d16:0_22:0+O)	(d16:0)	(22:0+O)			656.583	C39 H78 O6 N1	987449	1.2851e+06	1.18213e+06	613159	17365.8	59265	135136	19478.4	1.92537e+06	1.56045e+06	1.26746e+06	1.07674e+06
1	Cer(d16:0_22:0+O)+H	Cer(d38:0+O)+H	Cer	(d16:0_22:0+O)	(d16:0)	(22:0+O)			612.593	C38 H78 O4 N1	247879	554527	86051.8	322378	317504	128619	273508	322192	144291	739412	244693	226538
0	Cer(d16:1_22:0)+HCOO	Cer(d38:1)+HCOO	Cer	(d16:1_22:0)	(d16:1)	(22:0)			638.573	C39 H76 O5 N1	8.61636e+06	6.25305e+06	5.84415e+06	5.33203e+06	1.42281e+07	1.09712e+07	7.24559e+06	8.8292e+06	1.61824e+07	1.16748e+07	1.54844e+07	1.37682e+07
0	Cer(d16:1_22:0)+H	Cer(d38:1)+H	Cer	(d16:1_22:0)	(d16:1)	(22:0)			594.582	C38 H76 O3 N1	1.18283e+07	8.24774e+06	7.25072e+06	8.58311e+06	1.92806e+07	1.42815e+07	9.89642e+06	1.12917e+07	1.86449e+07	1.57085e+07	2.09483e+07	1.73721e+07
0	Cer(d38:1)+H-H2O	Cer(d38:1)+H-H2O	Cer	(d16:1_22:0)	(d16:1)	(22:0)			576.571	C38 H74 O2 N1	802023	536603	152201	0	1.25085e+06	395022	601330	732066	134577	761574	1.62149e+06	736529
0	Cer(d16:1_22:0+O)+HCOO	Cer(d38:1+O)+HCOO	Cer	(d16:1_22:0+O)	(d16:1)	(22:0+O)			654.568	C39 H76 O6 N1	1.39697e+06	1.21831e+06	1.10897e+06	840997	483508	138079	279022	182958	3.24353e+06	3.31096e+06	2.49427e+06	1.87437e+06
0	Cer(d16:1_22:0+O)-H	Cer(d38:1+O)-H	Cer	(d16:1_22:0+O)	(d16:1)	(22:0+O)			608.562	C38 H74 O4 N1	181680	33422.4	9353.76	13846.4	54185.6	0.101	0	0	200432	161031	89432.1	69910.7
0	Cer(d16:1_22:0+O)+HCOO	Cer(d38:1+O)+HCOO	Cer	(d16:1_22:0+O)	(d16:1)	(22:0+O)			654.568	C39 H76 O6 N1	287092	269658	251568	308211	293713	278032	266011	292020	117781	179950	40628.8	139824
0	Cer(d14:1_24:1)+HCOO	Cer(d38:2)+HCOO	Cer	(d14:1_24:1)	(d14:1)	(24:1)			636.557	C39 H74 O5 N1	1.98731e+06	1.32461e+06	1.20087e+06	1.20075e+06	2.89329e+06	2.45391e+06	1.42537e+06	1.94787e+06	3.45532e+06	2.66473e+06	3.67976e+06	2.49713e+06
0	Cer(d14:1_24:1)+H	Cer(d38:2)+H	Cer	(d14:1_24:1)	(d14:1)	(24:1)			592.566	C38 H74 O3 N1	2.04463e+06	1.13187e+06	1.33958e+06	1.54603e+06	3.24814e+06	2.57391e+06	1.83084e+06	2.11521e+06	4.68419e+06	2.91564e+06	4.29999e+06	2.62386e+06
0	Cer(d16:2_22:0)+HCOO	Cer(d38:2)+HCOO	Cer	(d16:2_22:0)	(d16:2)	(22:0)			636.557	C39 H74 O5 N1	3.71269e+06	2.28446e+06	1.87614e+06	2.10201e+06	5.17599e+06	4.38366e+06	2.68816e+06	4.06915e+06	4.08896e+06	3.26197e+06	3.90731e+06	2.86047e+06
0	Cer(d38:2)+H-H2O	Cer(d38:2)+H-H2O	Cer	(d16:2_22:0)	(d16:2)	(22:0)			574.556	C38 H72 O2 N1	4.66486e+06	2.83731e+06	2.01087e+06	2.16306e+06	6.06635e+06	5.68817e+06	3.35039e+06	4.59956e+06	4.74061e+06	4.26253e+06	4.46971e+06	3.93813e+06
1	Cer(d16:2_22:0)+HCOO	Cer(d38:2)+HCOO	Cer	(d16:2_22:0)	(d16:2)	(22:0)			636.557	C39 H74 O5 N1	13121.3	16298.7	16195.3	0	12962.6	0	0	0	0	12946.6	40531.2	0
0	Cer(d16:2_22:0+O)+HCOO	Cer(d38:2+O)+HCOO	Cer	(d16:2_22:0+O)	(d16:2)	(22:0+O)			652.552	C39 H74 O6 N1	1.34451e+07	2.3684e+07	1.95634e+07	8.28346e+06	6.15076e+06	2.97795e+06	4.3087e+06	2.67397e+06	4.15838e+07	3.28437e+07	3.76761e+07	2.66188e+07
0	Cer(d16:2_22:0+O)-H	Cer(d38:2+O)-H	Cer	(d16:2_22:0+O)	(d16:2)	(22:0+O)			606.547	C38 H72 O4 N1	883113	1.38438e+06	1.0654e+06	482140	328523	113902	227126	115077	2.43303e+06	1.97913e+06	2.19196e+06	1.38428e+06
0	Cer(d16:2_22:0+O)+HCOO	Cer(d38:2+O)+HCOO	Cer	(d16:2_22:0+O)	(d16:2)	(22:0+O)			652.552	C39 H74 O6 N1	31839.2	70503.9	78082	0	0	0	0	0	0	14363.8	0	0
0	Cer(d16:2_22:0+O)-H	Cer(d38:2+O)-H	Cer	(d16:2_22:0+O)	(d16:2)	(22:0+O)			606.547	C38 H72 O4 N1	0	0	0	0.015	0	0	0	0	0	0	0	0
0	Cer(d16:2_22:1)+H	Cer(d38:3)+H	Cer	(d16:2_22:1)	(d16:2)	(22:1)			590.551	C38 H72 O3 N1	1.02069e+07	1.78447e+07	1.46465e+07	6.55785e+06	4.8952e+06	2.22217e+06	3.64543e+06	2.04676e+06	3.19293e+07	2.55023e+07	2.94571e+07	2.37556e+07
1	Cer(d17:0_22:0)+H	Cer(d39:0)+H	Cer	(d17:0_22:0)	(d17:0)	(22:0)			610.613	C39 H80 O3 N1	94571.2	1.54533e+06	779525	2.14135e+06	2.13339e+06	1.49754e+06	1.20146e+06	1.72833e+06	1.24355e+06	2.0263e+06	1.50144e+06	2.58095e+06
0	Cer(d13:0_26:1)+HCOO	Cer(d39:1)+HCOO	Cer	(d13:0_26:1)	(d13:0)	(26:1)			652.589	C40 H78 O5 N1	271017	82014.4	164087	166873	278951	217361	120707	29648.9	313848	214280	281627	281075
1	Cer(d39:1+O)+HCOO	Cer(d39:1+O)+HCOO	Cer	(d39:1+O)	(d39:1+O)				668.583	C40 H78 O6 N1	100272	75775.9	44941.1	0	24129.9	0	18775.1	0	255450	219876	176855	91188.9
0	Cer(d16:2_23:0+O)+HCOO	Cer(d39:2+O)+HCOO	Cer	(d16:2_23:0+O)	(d16:2)	(23:0+O)			666.568	C40 H76 O6 N1	357238	752460	659140	207463	214753	57556.4	117250	21154.6	2.47016e+06	1.58093e+06	1.88881e+06	1.39817e+06
0	Cer(d16:2_23:0+O)+HCOO	Cer(d39:2+O)+HCOO	Cer	(d16:2_23:0+O)	(d16:2)	(23:0+O)			666.568	C40 H76 O6 N1	62577.6	278423	127199	0	17081.9	0	0	0	70988.6	10805.9	89277.8	72037.4
0	Cer(d16:2_23:1)+H	Cer(d39:3)+H	Cer	(d16:2_23:1)	(d16:2)	(23:1)			604.566	C39 H74 O3 N1	234447	103967	212531	0	354146	0	0	87054.2	2.87376e+06	1.65654e+06	2.04297e+06	1.72011e+06
0	Cer(d16:2_23:1)+H	Cer(d39:3)+H	Cer	(d16:2_23:1)	(d16:2)	(23:1)			604.566	C39 H74 O3 N1	247174	89332.4	0	0	234485	0	0	87054.2	0	0	0	0
1	Cer(d16:1_24:0)+HCOO	Cer(d40:1)+HCOO	Cer	(d16:1_24:0)	(d16:1)	(24:0)			666.604	C41 H80 O5 N1	666971	215227	348048	367714	472290	245788	208326	25241.9	447541	351422	440098	370771
1	Cer(d16:1_24:0)+H	Cer(d40:1)+H	Cer	(d16:1_24:0)	(d16:1)	(24:0)			622.613	C40 H80 O3 N1	325457	231343	96647.5	342567	787958	445581	252440	197299	645792	139989	672962	746947
1	Cer(d16:2_24:0)+HCOO	Cer(d40:2)+HCOO	Cer	(d16:2_24:0)	(d16:2)	(24:0)			664.589	C41 H78 O5 N1	103328	33055	30548.2	25258.5	123252	102683	40985.3	55641.5	168001	136937	115204	85575.9
0	Cer(d22:2_18:0+O)+H	Cer(d40:2+O)+H	Cer	(d22:2_18:0+O)	(d22:2)	(18:0+O)			636.593	C40 H78 O4 N1	9.1837e+06	2.36554e+06	1.58991e+06	7.58801e+06	6.53571e+06	5.65209e+06	1.75999e+06	2.38974e+06	6.15045e+06	7.11127e+06	4.76781e+06	7.2686e+06
1	Cer(d16:2_24:0+O)+HCOO	Cer(d40:2+O)+HCOO	Cer	(d16:2_24:0+O)	(d16:2)	(24:0+O)			680.583	C41 H78 O6 N1	0	0	0	0	0	0	0	0	0	0	0	0
0	Cer(d16:2_24:0+O)+HCOO	Cer(d40:2+O)+HCOO	Cer	(d16:2_24:0+O)	(d16:2)	(24:0+O)			680.583	C41 H78 O6 N1	198428	336056	231956	70442.5	19805.2	0	41844.6	39780.3	223114	17896.6	552834	285384
0	Cer(d22:2_18:1+O)+H	Cer(d40:3+O)+H	Cer	(d22:2_18:1+O)	(d22:2)	(18:1+O)			634.577	C40 H76 O4 N1	9.40867e+06	1.69461e+06	406153	7.38224e+06	5.53242e+06	4.83333e+06	1.68532e+06	2.64911e+06	5.12647e+06	6.38518e+06	4.22878e+06	8.42554e+06
1	Cer(d22:2_18:1+O)+H	Cer(d40:3+O)+H	Cer	(d22:2_18:1+O)	(d22:2)	(18:1+O)			634.577	C40 H76 O4 N1	0	0	0	0	35503.7	0	0	0	0	84072.7	0	68954.1
1	Cer(d40:4+O)+H	Cer(d40:4+O)+H	Cer	(d40:4+O)	(d40:4+O)				632.561	C40 H74 O4 N1	2.32694e+06	1.48794e+06	1.95456e+06	2.51432e+06	2.11405e+06	1.45432e+06	552691	1.50797e+06	1.83087e+06	1.80019e+06	2.20571e+06	942066
0	Cer(d24:2_18:0+O)+H	Cer(d42:2+O)+H	Cer	(d24:2_18:0+O)	(d24:2)	(18:0+O)			664.624	C42 H82 O4 N1	5.9812e+06	692410	1.39576e+06	4.80913e+06	2.86597e+06	2.75824e+06	390588	1.16931e+06	1.24131e+06	3.97846e+06	759039	3.31803e+06
0	Cer(t16:1_12:0)+H	Cer(t28:1)+H	Cer	(t16:1_12:0)	(t16:1)	(12:0)			470.42	C28 H56 O4 N1	4.32587e+07	1.30655e+07	2.71393e+07	5.96474e+07	4.92856e+07	1.78828e+07	1.60233e+07	2.99962e+07	4.12005e+07	2.76322e+07	3.84154e+07	3.65615e+07
1	Cer(t16:1_12:0)+H	Cer(t28:1)+H	Cer	(t16:1_12:0)	(t16:1)	(12:0)			470.42	C28 H56 O4 N1	126585	172041	253477	726519	14266.4	335399	98152.4	190330	838080	523056	350371	148636
1	Cer(t29:0)+H-H2O	Cer(t29:0)+H-H2O	Cer	(t29:0)	(t29:0)				468.441	C29 H58 O3 N1	744958	404347	0	572035	787330	0	124403	137553	0	0	0	0
1	Cer(t18:1_12:0)+H	Cer(t30:1)+H	Cer	(t18:1_12:0)	(t18:1)	(12:0)			498.452	C30 H60 O4 N1	1.19676e+06	365684	95234	1.61645e+06	4.26713e+06	1.1249e+06	3.00598e+06	463880	5.45904e+06	6.33225e+06	6.27549e+06	7.3339e+06
0	Cer(t18:1_12:0)+H	Cer(t30:1)+H	Cer	(t18:1_12:0)	(t18:1)	(12:0)			498.452	C30 H60 O4 N1	1.57361e+07	2.01269e+07	1.05291e+07	7.02311e+07	2.13853e+07	6.11594e+06	2.73973e+07	1.03029e+07	1.45149e+07	741203	7.05285e+06	1.33589e+07
0	Cer(t20:1_12:0)+H	Cer(t32:1)+H	Cer	(t20:1_12:0)	(t20:1)	(12:0)			526.483	C32 H64 O4 N1	8.02664e+07	2.87832e+07	3.62804e+07	8.7385e+07	1.02874e+08	5.23673e+07	3.31862e+07	7.55802e+07	8.67707e+07	4.32408e+07	5.84745e+07	5.84745e+07
0	Cer(t20:1_12:0)+H	Cer(t32:1)+H	Cer	(t20:1_12:0)	(t20:1)	(12:0)			526.483	C32 H64 O4 N1	3.58843e+06	457214	3.13883e+06	5.33196e+06	5.34707e+06	1.31617e+06	2.62251e+06	3.21394e+06	3.58152e+06	4.15616e+06	4.183e+06	931042
0	Cer(t20:0_14:0)+HCOO	Cer(t34:0)+HCOO	Cer	(t20:0_14:0)	(t20:0)	(14:0)			600.521	C35 H70 O6 N1	3.45309e+06	4.61962e+06	3.67202e+06	1.77683e+06	1.24158e+06	645270	1.19544e+06	242255	3.92475e+06	3.32798e+06	2.5109e+06	2.73481e+06
0	Cer(t20:1_14:0)+H	Cer(t34:1)+H	Cer	(t20:1_14:0)	(t20:1)	(14:0)			554.514	C34 H68 O4 N1	5.06213e+07	1.8108e+07	2.01259e+07	4.98889e+07	5.00403e+07	2.77994e+07	1.64069e+07	3.31332e+07	4.39537e+07	2.69929e+07	3.52779e+07	4.06173e+07
0	Cer(t20:1_14:0)+H	Cer(t34:1)+H	Cer	(t20:1_14:0)	(t20:1)	(14:0)			554.514	C34 H68 O4 N1	4.20145e+06	5.02741e+06	4.70267e+06	3.39086e+06	3.08606e+06	844587	1.70458e+06	129626	7.16578e+06	7.06208e+06	6.31772e+06	4.41391e+06
0	Cer(t16:1_18:1)+H-H2O	Cer(t34:2)+H-H2O	Cer	(t16:1_18:1)	(t16:1)	(18:1)			534.488	C34 H64 O3 N1	2.72503e+07	2.34445e+07	2.1791e+07	1.37422e+07	1.17648e+07	7.30867e+06	6.99071e+06	6.546e+06	2.8904e+07	2.54513e+07	2.9671e+07	2.24703e+07
0	Cer(t16:0_20:0)+H-H2O	Cer(t36:0)+H-H2O	Cer	(t16:0_20:0)	(t16:0)	(20:0)			566.551	C36 H72 O3 N1	5.71143e+07	3.15689e+07	2.71853e+07	3.43565e+07	208299	4.21339e+07	2.78469e+07	3.58696e+07	5.72883e+07	220349	6.89746e+07	5.65471e+07
0	Cer(t36:0)+HCOO	Cer(t36:0)+HCOO	Cer	(t16:0_20:0)	(t16:0)	(20:0)			628.552	C37 H74 O6 N1	3.86867e+06	4.73551e+06	3.76646e+06	2.58564e+06	1.63655e+06	813115	467824	495880	5.36953e+06	675581	388918	539196
0	Cer(t16:0_20:0)+H-H2O	Cer(t36:0)+H-H2O	Cer	(t16:0_20:0)	(t16:0)	(20:0)			566.551	C36 H72 O3 N1	343310	345205	344870	639096	423602	113893	222726	226917	104696	326750	636108	399345
0	Cer(t16:1_20:0)+HCOO	Cer(t36:1)+HCOO	Cer	(t16:1_20:0)	(t16:1)	(20:0)			626.537	C37 H72 O6 N1	7.43317e+06	7.92571e+06	1.5422e+06	3.95599e+06	2.28902e+06	1.75413e+06	1.92407e+06	1.2398e+06	1.04082e+07	9.77739e+06	8.81969e+06	7.16128e+06
0	Cer(t36:1)+H-2H2O	Cer(t36:1)+H-2H2O	Cer	(t16:1_20:0)	(t16:1)	(20:0)			546.524	C36 H68 O2 N1	2.20499e+07	9.67324e+06	9.68224e+06	1.29999e+07	2.83365e+07	2.25453e+07	1.29622e+07	2.05993e+07	1.51568e+07	1.14041e+07	1.96687e+07	1.38577e+07
0	Cer(t36:1)+H-2H2O	Cer(t36:1)+H-2H2O	Cer	(t36:1)	(t36:1)				546.524	C36 H68 O2 N1	0	0	0	76693.3	0	0	0	0	0	0	0	0
0	Cer(t18:1_18:1)+H	Cer(t36:2)+H	Cer	(t18:1_18:1)	(t18:1)	(18:1)			580.53	C36 H70 O4 N1	2.57565e+07	4.78239e+06	3.68528e+06	2.10403e+07	1.94957e+07	1.42892e+07	5.02816e+06	1.15975e+07	2.07677e+07	5.12109e+06	1.39696e+07	2.08106e+07
0	Cer(t36:2)+H	Cer(t36:2)+H	Cer	(t36:2)	(t36:2)				580.53	C36 H70 O4 N1	0	343672	0	213290	263651	174736	17.006	50781.5	4.961	276991	363947	744484
0	Cer(t16:1_20:1)+H-H2O	Cer(t36:2)+H-H2O	Cer	(t16:1_20:1)	(t16:1)	(20:1)			562.519	C36 H68 O3 N1	5.0992e+07	6.20566e+07	5.39196e+07	2.94285e+07	2.03021e+07	1.24414e+07	1.34516e+07	1.10555e+07	9.64012e+07	7.74325e+07	8.94439e+07	6.53289e+07
0	Cer(t16:1_20:1)+H-H2O	Cer(t36:2)+H-H2O	Cer	(t16:1_20:1)	(t16:1)	(20:1)			562.519	C36 H68 O3 N1	0	164670	245336	0	112704	240031	0	0	0	157868	131414	0
1	Cer(t18:1_18:2)+H	Cer(t36:3)+H	Cer	(t18:1_18:2)	(t18:1)	(18:2)			578.514	C36 H68 O4 N1	1.18602e+07	1.99976e+06	910810	1.54473e+07	1.16267e+07	2.99315e+06	3.18836e+06	2.16356e+06	1.50133e+07	5.51449e+06	9.98699e+06	1.10786e+07
1	Cer(t18:1_18:2)+H	Cer(t36:3)+H	Cer	(t18:1_18:2)	(t18:1)	(18:2)			578.514	C36 H68 O4 N1	2.02309e+06	0	0	4.86906e+06	1.23115e+06	568501	554907	867188	2.76295e+06	0	817787	1.19573e+06
1	Cer(t37:0)+HCOO	Cer(t37:0)+HCOO	Cer	(t37:0)	(t37:0)				642.568	C38 H76 O6 N1	321639	435738	396273	319860	98408.4	55974.3	0	0.86	765234	752524	438440	500866
0	Cer(t16:0_21:0+O)+H-H2O	Cer(t37:0+O)+H-H2O	Cer	(t16:0_21:0+O)	(t16:0)	(21:0+O)			596.561	C37 H74 O4 N1	204576	500392	452918	293895	450810	189738	204495	75249.5	987367	1.34903e+06	77723.5	531434
0	Cer(t37:1)+HCOO	Cer(t37:1)+HCOO	Cer	(t37:1)	(t37:1)				640.552	C38 H74 O6 N1	695998	710438	560124	311355	226490	75223.5	86886.2	0	1.34622e+06	430973	240016	611590
0	Cer(t16:1_21:1)+H-H2O	Cer(t37:2)+H-H2O	Cer	(t16:1_21:1)	(t16:1)	(21:1)			576.535	C37 H70 O3 N1	2.90516e+06	4.87471e+06	4.6942e+06	1.23835e+06	1.5665e+06	133901	119506	185182	1.04402e+07	7.09744e+06	7.59928e+06	6.4234e+06
1	Cer(t16:0_22:0)+H-H2O	Cer(t38:0)+H-H2O	Cer	(t16:0_22:0)	(t16:0)	(22:0)			594.582	C38 H76 O3 N1	191997	90072.1	126714	161945	275414	0	84822.9	51727.9	0	480517	0	0
1	Cer(t38:0)+HCOO	Cer(t38:0)+HCOO	Cer	(t16:0_22:0)	(t16:0)	(22:0)			656.583	C39 H78 O6 N1	114052	106834	106308	28891.6	143945	24452.6	20788.8	56751.7	17680.4	58732.4	9879.9	46492.2
1	Cer(t38:0)+H-2H2O	Cer(t38:0)+H-2H2O	Cer	(t16:0_22:0)	(t16:0)	(22:0)			576.571	C38 H74 O2 N1	140408	0	0	0	0	0	0	0	0	0	0	0
1	Cer(t16:0_22:0+O)+HCOO	Cer(t38:0+O)+HCOO	Cer	(t16:0_22:0+O)	(t16:0)	(22:0+O)			672.578	C39 H78 O7 N1	477856	679148	611836	262641	176102	46678.3	46637	0	1.37175e+06	1.00561e+06	781713	652673
0	Cer(t16:1_22:0)+HCOO	Cer(t38:1)+HCOO	Cer	(t16:1_22:0)	(t16:1)	(22:0)			654.568	C39 H76 O6 N1	1.04156e+06	1.4049e+06	342549	310034	198049	178363	177871	144761	1.02225e+06	3.08315e+06	1.7289e+06	747799
0	Cer(t16:1_22:0)+H-H2O	Cer(t38:1)+H-H2O	Cer	(t16:1_22:0)	(t16:1)	(22:0)			592.566	C38 H74 O3 N1	556978	311481	363057	505586	1.40143e+06	678148	159700	229624	351788	1.11644e+06	1.06955e+06	590700
0	Cer(t38:1)+H-2H2O	Cer(t38:1)+H-2H2O	Cer	(t16:1_22:0)	(t16:1)	(22:0)			574.556	C38 H72 O2 N1	4.66486e+06	2.83731e+06	2.01087e+06	2.16306e+06	6.06635e+06	5.68817e+06	3.35039e+06	4.59956e+06	4.74061e+06	4.26253e+06	4.46971e+06	3.93813e+06
0	Cer(t38:1)+H-2H2O	Cer(t38:1)+H-2H2O	Cer	(t38:1)	(t38:1)				574.556	C38 H72 O2 N1	716816	207379	168877	79037.4	133803	0	0	0	95284.6	0	0	0
0	Cer(t20:1_18:1)+H	Cer(t38:2)+H	Cer	(t20:1_18:1)	(t20:1)	(18:1)			608.561	C38 H74 O4 N1	1.49342e+07	4.19141e+06	1.64843e+06	1.34431e+07	1.02568e+07	8.2367e+06	3.04367e+06	4.90926e+06	9.54747e+06	8.28155e+06	7.28976e+06	1.17326e+07
1	Cer(t20:1_18:1)+H	Cer(t38:2)+H	Cer	(t20:1_18:1)	(t20:1)	(18:1)			608.561	C38 H74 O4 N1	0	0	356417	0	0	74422.2	0	87190.8	0	0	0	0
0	Cer(t16:1_22:1)+H-H2O	Cer(t38:2)+H-H2O	Cer	(t16:1_22:1)	(t16:1)	(22:1)			590.551	C38 H72 O3 N1	1.02069e+07	1.78447e+07	1.46465e+07	6.55785e+06	4.8952e+06	2.22217e+06	3.64543e+06	2.04676e+06	3.19293e+07	2.55023e+07	2.94571e+07	2.37556e+07
0	Cer(t39:1)+HCOO	Cer(t39:1)+HCOO	Cer	(t39:1)	(t39:1)				668.583	C40 H78 O6 N1	113157	70675.6	44947.3	0	24015.6	0	18775.6	0	343535	247917	221449	113440
0	Cer(t16:1_23:1)+H-H2O	Cer(t39:2)+H-H2O	Cer	(t16:1_23:1)	(t16:1)	(23:1)			604.566	C39 H74 O3 N1	557742	103967	210090	0	502626	0	0	87054.2	2.87555e+06	1.65504e+06	2.04323e+06	1.71888e+06
0	Cer(t16:1_23:1)+H-H2O	Cer(t39:2)+H-H2O	Cer	(t16:1_23:1)	(t16:1)	(23:1)			604.566	C39 H74 O3 N1	247174	89332.4	0	0	234485	0	0	87054.2	116484	0	0	0
1	Cer(t16:0_24:0)+H-H2O	Cer(t40:0)+H-H2O	Cer	(t16:0_24:0)	(t16:0)	(24:0)			622.613	C40 H80 O3 N1	499060	499366	502050	400396	806433	220490	395798	232535	578084	401619	686839	1.10901e+06
0	Cer(t18:0_24:0+O)+HCOO	Cer(t42:0+O)+HCOO	Cer	(t18:0_24:0+O)	(t18:0)	(24:0+O)			728.641	C43 H86 O7 N1	905008	287971	313759	403508	517340	241638	253073	204712	430030	340410	526695	523482
0	Cer(t18:0_25:0+O)+HCOO	Cer(t43:0+O)+HCOO	Cer	(t18:0_25:0+O)	(t18:0)	(25:0+O)			742.657	C44 H88 O7 N1	695204	472538	575630	594387	466711	347170	347922	299839	483575	424174	1.47355e+06	749777
0	Cer(t43:1+O)+HCOO	Cer(t43:1+O)+HCOO	Cer	(t43:1+O)	(t43:1+O)				740.641	C44 H86 O7 N1	521581	164294	235198	303318	389944	139520	48556	120115	190457	155281	438974	308723
0	Cer(t18:0_26:0)+HCOO	Cer(t44:0)+HCOO	Cer	(t18:0_26:0)	(t18:0)	(26:0)			740.677	C45 H90 O6 N1	1.06872e+06	471692	574184	628033	634371	375311	310732	365203	1.10903e+06	505742	1.46634e+06	670876
0	Cer(t18:0_26:0+O)+HCOO	Cer(t44:0+O)+HCOO	Cer	(t18:0_26:0+O)	(t18:0)	(26:0+O)			756.672	C45 H90 O7 N1	5.86392e+06	4.1088e+06	5.53219e+06	4.69836e+06	3.1057e+06	1.84544e+06	2.71931e+06	2.3728e+06	4.90669e+06	3.04483e+06	1.1151e+07	5.10889e+06
0	Cer(t18:1_26:0)+HCOO	Cer(t44:1)+HCOO	Cer	(t18:1_26:0)	(t18:1)	(26:0)			738.662	C45 H88 O6 N1	485623	132770	222355	391278	473547	213394	161644	114813	186894	246906	461431	346492
0	Cer(t18:1_26:0+O)+HCOO	Cer(t44:1+O)+HCOO	Cer	(t18:1_26:0+O)	(t18:1)	(26:0+O)			754.657	C45 H88 O7 N1	793718	328410	452831	471467	548394	270890	249037	195222	312180	258135	728989	394341
0	Cer(t45:0+O)+HCOO	Cer(t45:0+O)+HCOO	Cer	(t45:0+O)	(t45:0+O)				770.688	C46 H92 O7 N1	1.54421e+06	1.01513e+06	1.26816e+06	1.15724e+06	810426	495767	693430	515230	1.36531e+06	983515	2.90161e+06	1.25577e+06
0	Cer(t46:0+O)+HCOO	Cer(t46:0+O)+HCOO	Cer	(t46:0+O)	(t46:0+O)				784.704	C47 H94 O7 N1	9.46475e+06	5.22199e+06	5.67823e+06	4.84198e+06	4.33715e+06	2.27678e+06	2.61401e+06	2.34335e+06	8.82744e+06	4.19389e+06	1.10833e+07	5.04449e+06
0	Cer(t46:1+O)+HCOO	Cer(t46:1+O)+HCOO	Cer	(t46:1+O)	(t46:1+O)				782.688	C47 H92 O7 N1	342627	117225	194345	293431	312245	124809	89694.6	61327.2	197293	150384	434219	268330
0	CerG2GNAc1(d34:1)+H	CerG2GNAc1(d34:1)+H	CerG2GNAc1	(d34:1)	(d34:1)				1065.7	C54 H101 O18 N2	4.98872e+06	2.63979e+06	2.32274e+06	1.85496e+06	3.78215e+06	1.08831e+06	2.11251e+06	1.53071e+06	3.87393e+06	3.40273e+06	1.04818e+06	1.02276e+06
0	CerG2GNAc1(d36:1)+H	CerG2GNAc1(d36:1)+H	CerG2GNAc1	(d36:1)	(d36:1)				1093.74	C56 H105 O18 N2	2.2668e+06	1.97594e+06	1.45396e+06	1.47219e+06	2.87818e+06	2.2284e+06	1.17952e+06	1.31567e+06	1.74727e+06	1.89565e+06	1.4473e+06	1.25123e+06
0	CerG2GNAc1(d36:1)+H	CerG2GNAc1(d36:1)+H	CerG2GNAc1	(d36:1)	(d36:1)				1093.74	C56 H105 O18 N2	0	0	0	0	0	0	0	0	0	0	0	0
1	CerG2GNAc1(d36:3)-2H	CerG2GNAc1(d36:3)-2H	CerG2GNAc1	(d36:3)	(d36:3)				543.341	C56 H98 O18 N2	0	0	0	0	0	0	0	0	0	0	0	0
1	CerG2GNAc1(d38:1)+H	CerG2GNAc1(d38:1)+H	CerG2GNAc1	(d38:1)	(d38:1)				1121.77	C58 H109 O18 N2	444654	376778	506829	0	776088	623865	107565	505955	234023	916022	0	482403
0	CerG2GNAc1(m34:1)+HCOO	CerG2GNAc1(m34:1)+HCOO	CerG2GNAc1	(m34:1)	(m34:1)				1093.7	C55 H101 O19 N2	0	0	0	0	15443.8	0	0	0	72230.9	0.258	165812	0.248
1	CerG2GNAc1(t38:0)+H-H2O	CerG2GNAc1(t38:0)+H-H2O	CerG2GNAc1	(t38:0)	(t38:0)				1121.77	C58 H109 O18 N2	444654	376778	506829	0	776088	623865	107565	505955	234023	916022	0	482403
0	CerP(d45:8)+H-2H2O	CerP(d45:8)+H-2H2O	CerP	(d45:8)	(d45:8)				722.527	C45 H73 O4 N1 P1	1.04299e+06	351000	105586	942518	919854	316027	698250	535239	648329	1.08967e+06	83399.2	201875
0	CerP(d46:8)+H-2H2O	CerP(d46:8)+H-2H2O	CerP	(d46:8)	(d46:8)				736.543	C46 H75 O4 N1 P1	7.5364e+06	8.5081e+06	0	3.11643e+06	2.82172e+06	2.26302e+06	0	4.7345e+06	1.51657e+07	1.58301e+07	87663.4	5.32625e+06
0	CerPE(d28:1)+H	CerPE(d28:1)+H	CerPE	(d28:1)	(d28:1)				577.434	C30 H62 O6 N2 P1	1.85379e+06	1.52061e+06	1.35762e+06	893284	1.22006e+06	986471	912366	675274	3.90464e+06	3.02785e+06	2.92004e+06	2.39506e+06
0	CerPE(d28:2)+H	CerPE(d28:2)+H	CerPE	(d28:2)	(d28:2)				575.418	C30 H60 O6 N2 P1	2.41185e+06	1.27106e+06	995915	862243	1.87357e+06	1.14529e+06	1.10199e+06	641795	2.11559e+06	1.38096e+06	1.17826e+06	847544
0	CerPE(d30:1)+H	CerPE(d30:1)+H	CerPE	(d30:1)	(d30:1)				605.465	C32 H66 O6 N2 P1	6.89563e+06	4.78131e+06	4.34863e+06	3.31922e+06	5.16679e+06	3.21732e+06	3.50656e+06	2.18954e+06	1.46708e+07	1.20151e+07	1.06529e+07	8.98167e+06
0	CerPE(d30:2)+H	CerPE(d30:2)+H	CerPE	(d30:2)	(d30:2)				603.45	C32 H64 O6 N2 P1	7.39457e+06	4.61076e+06	3564431	4.18523e+06	5.42559e+06	3.89656e+06	4.02407e+06	2.45824e+06	8.03934e+06	6.32164e+06	5.14529e+06	4.98278e+06
1	CerPE(d32:1)+H	CerPE(d32:1)+H	CerPE	(d32:1)	(d32:1)				633.497	C34 H70 O6 N2 P1	5.75151e+06	2.7925e+06	1.02257e+07	2.78347e+06	3.54915e+06	702570	1.71837e+06	0	1.0156e+07	3.46487e+06	1.33775e+06	1.17513e+06
0	CerPE(d32:2)+H	CerPE(d32:2)+H	CerPE	(d32:2)	(d32:2)				631.481	C34 H68 O6 N2 P1	6.01173e+07	2.99816e+07	2.49114e+07	3.09586e+07	4.43002e+07	2.89377e+07	2.34186e+07	1.99404e+07	7.58379e+07	6.14022e+07	5.22705e+07	4.73024e+07
0	CerPE(d32:2)+H	CerPE(d32:2)+H	CerPE	(d32:2)	(d32:2)				631.481	C34 H68 O6 N2 P1	854890	150274	126476	9.62253e+06	502444	1.05568e+07	131987	286477	2.92184e+07	834202	1.32208e+07	1.41076e+07
0	CerPE(d33:1)+H	CerPE(d33:1)+H	CerPE	(d33:1)	(d33:1)				647.512	C35 H72 O6 N2 P1	1.03398e+07	5.42238e+06	4.3224e+06	5.94941e+06	6.478e+06	3.68262e+06	2.99294e+06	2.80747e+06	1.25108e+07	1.12594e+07	7.67224e+06	9.21865e+06
0	CerPE(d33:1)+H	CerPE(d33:1)+H	CerPE	(d33:1)	(d33:1)				647.512	C35 H72 O6 N2 P1	691861	570605	194257	181483	300489	58118.9	172449	56733.5	430276	267521	91989.9	162355
1	CerPE(d33:2)+H	CerPE(d33:2)+H	CerPE	(d33:2)	(d33:2)				645.497	C35 H70 O6 N2 P1	2.33561e+06	3.27291e+06	2.06941e+06	5.06612e+06	0	1.85223e+06	1.06082e+06	0	7.29761e+06	4.33517e+06	4.8083e+06	4.13341e+06
0	CerPE(d34:1)+H	CerPE(d34:1)+H	CerPE	(d34:1)	(d34:1)				661.528	C36 H74 O6 N2 P1	5.36376e+08	4.20638e+08	3.93063e+08	1.73759e+08	1.65915e+08	3.38376e+07	9.6179e+07	1.28002e+08	4.03826e+08	5.0427e+08	5.04097e+08	5.21985e+08
0	CerPE(d34:1)+H	CerPE(d34:1)+H	CerPE	(d34:1)	(d34:1)				661.528	C36 H74 O6 N2 P1	21542	340261	19952.7	33885.8	693.117	0	30182.7	15137.8	12747.3	298107	173532	149691
0	CerPE(d34:2)+H	CerPE(d34:2)+H	CerPE	(d34:2)	(d34:2)				659.512	C36 H72 O6 N2 P1	4.89853e+08	2.59272e+08	1.9807e+08	2.67487e+08	2.35427e+08	1.61715e+08	1.50297e+08	1.18619e+08	4.83196e+08	3.91263e+08	3.02896e+08	3.19599e+08
0	CerPE(d34:2)+H	CerPE(d34:2)+H	CerPE	(d34:2)	(d34:2)				659.512	C36 H72 O6 N2 P1	9.92375e+06	2.09865e+07	104149	316047	112831	691237	159527	86638.6	190038	427502	268654	5.1798e+06
0	CerPE(d35:1)+H	CerPE(d35:1)+H	CerPE	(d35:1)	(d35:1)				675.544	C37 H76 O6 N2 P1	3.94697e+07	2.18872e+07	1.49107e+07	2.1665e+07	362068	1.20579e+07	1.11021e+07	8.2857e+06	4.23753e+07	3.01839e+07	2.27532e+07	2.38836e+07
0	CerPE(d35:2)+H	CerPE(d35:2)+H	CerPE	(d35:2)	(d35:2)				673.528	C37 H74 O6 N2 P1	1.51503e+07	1.33637e+07	9.86529e+06	1.07146e+07	7.19949e+06	1.58807e+06	6.91973e+06	730131	1.47223e+07	1.30899e+07	8.36499e+06	1.1943e+07
1	CerPE(d35:2)+H	CerPE(d35:2)+H	CerPE	(d35:2)	(d35:2)				673.528	C37 H74 O6 N2 P1	0	0	0	0	0	0	0	0	0	0	0	0
0	CerPE(d36:1)+H	CerPE(d36:1)+H	CerPE	(d36:1)	(d36:1)				689.559	C38 H78 O6 N2 P1	7.30476e+08	4.97247e+08	3.68139e+08	4.41331e+08	3.93444e+08	2.58136e+08	2.51521e+08	2.20615e+08	7.47402e+08	6.88655e+08	6.24585e+08	6.93361e+08
0	CerPE(d36:1)+H	CerPE(d36:1)+H	CerPE	(d36:1)	(d36:1)				689.559	C38 H78 O6 N2 P1	225717	152954	748275	50517.6	151604	0	0	0	715588	147313	175758	183198
0	CerPE(d36:2)+H	CerPE(d36:2)+H	CerPE	(d36:2)	(d36:2)				687.544	C38 H76 O6 N2 P1	2.68659e+08	1.62676e+08	1.16259e+08	1.58686e+08	1.65766e+08	1.07732e+08	9.93459e+07	8.72611e+07	3.0166e+08	2.48027e+08	2.28527e+08	1.94031e+08
0	CerPE(d36:2)+H	CerPE(d36:2)+H	CerPE	(d36:2)	(d36:2)				687.544	C38 H76 O6 N2 P1	2.23135e+06	224720	752994	428472	355494	188068	197314	262452	857501	153638	257641	79460
0	CerPE(d37:1)+H	CerPE(d37:1)+H	CerPE	(d37:1)	(d37:1)				703.575	C39 H80 O6 N2 P1	5.88959e+07	3.52565e+07	3.04409e+07	3.90925e+07	3.7217e+07	2.29938e+07	2.28422e+07	1.91026e+07	6.90346e+07	5.77433e+07	4.73282e+07	4.79534e+07
0	CerPE(d37:2)+H	CerPE(d37:2)+H	CerPE	(d37:2)	(d37:2)				701.559	C39 H78 O6 N2 P1	2.48548e+07	1.31921e+07	1.08859e+07	1.26827e+07	1.64972e+07	1.02093e+07	1.01327e+07	8.15975e+06	2.57625e+07	2.31435e+07	1.88742e+07	1.92364e+07
0	CerPE(d37:2)+H	CerPE(d37:2)+H	CerPE	(d37:2)	(d37:2)				701.559	C39 H78 O6 N2 P1	0	0	0	40926.3	0	31592.2	0	38328.6	0	0	44379.6	42471.4
0	CerPE(d14:1_24:0)+H	CerPE(d38:1)+H	CerPE	(d14:1_24:0)	(d14:1)	(24:0)			717.591	C40 H82 O6 N2 P1	1.26083e+08	8.45026e+07	6.30159e+07	6.83645e+07	1.29253e+08	8.69706e+07	6.41448e+07	6.09403e+07	1.96489e+08	1.77477e+08	1.45942e+08	1.55741e+08
0	CerPE(d38:1)+H	CerPE(d38:1)+H	CerPE	(d38:1)	(d38:1)				717.591	C40 H82 O6 N2 P1	165394	101017	54640.6	0	0	0	74618.4	156000	0	208492	94353.3	4413.7
0	CerPE(d38:2)+H	CerPE(d38:2)+H	CerPE	(d38:2)	(d38:2)				715.575	C40 H80 O6 N2 P1	2.87414e+07	1.98545e+07	1.85271e+07	1.82448e+07	2.19081e+07	1.5359e+07	1.42608e+07	1.06924e+07	5.26633e+07	4.65517e+07	4.50786e+07	4.31428e+07
0	CerPE(d38:2)+H	CerPE(d38:2)+H	CerPE	(d38:2)	(d38:2)				715.575	C40 H80 O6 N2 P1	4.40755e+07	3.03089e+07	2.33936e+07	2.67356e+07	4.2696e+07	3.10052e+07	2.59766e+07	2.36982e+07	6.16879e+07	4.98808e+07	4.41196e+07	4.4933e+07
0	CerPE(d38:2)+H	CerPE(d38:2)+H	CerPE	(d38:2)	(d38:2)				715.575	C40 H80 O6 N2 P1	0	0	0	0	66173.2	0	0	0	0	0	0	141843
0	CerPE(d38:3)+H	CerPE(d38:3)+H	CerPE	(d38:3)	(d38:3)				713.559	C40 H78 O6 N2 P1	3.28273e+07	2.27606e+07	1.6712e+07	2.00655e+07	1.94866e+07	1.90597e+07	1.57887e+07	1.32419e+07	4.71831e+07	3.51806e+07	2.77176e+07	2.51174e+07
0	CerPE(d38:3)+H	CerPE(d38:3)+H	CerPE	(d38:3)	(d38:3)				713.559	C40 H78 O6 N2 P1	2.80414e+06	677558	1.4547e+06	1.11021e+06	287883	369248	261249	164782	683057	204578	213361	678885
0	CerPE(d14:1_24:3)+H	CerPE(d38:4)+H	CerPE	(d14:1_24:3)	(d14:1)	(24:3)			711.544	C40 H76 O6 N2 P1	2.17777e+07	2.74592e+07	2.01576e+07	2.00651e+07	1.2913e+07	9.98289e+06	1.32865e+07	1.11414e+07	1.94608e+07	2.20227e+07	1.89471e+06	1.81073e+07
0	CerPE(d14:1_24:3)+H	CerPE(d38:4)+H	CerPE	(d14:1_24:3)	(d14:1)	(24:3)			711.544	C40 H76 O6 N2 P1	103726	0	0	0	0	0	0	48379	0	0	115271	0
1	CerPE(d40:1)+H	CerPE(d40:1)+H	CerPE	(d40:1)	(d40:1)				745.622	C42 H86 O6 N2 P1	268236	75073.1	78820.1	418116	655936	398000	65306.8	528348	1.03366e+06	1.6672e+06	1.93346e+06	1.85628e+06
0	CerPE(d40:2)+H	CerPE(d40:2)+H	CerPE	(d40:2)	(d40:2)				743.606	C42 H84 O6 N2 P1	191833	306449	162892	169615	746540	369121	226694	380222	789685	190106	52081.3	263138
1	ChE(25:0)+H	ChE(25:0)+H	ChE	(25:0)	(25:0)				751.733	C52 H95 O2	562928	411752	317859	5.29057e+06	564910	677490	317108	201206	821339	2.09609e+06	981911	1.40919e+06
0	CmE(18:3)+NH4	CmE(18:3)+NH4	CmE	(18:3)	(18:3)				678.618	C46 H80 O2 N1	2.863	765156	1.44656e+06	1.221e+06	1.89337e+06	872918	598487	414070	1.75713e+06	1.9794e+06	5.27737e+06	2.18216e+06
0	CmE(22:6)+NH4	CmE(22:6)+NH4	CmE	(22:6)	(22:6)				728.634	C50 H82 O2 N1	3.58738e+06	290870	2.18025e+06	2.23007e+06	2.98872e+06	3.96972e+06	1.88726e+06	6.40646e+06	6.7231e+06	1.77747e+06	2.43069e+06	3.81707e+06
1	CmE(4:0)+H	CmE(4:0)+H	CmE	(4:0)	(4:0)				471.42	C32 H55 O2	332406	449007	342910	360636	1.13257e+06	227027	163873	204807	181209	128214	163370	58850.7
0	Co(Q10)+NH4	Co(Q10)+NH4	Co	(Q10)	(Q10)				880.718	C59 H94 O4 N1	1.28222e+08	9.17821e+07	6.42708e+07	8.2401e+07	8.33421e+07	7.75046e+07	6.65627e+07	9.40748e+07	6.58837e+07	6.35858e+07	8.30266e+07	5.95475e+07
0	Co(Q6)+H	Co(Q6)+H	Co	(Q6)	(Q6)				591.441	C39 H59 O4	0	0	0	0	0	0	0	0	0	185471	1.62317e+06	612436
0	Co(Q6)+NH4	Co(Q6)+NH4	Co	(Q6)	(Q6)				608.467	C39 H62 O4 N1	855747	1.59667e+06	2.41114e+06	1.47156e+06	2.18238e+06	1.03065e+06	1.6023e+06	1.07608e+06	5.64666e+06	8.6927e+06	1.7597e+07	1.19641e+07
0	Co(Q6)+H	Co(Q6)+H	Co	(Q6)	(Q6)				591.441	C39 H59 O4	3.09927e+07	1.76644e+07	1.52479e+07	2.75309e+07	9.76906e+06	2.32681e+07	1.48692e+07	3.94726e+07	4.02426e+06	1.11297e+07	6.53002e+06	4.56609e+06
0	Co(Q6)+NH4	Co(Q6)+NH4	Co	(Q6)	(Q6)				608.467	C39 H62 O4 N1	139.553	0	0	0	0	0	0	0	0	0	0	0
0	Co(Q6)+H	Co(Q6)+H	Co	(Q6)	(Q6)				591.441	C39 H59 O4	1.02649e+07	5.23724e+07	4.86291e+07	6.8177e+07	6.48607e+07	5.28078e+07	4.77779e+07	1.90848e+07	2.44735e+07	2.57294e+07	1.57585e+07	2.26828e+07
0	Co(Q6)+H	Co(Q6)+H	Co	(Q6)	(Q6)				591.441	C39 H59 O4	3.22946e+06	734496	16.034	3.22332e+06	1.5503e+06	530434	1.08279e+06	3.52797e+06	323732	1.14962e+06	200207	731469
0	Co(Q7)+NH4	Co(Q7)+NH4	Co	(Q7)	(Q7)				676.53	C44 H70 O4 N1	0	0	0	0	0	0	0	0	0	0	107656	142796
0	Co(Q8)+H	Co(Q8)+H	Co	(Q8)	(Q8)				727.566	C49 H75 O4	413382	96524.5	191648	147515	356948	0	0	115645	179236	127780	0	170457
0	Co(Q8)+NH4	Co(Q8)+NH4	Co	(Q8)	(Q8)				744.593	C49 H78 O4 N1	1.77871e+07	1.08002e+07	5.9788e+06	1.23896e+07	1.78754e+07	1.37011e+07	1.12176e+07	1.22484e+07	1.58747e+07	1.16378e+07	1.39214e+07	1.30535e+07
0	Co(Q8)+NH4	Co(Q8)+NH4	Co	(Q8)	(Q8)				744.593	C49 H78 O4 N1	0	352094	0	0	229645	0	0	0	0	0	0	0
0	Co(Q9)+H	Co(Q9)+H	Co	(Q9)	(Q9)				795.629	C54 H83 O4	6.89072e+06	5.25923e+06	2.51421e+06	6.7223e+06	7.85862e+06	6.96264e+06	4.88127e+06	6.52526e+06	7.77332e+06	7.81555e+06	9.49408e+06	6.49568e+06
0	Co(Q9)+NH4	Co(Q9)+NH4	Co	(Q9)	(Q9)				812.655	C54 H86 O4 N1	3.83107e+08	2.56558e+08	1.62132e+08	2.88399e+08	4.47481e+08	3.15509e+08	2.68351e+08	3.08114e+08	4.16879e+08	3.72229e+08	4.71205e+08	3.60245e+08
1	Co(Q9)+NH4	Co(Q9)+NH4	Co	(Q9)	(Q9)				812.655	C54 H86 O4 N1	279030	218036	116433	54782.3	348590	42601.8	522350	325779	710749	290662	36421.7	71909.6
1	DG(14:0e)+H	DG(14:0e)+H	DG	(14:0e)	(14:0e)				303.253	C17 H35 O4	6.78152e+06	7.60182e+06	7.81281e+06	7.68553e+06	6.49773e+06	3.08873e+06	4.06498e+06	4.62733e+06	3.23496e+06	1.56067e+06	121083	2.30809e+06
0	DG(14:3)+H	DG(14:3)+H	DG	(14:3)	(14:3)				311.185	C17 H27 O5	1.84941e+07	1.32712e+07	1.6575e+07	2.02383e+07	1.91248e+07	2.10921e+07	1.97751e+07	1.51841e+07	2.18317e+07	1.7432e+07	1.49899e+07	1.51734e+07
0	DG(14:3)+NH4	DG(14:3)+NH4	DG	(14:3)	(14:3)				328.212	C17 H30 O5 N1	9.91165e+06	6.10168e+06	8.82623e+06	8.34701e+06	9.00598e+06	7.12296e+06	7.81076e+06	9.22204e+06	7.56776e+06	7.8482e+06	9.00386e+06	7.12445e+06
1	DG(14:3)+H	DG(14:3)+H	DG	(14:3)	(14:3)				311.185	C17 H27 O5	73377.6	311354	145007	250642	127386	291865	251357	287268	331554	291684	636248	96493.3
1	DG(14:3)+H	DG(14:3)+H	DG	(14:3)	(14:3)				311.185	C17 H27 O5	497240	81374.5	936651	103936	116269	240135	82296.7	1.23522e+06	300684	192492	147712	180036
1	DG(14:3)+H	DG(14:3)+H	DG	(14:3)	(14:3)				311.185	C17 H27 O5	1.11386e+06	674329	1.92123e+06	932263	597316	1.74697e+06	6.03435e+06	1.44663e+06	208661	490627	2.17335e+06	264838
1	DG(14:3)+H	DG(14:3)+H	DG	(14:3)	(14:3)				311.185	C17 H27 O5	257657	290310	177892	95368.8	809000	200725	260661	86411	373437	916807	310768	282925
1	DG(14:3)+H	DG(14:3)+H	DG	(14:3)	(14:3)				311.185	C17 H27 O5	721609	640442	246619	550517	297408	655188	387068	54078	2.91846e+06	2.51976e+06	1.21719e+06	6.30719e+06
1	DG(14:3)+H	DG(14:3)+H	DG	(14:3)	(14:3)				311.185	C17 H27 O5	2.41854e+06	1.3483e+06	1.59243e+06	1.97848e+07	2.41075e+06	1.22558e+07	2.23202e+07	3.09356e+06	2.00471e+06	3.65478e+06	682746	1.45332e+07
1	DG(14:3)+H	DG(14:3)+H	DG	(14:3)	(14:3)				311.185	C17 H27 O5	1.66955e+06	661677	696485	719087	3.19066e+06	1.40082e+06	2.01641e+06	3.22832e+06	2.31963e+06	982390	2.77473e+06	4.14399e+06
1	DG(14:3)+H	DG(14:3)+H	DG	(14:3)	(14:3)				311.185	C17 H27 O5	389879	522865	512082	237057	5.93368e+06	111563	347389	1.01668e+06	818125	1.29799e+06	524524	651432
1	DG(14:3)+H	DG(14:3)+H	DG	(14:3)	(14:3)				311.185	C17 H27 O5	442850	336960	687475	329890	384974	274845	28012.7	164496	261153	171200	255997	1.04064e+06
1	DG(14:3)+H	DG(14:3)+H	DG	(14:3)	(14:3)				311.185	C17 H27 O5	211661	273597	948384	286326	28245.4	344137	501746	497827	382109	788729	438103	680667
1	DG(14:3)+H	DG(14:3)+H	DG	(14:3)	(14:3)				311.185	C17 H27 O5	572682	718693	618484	82785.6	280073	239199	930898	1.14451e+06	975160	504698	348628	685358
1	DG(14:3)+H	DG(14:3)+H	DG	(14:3)	(14:3)				311.185	C17 H27 O5	1.69057e+06	1.06401e+06	547456	857754	812650	3.38931e+06	1.54627e+06	1.06522e+06	2.1376e+06	1.57552e+06	1.22153e+06	2.42866e+06
1	DG(14:3)+H	DG(14:3)+H	DG	(14:3)	(14:3)				311.185	C17 H27 O5	2.90784e+06	3.74653e+06	1.21074e+06	2.63727e+06	1.31238e+06	3.50268e+06	1.14252e+06	4.22526e+07	2.81547e+06	1.48747e+06	1.62846e+06	543605
1	DG(14:3)+H	DG(14:3)+H	DG	(14:3)	(14:3)				311.185	C17 H27 O5	592136	1.04513e+06	302792	363870	347429	4.41568e+07	972556	393766	2.12276e+06	648949	234700	734247
1	DG(4:0_10:3)+H	DG(14:3)+H	DG	(4:0_10:3)	(4:0)	(10:3)			311.185	C17 H27 O5	829364	398048	615441	363477	376747	1.0553e+06	332411	552924	937962	547518	237940	124254
1	DG(14:3)+H	DG(14:3)+H	DG	(14:3)	(14:3)				311.185	C17 H27 O5	100689	457582	388174	370904	162213	130224	535661	561265	450693	807067	530968	386806
1	DG(14:3)+H	DG(14:3)+H	DG	(14:3)	(14:3)				311.185	C17 H27 O5	80871.1	250361	148014	115877	200603	390181	125516	105349	392094	187029	179645	335049
0	DG(15:2)+NH4	DG(15:2)+NH4	DG	(15:2)	(15:2)				344.243	C18 H34 O5 N1	1.32706e+07	3.77532e+06	764138	1.209e+07	1.0904e+06	7.60382e+06	61686.9	1.97664e+06	3.19955e+06	3.80268e+06	280649	8.57766e+06
1	DG(15:3)+H	DG(15:3)+H	DG	(15:3)	(15:3)				325.201	C18 H29 O5	543686	161098	373325	170368	144243	437149	92544.3	38356.7	134337	70364.2	234029	133272
1	DG(15:3)+H	DG(15:3)+H	DG	(15:3)	(15:3)				325.201	C18 H29 O5	182217	328369	2.67778e+07	594676	284715	202662	371248	224180	88321.9	3.88819e+07	358181	209609
1	DG(15:3)+H	DG(15:3)+H	DG	(15:3)	(15:3)				325.201	C18 H29 O5	84579.8	383073	144022	609913	251654	71611.8	79229	135024	169612	206405	429503	73914.5
1	DG(15:3)+H	DG(15:3)+H	DG	(15:3)	(15:3)				325.201	C18 H29 O5	769645	612614	83418.5	863026	221884	350703	223200	23157.7	143367	290938	48989.7	515661
1	DG(15:3)+NH4	DG(15:3)+NH4	DG	(15:3)	(15:3)				342.228	C18 H32 O5 N1	626573	1.63313e+06	3.87837e+07	1.54536e+06	526275	2.98022e+06	1.37898e+07	719907	823477	1.53455e+06	1.09181e+06	1.03729e+06
1	DG(15:3)+NH4	DG(15:3)+NH4	DG	(15:3)	(15:3)				342.228	C18 H32 O5 N1	751965	265396	446447	681143	467179	376671	654552	267627	720552	579577	424632	152246
1	DG(15:3)+NH4	DG(15:3)+NH4	DG	(15:3)	(15:3)				342.228	C18 H32 O5 N1	190892	288749	314155	467785	521585	414795	637096	417069	752035	756883	757545	215489
1	DG(15:3)+H	DG(15:3)+H	DG	(15:3)	(15:3)				325.201	C18 H29 O5	320618	424636	317363	242565	472548	384437	1.08975e+06	380446	261740	527770	391117	119414
1	DG(15:3)+H	DG(15:3)+H	DG	(15:3)	(15:3)				325.201	C18 H29 O5	1.07164e+06	249204	573567	1.11105e+06	438450	265321	542091	371636	1.27713e+06	580913	720026	123085
1	DG(15:3)+NH4	DG(15:3)+NH4	DG	(15:3)	(15:3)				342.228	C18 H32 O5 N1	561488	451033	2.73305e+06	279389	275291	580877	515468	312933	1.34482e+07	441567	274626	566502
1	DG(15:3)+NH4	DG(15:3)+NH4	DG	(15:3)	(15:3)				342.228	C18 H32 O5 N1	215344	1.81469e+06	1.10644e+06	952112	472813	1.69453e+06	771910	913405	1.6658e+06	2.88262e+06	241099	1.89973e+06
1	DG(4:0_11:3)+H	DG(15:3)+H	DG	(4:0_11:3)	(4:0)	(11:3)			325.201	C18 H29 O5	2.02495e+06	3.31897e+07	397375	244285	2.51566e+06	1.34993e+06	689040	4.99973e+07	1.35339e+06	535274	158849	287511
1	DG(15:3)+NH4	DG(15:3)+NH4	DG	(4:0_11:3)	(4:0)	(11:3)			342.228	C18 H32 O5 N1	374792	9.51783e+06	315843	165051	2.50657e+06	665343	2.94012e+06	482735	1.25922e+06	2.8751e+06	3.42831e+06	2.66169e+06
1	DG(15:3)+NH4	DG(15:3)+NH4	DG	(15:3)	(15:3)				342.228	C18 H32 O5 N1	3.63249e+06	2.47579e+06	2.05631e+06	1.35222e+06	2.02252e+06	5.14965e+06	9.04778e+06	4.42064e+06	4.50733e+06	2.77637e+06	3.4057e+06	3.37173e+06
1	DG(15:3)+H	DG(15:3)+H	DG	(15:3)	(15:3)				325.201	C18 H29 O5	4.09363e+06	2.879e+06	9.06038e+07	2.43612e+06	2.20359e+06	2.79695e+06	4.41243e+06	960725	701402	5.12183e+06	393881	6.72277e+07
1	DG(15:3)+H	DG(15:3)+H	DG	(15:3)	(15:3)				325.201	C18 H29 O5	1.1274e+06	119037	2.57592e+06	228875	113002	882027	1.20727e+06	1.08125e+06	371076	892771	275078	222866
1	DG(15:3)+NH4	DG(15:3)+NH4	DG	(15:3)	(15:3)				342.228	C18 H32 O5 N1	522957	504548	725386	253378	842584	463688	1.4889e+06	474238	628860	359800	393051	536486
1	DG(4:0_11:3)+H	DG(15:3)+H	DG	(4:0_11:3)	(4:0)	(11:3)			325.201	C18 H29 O5	1.5267e+06	311731	328084	122204	564142	565717	272483	804012	2.00574e+06	470606	1.17624e+06	3.94828e+07
1	DG(4:0_11:3)+NH4	DG(15:3)+NH4	DG	(4:0_11:3)	(4:0)	(11:3)			342.228	C18 H32 O5 N1	1.29489e+06	230595	663222	252286	679823	705717	753756	451782	229013	459322	614321	1.76569e+06
1	DG(15:3)+NH4	DG(15:3)+NH4	DG	(15:3)	(15:3)				342.228	C18 H32 O5 N1	698453	1.2241e+06	216811	1.06076e+06	662168	489855	132781	521121	641388	196739	600747	492768
1	DG(15:3)+H	DG(15:3)+H	DG	(15:3)	(15:3)				325.201	C18 H29 O5	331692	90626.8	32161.8	557282	225818	1.06388e+06	168385	454487	436213	262340	478409	281351
1	DG(15:3)+H	DG(15:3)+H	DG	(15:3)	(15:3)				325.201	C18 H29 O5	33983.7	109704	209311	404933	312655	969925	205808	1.2935e+07	2.68534e+06	162661	233391	932813
1	DG(6:0_10:2)+NH4	DG(16:2)+NH4	DG	(6:0_10:2)	(6:0)	(10:2)			358.259	C19 H36 O5 N1	1.32716e+06	1.51929e+06	1.06793e+06	791453	298340	626413	231082	290727	1.37079e+06	5.97432e+06	696276	1.42517e+06
1	DG(6:0_10:2)+NH4	DG(16:2)+NH4	DG	(6:0_10:2)	(6:0)	(10:2)			358.259	C19 H36 O5 N1	293598	956709	307595	771548	1.3223e+06	1.59782e+07	3.96801e+07	267962	373909	761986	3.96204e+07	648536
1	DG(6:0_10:2)+NH4	DG(16:2)+NH4	DG	(6:0_10:2)	(6:0)	(10:2)			358.259	C19 H36 O5 N1	327945	2.28843e+06	502407	973543	1.41032e+06	127500	540575	2.47233e+06	275942	473612	1.04798e+06	637751
1	DG(6:0_10:2)+NH4	DG(16:2)+NH4	DG	(6:0_10:2)	(6:0)	(10:2)			358.259	C19 H36 O5 N1	259402	341233	499631	316947	334751	329932	690805	298166	176585	130758	481650	683273
1	DG(17:2)+NH4	DG(17:2)+NH4	DG	(17:2)	(17:2)				372.274	C20 H38 O5 N1	477354	755549	2.67083e+06	32511	1.75178e+06	899882	1.85092e+06	1.7594e+06	1.76537e+06	1.33861e+06	2.80397e+06	2.29758e+06
1	DG(6:0_11:2)+NH4	DG(17:2)+NH4	DG	(6:0_11:2)	(6:0)	(11:2)			372.274	C20 H38 O5 N1	611513	1.69272e+06	655758	758656	185636	1.34146e+06	582888	533359	625046	1.13459e+06	461729	1.6859e+06
1	DG(6:0_11:2)+NH4	DG(17:2)+NH4	DG	(6:0_11:2)	(6:0)	(11:2)			372.274	C20 H38 O5 N1	305212	451926	178182	437658	230637	444214	275771	233571	519754	287219	1.19704e+06	683914
1	DG(17:3)+H	DG(17:3)+H	DG	(17:3)	(17:3)				353.232	C20 H33 O5	381091	45806.2	246283	214818	206896	366718	262022	641514	229667	413451	203743	162443
1	DG(17:3)+H	DG(17:3)+H	DG	(17:3)	(17:3)				353.232	C20 H33 O5	169219	379284	356879	645171	1.28679e+06	1.10514e+06	640759	256846	892542	1.80812e+06	788171	1.39062e+06
1	DG(6:0_11:3)+H	DG(17:3)+H	DG	(6:0_11:3)	(6:0)	(11:3)			353.232	C20 H33 O5	3.47825e+06	929936	149260	1.46439e+06	1.02841e+06	547128	1.57273e+06	1.15374e+06	439680	1.06403e+06	1.05948e+06	1.03714e+06
1	DG(6:0_11:3)+NH4	DG(17:3)+NH4	DG	(6:0_11:3)	(6:0)	(11:3)			370.259	C20 H36 O5 N1	272341	2.60125e+06	190134	2.09811e+06	1.68027e+07	1.78655e+06	448172	119341	1.43879e+06	316202	1.39185e+07	895823
1	DG(6:0_11:3)+NH4	DG(17:3)+NH4	DG	(6:0_11:3)	(6:0)	(11:3)			370.259	C20 H36 O5 N1	498123	2.02409e+06	539193	1.60982e+06	2.38567e+06	645983	1.35836e+06	1.8101e+06	1.88703e+06	1.23715e+06	1.0142e+06	842909
1	DG(6:0_11:3)+H	DG(17:3)+H	DG	(6:0_11:3)	(6:0)	(11:3)			353.232	C20 H33 O5	790612	33150.2	82173.3	480079	1.19587e+06	509902	621990	813838	277452	694718	323891	125790
1	DG(6:0_11:3)+NH4	DG(17:3)+NH4	DG	(6:0_11:3)	(6:0)	(11:3)			370.259	C20 H36 O5 N1	114349	869682	983061	883229	459556	585553	151982	998548	9.51887e+06	1.80484e+06	516302	266711
1	DG(6:0_11:3)+H	DG(17:3)+H	DG	(6:0_11:3)	(6:0)	(11:3)			353.232	C20 H33 O5	969137	334547	612106	702282	253324	707745	225439	126552	184450	347342	571595	634894
1	DG(6:0_11:3)+NH4	DG(17:3)+NH4	DG	(6:0_11:3)	(6:0)	(11:3)			370.259	C20 H36 O5 N1	484622	623972	247271	335769	213045	839316	399690	483276	104703	341392	80704.4	865690
1	DG(6:0_11:3)+H	DG(17:3)+H	DG	(6:0_11:3)	(6:0)	(11:3)			353.232	C20 H33 O5	304514	85529.9	963131	171231	201809	196143	118664	251941	319817	125436	305800	619486
1	DG(6:0_11:3)+NH4	DG(17:3)+NH4	DG	(6:0_11:3)	(6:0)	(11:3)			370.259	C20 H36 O5 N1	377509	290627	80256.7	3.14313e+07	464711	268536	312198	273488	322254	465066	350760	526976
0	DG(6:0_11:4)+H	DG(17:4)+H	DG	(6:0_11:4)	(6:0)	(11:4)			351.217	C20 H31 O5	1.61967e+07	1.0868e+07	1.58173e+07	1.63175e+07	1.4983e+07	4.64546e+06	1.00953e+07	2.5826e+06	1.09834e+07	1.35937e+06	7.38129e+06	1.07132e+07
1	DG(17:4)+H	DG(17:4)+H	DG	(17:4)	(17:4)				351.217	C20 H31 O5	119028	49285.1	72148.7	67761.3	889047	132117	238720	172593	45382	49444.8	144286	174277
1	DG(18:2)+NH4	DG(18:2)+NH4	DG	(18:2)	(18:2)				386.29	C21 H40 O5 N1	386831	399398	1.98721e+06	1.04286e+06	150618	393414	255307	170560	537935	168659	496707	320697
1	DG(6:0_12:2)+NH4	DG(18:2)+NH4	DG	(6:0_12:2)	(6:0)	(12:2)			386.29	C21 H40 O5 N1	639017	92683.6	802341	833088	569639	415970	658230	740240	735284	478383	591482	2.54052e+07
1	DG(18:3)+NH4	DG(18:3)+NH4	DG	(18:3)	(18:3)				384.274	C21 H38 O5 N1	1.2719e+06	203193	1.26259e+06	366640	2.87353e+06	329969	548501	724394	615247	1.11033e+06	281884	1.33817e+06
1	DG(18:3)+NH4	DG(18:3)+NH4	DG	(18:3)	(18:3)				384.274	C21 H38 O5 N1	224955	252981	939248	850303	745808	893061	2.09869e+07	510285	140199	702937	122220	434535
1	DG(18:3)+NH4	DG(18:3)+NH4	DG	(18:3)	(18:3)				384.274	C21 H38 O5 N1	1.56315e+07	440140	869873	1.00867e+06	487570	191951	956339	528675	380017	505457	575331	354579
1	DG(18:3)+NH4	DG(18:3)+NH4	DG	(18:3)	(18:3)				384.274	C21 H38 O5 N1	346036	367749	63271.4	119871	319138	74047.6	219500	243601	137007	186849	216090	140328
0	DG(18:4)+H	DG(18:4)+H	DG	(18:4)	(18:4)				365.232	C21 H33 O5	570870	866175	520528	848397	257313	452798	233309	545156	2.48227e+06	826981	359754	408427
1	DG(19:1)+NH4	DG(19:1)+NH4	DG	(19:1)	(19:1)				402.321	C22 H44 O5 N1	148096	98074.9	79298.3	61306.9	54159.7	210477	79217.3	149228	66699.7	160139	87079.7	195994
1	DG(19:1e)+H	DG(19:1e)+H	DG	(19:1e)	(19:1e)				371.316	C22 H43 O4	3.99868e+06	2.31886e+06	7.81129e+06	4.29369e+06	565297	1.09848e+06	534738	707067	302450	710507	2.28792e+06	1.23669e+06
0	DG(19:2e)+NH4	DG(19:2e)+NH4	DG	(19:2e)	(19:2e)				386.326	C22 H44 O4 N1	1.07269e+06	322384	595464	289305	866887	922508	810050	369079	1.58039e+06	441761	342732	556501
1	DG(19:3e)+NH4	DG(19:3e)+NH4	DG	(19:3e)	(19:3e)				384.311	C22 H42 O4 N1	1.00965e+07	2.8814e+06	4.24629e+06	8.13218e+06	7.66707e+06	2.49932e+06	3.25852e+06	5.58723e+06	7.68656e+06	3.36698e+06	3.65307e+06	6.80295e+06
0	DG(19:3e)+H	DG(19:3e)+H	DG	(19:3e)	(19:3e)				367.284	C22 H39 O4	1.98962e+07	7.43091e+06	3.83819e+07	2.97163e+07	2.33032e+07	1.03097e+07	8.63748e+06	1.02997e+07	9.64961e+06	1.29562e+07	3.3634e+07	2.95568e+07
1	DG(20:0)+(CH3CH2)3NH	DG(20:0)+(CH3CH2)3NH	DG	(20:0)	(20:0)				516.45	C29 H60 O5 N2	3.60051e+06	297385	423409	230562	506392	371401	554261	653468	919173	462415	28285.4	127972
0	DG(20:0e)+NH4	DG(20:0e)+NH4	DG	(20:0e)	(20:0e)				404.373	C23 H50 O4 N1	607055	221838	493423	839948	542264	218131	415497	1.02561e+06	0	0	158208	80578.5
0	DG(20:1e)+NH4	DG(20:1e)+NH4	DG	(20:1e)	(20:1e)				402.358	C23 H48 O4 N1	4.63249e+06	1.5227e+06	2.72475e+06	6.21222e+06	3.92964e+06	2.01637e+06	1.7048e+06	2.18699e+06	3.46202e+06	4.71045e+06	3.77987e+06	5.08374e+06
0	DG(20:2)+NH4	DG(20:2)+NH4	DG	(20:2)	(20:2)				414.321	C23 H44 O5 N1	431628	651423	360981	221042	1.83117e+06	112735	349663	54511.8	4.21929e+06	1.85077e+06	5.08762e+06	182822
0	DG(20:2)+H	DG(20:2)+H	DG	(20:2)	(20:2)				397.295	C23 H41 O5	7.58787e+06	2.39478e+06	4.25703e+06	8.905e+06	7.16855e+06	2.33809e+06	2.60743e+06	5.42192e+06	1.01745e+07	3.00246e+06	7.80374e+06	5.86276e+06
0	DG(21:0)+(CH3CH2)3NH	DG(21:0)+(CH3CH2)3NH	DG	(21:0)	(21:0)				530.465	C30 H62 O5 N2	9.04895e+07	2.97538e+07	2.67363e+07	3.53301e+07	5.61028e+07	4.33741e+07	2.35157e+07	3.57158e+07	5.89803e+07	3.74083e+07	2.83554e+07	2.97493e+07
0	DG(21:0e)+NH4	DG(21:0e)+NH4	DG	(21:0e)	(21:0e)				418.389	C24 H52 O4 N1	1.8651e+07	1.10242e+07	2.01742e+07	2.46219e+07	2.09896e+07	1.15922e+07	9.96522e+06	1.2159e+07	1.72042e+07	1.60834e+07	1.40909e+07	1.49905e+07
0	DG(21:1e)+NH4	DG(21:1e)+NH4	DG	(21:1e)	(21:1e)				416.373	C24 H50 O4 N1	471575	1.04209e+06	1.00774e+06	2.17058e+06	1.08795e+06	857237	809291	719255	149474	462600	609771	429109
1	DG(21:2)+NH4	DG(21:2)+NH4	DG	(21:2)	(21:2)				428.337	C24 H46 O5 N1	109270	11947.6	70928.6	318731	27853.5	253936	67698	131186	286459	136365	72663.5	115714
0	DG(21:2e)+NH4	DG(21:2e)+NH4	DG	(21:2e)	(21:2e)				414.358	C24 H48 O4 N1	418025	328311	333910	415239	109850	442669	109301	628588	369171	189002	287324	349305
0	DG(21:4e)+H	DG(21:4e)+H	DG	(21:4e)	(21:4e)				393.3	C24 H41 O4	1.12899e+07	3.99472e+06	2.14032e+07	1.3495e+07	1.22152e+07	5.15307e+06	5.12417e+06	4.35484e+06	5.5059e+06	7.10723e+06	2.06062e+07	1.56099e+07
0	DG(10:0_12:0)+NH4	DG(22:0)+NH4	DG	(10:0_12:0)	(10:0)	(12:0)			446.384	C25 H52 O5 N1	3.08042e+06	850144	2.43289e+06	2.14177e+06	1.57908e+06	708382	1.44434e+06	761876	4.34022e+06	3.22473e+06	2.91721e+06	3.10934e+06
0	DG(10:0_12:0)+NH4	DG(22:0)+NH4	DG	(10:0_12:0)	(10:0)	(12:0)			446.384	C25 H52 O5 N1	0.511	1.81259e+06	184920	296840	70554.9	195265	125406	83203.1	88333.8	103441	204524	126744
1	DG(22:0)+(CH3CH2)3NH	DG(22:0)+(CH3CH2)3NH	DG	(22:0)	(22:0)				544.481	C31 H64 O5 N2	2.58998e+06	1.33876e+06	1.31194e+06	2.72938e+06	2.60593e+06	1.80438e+06	1.57426e+06	478361	0	1.5664e+06	1.61801e+06	1.10781e+06
1	DG(22:0)+(CH3CH2)3NH	DG(22:0)+(CH3CH2)3NH	DG	(22:0)	(22:0)				544.481	C31 H64 O5 N2	3.0129e+06	1.03358e+06	487401	601439	1.72507e+06	543485	204121	1.00334e+06	173753	582144	273248	99831.1
0	DG(22:1e)+NH4	DG(22:1e)+NH4	DG	(22:1e)	(22:1e)				430.389	C25 H52 O4 N1	420611	244549	298499	594625	318504	359933	254355	684627	145212	237649	318820	301141
0	DG(22:2e)+H	DG(22:2e)+H	DG	(22:2e)	(22:2e)				411.347	C25 H47 O4	1.16364e+06	409330	1.30646e+06	1.57798e+06	1.08212e+06	551626	744494	495172	1.85279e+06	2.03689e+06	1.56376e+06	1.63262e+06
0	DG(22:2e)+H	DG(22:2e)+H	DG	(22:2e)	(22:2e)				411.347	C25 H47 O4	0	273428	272621	0	226637	0	164002	0	799958	415540	646667	624294
0	DG(22:2e)+H	DG(22:2e)+H	DG	(22:2e)	(22:2e)				411.347	C25 H47 O4	85362.4	88277.2	110645	121352	0.696	373708	209421	80965	133002	132919	0	0
0	DG(22:3e)+H	DG(22:3e)+H	DG	(22:3e)	(22:3e)				409.331	C25 H45 O4	1.57089e+06	1.47494e+06	1.26534e+06	2.02795e+06	1.04515e+06	1.1652e+06	1.96122e+06	2.35545e+06	99156.3	462401	491166	259660
0	DG(11:0_12:0)+NH4	DG(23:0)+NH4	DG	(11:0_12:0)	(11:0)	(12:0)			460.4	C26 H54 O5 N1	1.55293e+06	2.87638e+06	3.29405e+06	342101	1.26273e+06	829718	630577	654866	8.12835e+06	5.18345e+06	5.46622e+06	4.62894e+06
0	DG(23:0)+(CH3CH2)3NH	DG(23:0)+(CH3CH2)3NH	DG	(23:0)	(23:0)				558.497	C32 H66 O5 N2	6.46741e+08	4.495e+08	3.50035e+08	4.91716e+08	2.0606e+08	1.85592e+08	1.9066e+08	4.31116e+08	3.24346e+08	3.11578e+08	2.41957e+08	2.35622e+08
0	DG(23:0COOH)+NH4	DG(23:0COOH)+NH4	DG	(23:0COOH)	(23:0COOH)				490.374	C26 H52 O7 N1	1.25256e+07	4.40062e+06	8.19861e+06	1.19094e+07	1.12313e+07	6.13795e+06	8.14312e+06	6.54856e+06	411865	9.23796e+06	7.74042e+06	1.40883e+06
1	DG(23:0COOH)+NH4	DG(23:0COOH)+NH4	DG	(23:0COOH)	(23:0COOH)				490.374	C26 H52 O7 N1	156986	88129.7	567873	143672	185044	75334.2	67657.5	65178.1	69708.3	44783.9	1546.99	0
0	DG(23:1)+H	DG(23:1)+H	DG	(23:1)	(23:1)				441.357	C26 H49 O5	3.73851e+06	1.76552e+06	1.71571e+06	2.47689e+06	4.21767e+06	3.68045e+06	4.9132e+06	4.1558e+06	2.51006e+06	2.61123e+06	2.24225e+06	1.74637e+06
1	DG(23:2)+NH4	DG(23:2)+NH4	DG	(23:2)	(23:2)				456.368	C26 H50 O5 N1	326734	50616.2	86760	734163	264344	60028.1	201432	341294	513890	2.11561e+06	240278	859230
1	DG(23:2)+H	DG(23:2)+H	DG	(23:2)	(23:2)				439.342	C26 H47 O5	741396	991629	408131	1.11336e+06	3.27798e+06	1.14507e+06	1.33974e+06	2.33856e+06	549425	414995	1.77095e+06	1.04332e+06
1	DG(23:2)+H	DG(23:2)+H	DG	(23:2)	(23:2)				439.342	C26 H47 O5	7.88592e+06	3.22257e+06	829539	6.9551e+06	1.01413e+07	5.13021e+06	7.92633e+06	5.44448e+06	9.69981e+06	6.98057e+06	4.46029e+06	2.96671e+06
1	DG(23:4)+NH4	DG(23:4)+NH4	DG	(23:4)	(23:4)				452.337	C26 H46 O5 N1	25165.9	61475.1	23427.1	114399	29432.1	25001.2	21054.1	32331.1	42667.1	21812.5	26186.4	21762.8
1	DG(12:0_12:0)+NH4	DG(24:0)+NH4	DG	(12:0_12:0)	(12:0)	(12:0)			474.415	C27 H56 O5 N1	1.06837e+07	334380	545743	3.11534e+06	512719	3.97556e+06	468402	188595	6.37997e+06	189708	201138	832361
0	DG(12:0_12:0)+NH4	DG(24:0)+NH4	DG	(12:0_12:0)	(12:0)	(12:0)			474.415	C27 H56 O5 N1	2.07354e+09	2.22739e+09	2.08906e+09	1.11117e+09	2.11852e+09	6.82137e+08	1.03399e+09	5.47619e+08	4.88197e+09	4.18021e+09	3.69195e+09	3.61248e+09
0	DG(12:0_12:0)+H	DG(24:0)+H	DG	(12:0_12:0)	(12:0)	(12:0)			457.389	C27 H53 O5	1.5933e+08	1.79312e+08	1.83991e+08	8.95848e+07	9.97266e+07	5.79821e+07	7.75601e+07	4.59086e+07	2.80515e+08	3.9125e+08	2.08734e+08	2.97168e+08
0	DG(12:0_12:0)+NH4	DG(24:0)+NH4	DG	(12:0_12:0)	(12:0)	(12:0)			474.415	C27 H56 O5 N1	5.70508e+06	1.03406e+06	2.85475e+06	1.30829e+06	9.62001e+06	1.64374e+06	656753	6.63441e+06	6.39712e+06	2.28024e+06	4.84607e+07	2.42053e+06
0	DG(12:0_12:0)+H	DG(24:0)+H	DG	(12:0_12:0)	(12:0)	(12:0)			457.389	C27 H53 O5	265085	5.44373e+07	4.75448e+07	1.09912e+06	2.48574e+07	1.41824e+07	217669	1.38566e+07	334588	9.21936e+07	511332	7.26457e+07
1	DG(12:0_12:0)+NH4	DG(24:0)+NH4	DG	(12:0_12:0)	(12:0)	(12:0)			474.415	C27 H56 O5 N1	1.18481e+06	1.83212e+06	3.15929e+06	1.96904e+07	1.3803e+06	2.56829e+06	1.79432e+06	1.57889e+06	4.12759e+06	1.37585e+06	3.75645e+06	1.6306e+06
1	DG(12:0_12:0)+NH4	DG(24:0)+NH4	DG	(12:0_12:0)	(12:0)	(12:0)			474.415	C27 H56 O5 N1	323871	330904	128985	128765	0	180926	405379	225584	239652	490446	249813	2.33759e+06
1	DG(12:0_12:0)+NH4	DG(24:0)+NH4	DG	(12:0_12:0)	(12:0)	(12:0)			474.415	C27 H56 O5 N1	215400	134447	582865	309270	323968	1.78166e+06	701873	700882	796831	259466	584983	578019
1	DG(12:0_12:0)+NH4	DG(24:0)+NH4	DG	(12:0_12:0)	(12:0)	(12:0)			474.415	C27 H56 O5 N1	266875	750147	3.602e+06	437774	541541	530484	2.35385e+07	546097	417218	600800	254167	616496
1	DG(12:0_12:0)+NH4	DG(24:0)+NH4	DG	(12:0_12:0)	(12:0)	(12:0)			474.415	C27 H56 O5 N1	149226	430283	135301	801557	359916	302908	317994	256009	92940.3	428214	404592	238042
1	DG(12:0_12:0)+NH4	DG(24:0)+NH4	DG	(12:0_12:0)	(12:0)	(12:0)			474.415	C27 H56 O5 N1	313921	453335	147878	204608	131372	979335	186680	100176	388090	286628	500473	426763
0	DG(10:0_14:1)+NH4	DG(24:1)+NH4	DG	(10:0_14:1)	(10:0)	(14:1)			472.4	C27 H54 O5 N1	169387	188254	122495	240236	419049	281634	124200	153950	113474	113903	137313	62697.1
0	DG(12:0_12:1)+NH4	DG(24:1)+NH4	DG	(12:0_12:1)	(12:0)	(12:1)			472.4	C27 H54 O5 N1	5.81692e+07	4.01033e+07	4.0342e+07	2.14413e+07	1.85194e+07	8.84377e+06	1.6265e+07	1.04546e+07	3.43605e+07	4.8344e+07	5.15857e+07	3.91103e+07
0	DG(12:0_12:1)+H	DG(24:1)+H	DG	(12:0_12:1)	(12:0)	(12:1)			455.373	C27 H51 O5	2.88742e+06	2.67178e+06	3.18545e+06	1.36741e+06	849226	477901	1.55901e+06	503120	4.42528e+06	3.22151e+06	1.20263e+06	2.88124e+06
0	DG(12:0_12:1)+NH4	DG(24:1)+NH4	DG	(12:0_12:1)	(12:0)	(12:1)			472.4	C27 H54 O5 N1	6.47853e+06	6.74179e+06	9.41262e+06	4.69017e+06	2.40864e+06	3.38788e+06	6.55332e+06	2.98669e+06	1.32937e+07	1.473e+07	1.02582e+07	1.15299e+07
1	DG(12:0_12:1)+NH4	DG(24:1)+NH4	DG	(12:0_12:1)	(12:0)	(12:1)			472.4	C27 H54 O5 N1	383877	87001	522327	360267	222037	99975.8	377656	278881	0	219312	361208	529126
1	DG(24:2)+NH4	DG(24:2)+NH4	DG	(24:2)	(24:2)				470.384	C27 H52 O5 N1	209863	115565	271945	294992	4.33564e+06	255867	1.62994e+06	408626	612417	33254.3	7.52816e+06	6.10407e+06
1	DG(24:2)+NH4	DG(24:2)+NH4	DG	(24:2)	(24:2)				470.384	C27 H52 O5 N1	91202.9	80541.9	119268	80705.8	83925.6	68840.6	24899.2	84444.6	92092.1	60878.8	61539.1	36346.5
1	DG(24:2)+NH4	DG(24:2)+NH4	DG	(24:2)	(24:2)				470.384	C27 H52 O5 N1	1.5959e+06	862200	1.08757e+06	2.15894e+06	1.41491e+06	972110	610050	35936	643981	520601	91519.9	56323.1
1	DG(12:0_12:2)+NH4	DG(24:2)+NH4	DG	(12:0_12:2)	(12:0)	(12:2)			470.384	C27 H52 O5 N1	642229	1.10766e+06	244612	195331	1.2256e+06	608585	142576	1.41327e+06	2.54359e+06	1.78392e+06	1.30424e+06	562791
1	DG(24:2e)+NH4	DG(24:2e)+NH4	DG	(24:2e)	(24:2e)				456.405	C27 H54 O4 N1	181578	4.87806e+06	7.26611e+06	121674	5.4896e+06	1.72837e+06	52665.5	1.14367e+06	6.37315e+06	5.42005e+06	133045	270179
1	DG(24:2e)+NH4	DG(24:2e)+NH4	DG	(24:2e)	(24:2e)				456.405	C27 H54 O4 N1	401972	614366	1.1799e+06	477753	898802	177985	122139	337477	116744	308949	337762	227292
0	DG(24:2e)+H	DG(24:2e)+H	DG	(24:2e)	(24:2e)				439.378	C27 H51 O4	7.4375e+08	6.85505e+08	8.06833e+08	3.29696e+08	4.23922e+08	2.581e+08	3.60975e+08	1.97379e+08	1.57343e+09	1.69966e+09	1.35418e+09	1.37586e+09
0	DG(24:2e)+H	DG(24:2e)+H	DG	(24:2e)	(24:2e)				439.378	C27 H51 O4	1.23981e+06	1.04411e+06	580098	550591	175891	193882	688234	310819	3.56548e+06	585666	1.27925e+06	1.28858e+06
1	DG(24:2e)+H	DG(24:2e)+H	DG	(24:2e)	(24:2e)				439.378	C27 H51 O4	463623	274430	272305	262766	278742	408485	166813	443950	461399	569311	882000	136611
0	DG(24:2e)+H	DG(24:2e)+H	DG	(24:2e)	(24:2e)				439.378	C27 H51 O4	1.20456e+07	2.16532e+07	2.21409e+07	7.63466e+06	6.77516e+06	4.48886e+06	7.06295e+06	2.64491e+06	4.97882e+07	1.21688e+07	7.49281e+06	3.53886e+07
0	DG(24:2e)+H	DG(24:2e)+H	DG	(24:2e)	(24:2e)				439.378	C27 H51 O4	9.24753e+06	8.41222e+06	8.35826e+06	7.5829e+06	1.06964e+07	8.9944e+06	9.171e+06	6.89041e+06	2.38663e+07	1.88751e+07	2.57349e+07	1.62351e+07
0	DG(24:3)+H	DG(24:3)+H	DG	(24:3)	(24:3)				451.342	C27 H47 O5	5.39213e+06	3.71573e+06	5.55824e+06	2.36052e+06	2.69993e+06	1.44934e+06	2.31389e+06	1.80027e+06	8.14457e+06	6.44119e+06	1.08996e+06	8.74213e+06
0	DG(10:0_14:3)+H	DG(24:3)+H	DG	(10:0_14:3)	(10:0)	(14:3)			451.342	C27 H47 O5	105570	3.29595e+06	169742	530200	126662	55606	1.05935e+06	47299.2	100155	94499.9	71829.4	218581
0	DG(24:3e)+H	DG(24:3e)+H	DG	(24:3e)	(24:3e)				437.363	C27 H49 O4	3.62725e+06	866176	3.96817e+06	1.48332e+06	903526	1.12997e+06	199008	725013	1.94583e+07	1.66134e+07	3.49052e+06	5.70135e+06
1	DG(24:5e)+H	DG(24:5e)+H	DG	(24:5e)	(24:5e)				433.331	C27 H45 O4	97600.9	116917	75442.8	506283	69252.2	53525.5	266228	40492	92272.1	67308.9	64542.2	333480
0	DG(24:5e)+NH4	DG(24:5e)+NH4	DG	(24:5e)	(24:5e)				450.358	C27 H48 O4 N1	2.48697e+06	949340	1.49993e+06	3.0427e+06	2.19324e+06	1.02473e+06	833458	1.66016e+06	2.47573e+06	1.41524e+06	1.22124e+06	2.65771e+06
1	DG(25:0)+NH4	DG(25:0)+NH4	DG	(25:0)	(25:0)				488.431	C28 H58 O5 N1	522073	820683	400863	497103	377255	230215	157016	0	1.41802e+06	1.22244e+06	1.4236e+06	1.99276e+06
0	DG(12:0_13:0)+NH4	DG(25:0)+NH4	DG	(12:0_13:0)	(12:0)	(13:0)			488.431	C28 H58 O5 N1	8.65224e+07	5.60325e+07	4.60525e+07	5.35316e+07	5.60208e+07	3.00497e+07	3.61927e+07	4.53621e+07	9.97035e+07	6.67735e+07	5.27708e+07	8.19719e+07
0	DG(12:0_13:0)+H	DG(25:0)+H	DG	(12:0_13:0)	(12:0)	(13:0)			471.404	C28 H55 O5	4.2972e+06	692680	1.10753e+06	2.26388e+06	1.59538e+06	430795	469619	1.95928e+06	2.23426e+06	382262	1.18163e+06	4.14988e+06
0	DG(12:0_13:0)+NH4	DG(25:0)+NH4	DG	(12:0_13:0)	(12:0)	(13:0)			488.431	C28 H58 O5 N1	3.26526e+07	2.54605e+07	1.57392e+07	1.43218e+07	2.26316e+07	1.76279e+07	1.48486e+07	1.67115e+07	1.01551e+08	210247	5.129e+07	6.13928e+07
0	DG(25:0COOH)+NH4	DG(25:0COOH)+NH4	DG	(25:0COOH)	(25:0COOH)				518.405	C28 H56 O7 N1	1.90959e+07	5.51289e+06	1.03397e+07	1.91124e+07	1.43246e+07	7.44811e+06	8.90684e+06	8.49305e+06	1.31525e+07	1.23387e+07	1.06938e+07	8.93855e+06
1	DG(11:0_14:1)+NH4	DG(25:1)+NH4	DG	(11:0_14:1)	(11:0)	(14:1)			486.415	C28 H56 O5 N1	3.64917e+06	5.31712e+06	2.73011e+06	3.90657e+06	3.21687e+06	2.35915e+06	2.32634e+06	290199	1.12029e+07	8.72256e+06	9.2988e+06	1.30254e+07
0	DG(25:2)+H	DG(25:2)+H	DG	(25:2)	(25:2)				467.373	C28 H51 O5	7.56563e+06	3.58401e+06	2.3829e+06	7.04479e+06	1.42206e+07	3.95976e+06	8.0012e+06	4.44246e+06	9.82303e+06	5.82265e+06	4.12879e+06	4.13701e+06
1	DG(15:0_10:2)+H	DG(25:2)+H	DG	(15:0_10:2)	(15:0)	(10:2)			467.373	C28 H51 O5	130446	0	183542	0	766535	331351	562205	648294	998281	289151	150385	348991
1	DG(25:2)+H	DG(25:2)+H	DG	(25:2)	(25:2)				467.373	C28 H51 O5	168438	118024	137643	610084	139664	558311	2.07399e+06	88818.9	3.94376e+06	183037	694322	736160
1	DG(25:2e)+NH4	DG(25:2e)+NH4	DG	(25:2e)	(25:2e)				470.42	C28 H56 O4 N1	1.15733e+07	438264	212762	1.30896e+06	711296	357534	546659	2.56335e+06	82799.3	362568	2.33668e+06	6.99058e+06
0	DG(25:2e)+H	DG(25:2e)+H	DG	(25:2e)	(25:2e)				453.394	C28 H53 O4	1.36303e+07	1.36539e+07	8.83255e+06	8.5835e+06	1.42022e+07	7.4687e+06	6.11467e+06	7.43766e+06	5.70537e+07	5.38454e+07	2.52895e+07	3.1065e+07
0	DG(25:3)+H	DG(25:3)+H	DG	(25:3)	(25:3)				465.357	C28 H49 O5	3.17449e+06	4.40239e+06	4.60202e+06	1.23322e+06	2.01407e+06	1.13724e+06	1.3352e+06	534199	1.95416e+07	8.25626e+06	7.71497e+06	1.20452e+07
0	DG(25:3)+H	DG(25:3)+H	DG	(25:3)	(25:3)				465.357	C28 H49 O5	55430.8	0	0	0	170999	0	0	0	0	0	0	0
0	DG(25:5e)+NH4	DG(25:5e)+NH4	DG	(25:5e)	(25:5e)				464.373	C28 H50 O4 N1	911056	1.80359e+07	896840	2.15428e+07	2.11284e+07	1.12667e+07	393412	81647.4	1.3216e+07	708191	7.18147e+06	5.52698e+06
0	DG(25:6CHO)+NH4	DG(25:6CHO)+NH4	DG	(25:6CHO)	(25:6CHO)				490.316	C28 H44 O6 N1	3.06003e+07	2.19249e+07	2.72669e+07	3.15465e+07	3.24185e+07	2.4907e+07	7.75646e+06	2.36417e+07	2.75549e+07	3.06172e+07	2.55148e+07	2.04204e+07
1	DG(12:0_14:0)+NH4	DG(26:0)+NH4	DG	(12:0_14:0)	(12:0)	(14:0)			502.447	C29 H60 O5 N1	714617	31723.7	115932	216366	203604	147616	253995	70419.3	56428.1	82144.8	35640.2	64237.7
1	DG(12:0_14:0)+NH4	DG(26:0)+NH4	DG	(12:0_14:0)	(12:0)	(14:0)			502.447	C29 H60 O5 N1	243842	323494	1.80438e+06	2.1085e+06	672647	582380	126842	409241	374086	673179	245997	1.1379e+06
1	DG(12:0_14:0)+NH4	DG(26:0)+NH4	DG	(12:0_14:0)	(12:0)	(14:0)			502.447	C29 H60 O5 N1	457776	127239	130652	443903	288575	379856	151011	146689	209579	124853	41354.4	283846
1	DG(12:0_14:0)+NH4	DG(26:0)+NH4	DG	(12:0_14:0)	(12:0)	(14:0)			502.447	C29 H60 O5 N1	69391.3	58648.1	523028	258285	86048.3	40107.2	315351	184529	102442	136422	94614.2	163529
1	DG(12:0_14:0)+NH4	DG(26:0)+NH4	DG	(12:0_14:0)	(12:0)	(14:0)			502.447	C29 H60 O5 N1	47894.2	18080.6	37867.2	53650.6	103233	15495	280778	132475	49008.6	16824.1	155102	112422
1	DG(12:0_14:0)+NH4	DG(26:0)+NH4	DG	(12:0_14:0)	(12:0)	(14:0)			502.447	C29 H60 O5 N1	227028	232841	114784	111175	81236.9	52857.5	42058.9	239453	43365.3	47640.4	38632.7	71930.6
1	DG(12:0_14:0)+NH4	DG(26:0)+NH4	DG	(12:0_14:0)	(12:0)	(14:0)			502.447	C29 H60 O5 N1	1.62465e+07	636941	1.09897e+07	1.3723e+07	1.22197e+06	1.26161e+07	1.69056e+07	290780	1.19277e+06	1.4219e+07	266566	738324
1	DG(12:0_14:0)+NH4	DG(26:0)+NH4	DG	(12:0_14:0)	(12:0)	(14:0)			502.447	C29 H60 O5 N1	249235	65830.6	549694	169890	22172.2	232783	34622.9	358081	73416.4	379561	105655	115783
1	DG(12:0_14:0)+NH4	DG(26:0)+NH4	DG	(12:0_14:0)	(12:0)	(14:0)			502.447	C29 H60 O5 N1	63913.9	323953	82817.5	195765	307692	358464	84965.9	114797	125710	67834.2	241122	198453
1	DG(12:0_14:0)+NH4	DG(26:0)+NH4	DG	(12:0_14:0)	(12:0)	(14:0)			502.447	C29 H60 O5 N1	590166	4.22971e+06	259622	1.13381e+06	844623	347651	718980	172630	263440	512679	308826	489429
0	DG(12:0_14:0)+NH4	DG(26:0)+NH4	DG	(12:0_14:0)	(12:0)	(14:0)			502.447	C29 H60 O5 N1	2.27611e+08	1.95735e+08	1.9651e+08	8.20899e+07	3.24597e+08	1.34091e+08	1.34096e+08	6.59921e+07	1.01261e+08	2.31479e+08	1.30839e+08	2.87174e+07
0	DG(12:0_14:0)+NH4	DG(26:0)+NH4	DG	(12:0_14:0)	(12:0)	(14:0)			502.447	C29 H60 O5 N1	1.30263e+07	8.67732e+06	3.67346e+06	3.33743e+06	2.0122e+07	547655	1.75208e+06	243582	2.89448e+07	2.12497e+07	1.44472e+07	1.4371e+07
0	DG(12:0_14:0)+NH4	DG(26:0)+NH4	DG	(12:0_14:0)	(12:0)	(14:0)			502.447	C29 H60 O5 N1	1.50532e+10	7.32855e+09	5.49512e+09	8.68382e+09	1.21633e+10	9.20527e+09	7.59827e+09	7.76877e+09	9.41058e+09	8.25283e+09	6.30161e+09	6.49125e+09
0	DG(12:0_14:0)+H	DG(26:0)+H	DG	(12:0_14:0)	(12:0)	(14:0)			485.42	C29 H57 O5	7.12791e+08	4.69402e+08	2.614e+08	5.15635e+08	6.55568e+08	5.81698e+08	4.9581e+08	4.81443e+08	4.97799e+08	4.34742e+08	2.78911e+08	4.28723e+08
1	DG(12:0_14:0)+H	DG(26:0)+H	DG	(12:0_14:0)	(12:0)	(14:0)			485.42	C29 H57 O5	8.58321e+08	4.68758e+08	3.3792e+08	5.15178e+08	6.5544e+08	5.81603e+08	4.95524e+08	4.81323e+08	6.26785e+08	5.58293e+08	2.83966e+08	4.2772e+08
1	DG(12:0_14:0)+NH4	DG(26:0)+NH4	DG	(12:0_14:0)	(12:0)	(14:0)			502.447	C29 H60 O5 N1	1.32737e+10	1.21487e+10	5.49512e+09	7.63928e+09	1.02875e+10	8.70681e+09	7.6708e+09	7.5293e+09	1.62883e+10	8.25283e+09	6.30161e+09	6.49125e+09
0	DG(12:0_14:0)+NH4	DG(26:0)+NH4	DG	(12:0_14:0)	(12:0)	(14:0)			502.447	C29 H60 O5 N1	8.11045e+09	4.87219e+09	3.77839e+09	2.69118e+09	7.64055e+09	6.65638e+09	5.43913e+09	5.61927e+09	6.60957e+09	6.10195e+09	4.52533e+09	4.74405e+09
0	DG(12:0_14:0)+H	DG(26:0)+H	DG	(12:0_14:0)	(12:0)	(14:0)			485.42	C29 H57 O5	2.05368e+08	5.98871e+07	8.24506e+07	1.36608e+08	582572	425379	838977	1.27191e+08	1.81667e+08	4.43826e+07	1.37782e+08	5.72122e+07
1	DG(12:0_14:0)+NH4	DG(26:0)+NH4	DG	(12:0_14:0)	(12:0)	(14:0)			502.447	C29 H60 O5 N1	5.17973e+06	4.99229e+06	2.00056e+06	1.16495e+06	8.69103e+06	3.92579e+06	2.86222e+06	2.17912e+06	4.29874e+06	8.79545e+06	1.93366e+06	2.81616e+06
1	DG(12:0_14:0)+NH4	DG(26:0)+NH4	DG	(12:0_14:0)	(12:0)	(14:0)			502.447	C29 H60 O5 N1	1.29786e+06	723334	860823	996475	1.69039e+06	363818	1.36878e+06	814055	2.03626e+06	1.29964e+06	1.22838e+06	768328
1	DG(12:0_14:0)+NH4	DG(26:0)+NH4	DG	(12:0_14:0)	(12:0)	(14:0)			502.447	C29 H60 O5 N1	1.17664e+06	197269	1.64048e+06	845732	1.54303e+06	809064	812550	590779	1.34919e+06	198689	636190	2.12651e+06
1	DG(12:0_14:0)+NH4	DG(26:0)+NH4	DG	(12:0_14:0)	(12:0)	(14:0)			502.447	C29 H60 O5 N1	1.17712e+06	381106	204028	1.79545e+06	1.12663e+06	476465	421515	523132	394762	677465	504380	476661
1	DG(12:0_14:0)+NH4	DG(26:0)+NH4	DG	(12:0_14:0)	(12:0)	(14:0)			502.447	C29 H60 O5 N1	519639	105204	1.37445e+06	497952	567574	838117	243014	543249	1.08885e+06	129418	366393	759130
1	DG(12:0_14:0)+NH4	DG(26:0)+NH4	DG	(12:0_14:0)	(12:0)	(14:0)			502.447	C29 H60 O5 N1	466652	125939	874404	236686	838133	62110.5	354262	221817	564427	260714	338277	20101.1
1	DG(12:0_14:0)+NH4	DG(26:0)+NH4	DG	(12:0_14:0)	(12:0)	(14:0)			502.447	C29 H60 O5 N1	2.24445e+06	742049	1.38665e+06	856928	532855	2.89354e+06	2.00705e+06	3.50552e+06	6.97599e+06	1.04096e+06	1.21805e+06	666408
1	DG(12:0_14:0)+NH4	DG(26:0)+NH4	DG	(12:0_14:0)	(12:0)	(14:0)			502.447	C29 H60 O5 N1	3.35013e+06	479886	2.56896e+06	962282	297030	101544	1.11786e+06	144249	2.10776e+06	2.78011e+06	2.54753e+06	1.1391e+06
1	DG(12:0_14:0)+NH4	DG(26:0)+NH4	DG	(12:0_14:0)	(12:0)	(14:0)			502.447	C29 H60 O5 N1	296369	2.24608e+06	415338	334389	1.52949e+06	689307	870302	233686	1.39043e+06	1.50843e+06	2.3291e+06	1.34697e+06
1	DG(12:0_14:0)+NH4	DG(26:0)+NH4	DG	(12:0_14:0)	(12:0)	(14:0)			502.447	C29 H60 O5 N1	752238	609219	1.01448e+06	240919	1.40578e+06	1.04854e+06	461044	284462	386526	887054	700841	881296
1	DG(12:0_14:0)+NH4	DG(26:0)+NH4	DG	(12:0_14:0)	(12:0)	(14:0)			502.447	C29 H60 O5 N1	344855	494362	1.41903e+06	572119	1.87439e+06	1.14415e+06	463178	275870	468863	854866	781430	369742
1	DG(12:0_14:0)+NH4	DG(26:0)+NH4	DG	(12:0_14:0)	(12:0)	(14:0)			502.447	C29 H60 O5 N1	853821	1.92712e+06	187589	493707	643903	128825	491158	237169	253551	358743	282071	329598
1	DG(12:0_14:0)+NH4	DG(26:0)+NH4	DG	(12:0_14:0)	(12:0)	(14:0)			502.447	C29 H60 O5 N1	459694	179161	386997	6.62e+06	184010	188471	67366.4	335778	157576	264860	273710	148668
1	DG(12:0_14:1)+NH4	DG(26:1)+NH4	DG	(12:0_14:1)	(12:0)	(14:1)			500.431	C29 H58 O5 N1	4.60348e+06	3.3806e+06	2.98536e+06	3.06281e+06	3.12743e+06	1.18035e+06	4.71865e+06	2.33914e+06	1.81048e+07	2.97005e+06	4.65223e+06	6.23745e+06
0	DG(12:0_14:1)+NH4	DG(26:1)+NH4	DG	(12:0_14:1)	(12:0)	(14:1)			500.431	C29 H58 O5 N1	2.317e+09	1.76499e+09	1.46392e+09	1.1146e+09	1.3118e+09	8.14503e+08	9.31639e+08	1.22656e+09	4.78554e+09	3.95438e+09	3.73482e+09	3.29817e+09
0	DG(12:0_14:1)+H	DG(26:1)+H	DG	(12:0_14:1)	(12:0)	(14:1)			483.404	C29 H55 O5	5.75302e+07	4.22909e+07	3.7346e+07	2.7521e+07	2.97485e+07	2.02976e+07	2.14705e+07	1.3944e+07	1.47589e+08	1.15268e+08	1.07583e+08	7.69282e+07
0	DG(12:0_14:1)+NH4	DG(26:1)+NH4	DG	(12:0_14:1)	(12:0)	(14:1)			500.431	C29 H58 O5 N1	7.85166e+08	3.96794e+08	3.01033e+08	2.40536e+08	3.29363e+08	2.18334e+08	1.23748e+08	4.19578e+06	1.66118e+09	1.6856e+09	1.34008e+09	1.32247e+09
0	DG(12:0_14:1)+H	DG(26:1)+H	DG	(12:0_14:1)	(12:0)	(14:1)			483.404	C29 H55 O5	7.48174e+07	4.25704e+06	7.64742e+06	7.86665e+06	7.69514e+06	1.74627e+07	2.15956e+06	1.69701e+06	3.57411e+07	2.22494e+07	1.0993e+07	1.54964e+07
0	DG(12:0_14:1)+NH4	DG(26:1)+NH4	DG	(12:0_14:1)	(12:0)	(14:1)			500.431	C29 H58 O5 N1	1.60644e+06	1.55078e+06	3.75264e+06	1.95158e+06	629344	606650	419288	997437	2.65773e+06	2.32318e+06	1.29071e+06	1.44781e+06
1	DG(26:1e)+NH4	DG(26:1e)+NH4	DG	(26:1e)	(26:1e)				486.452	C29 H60 O4 N1	161498	340142	252643	344568	578809	122125	172255	179840	291229	284168	197876	22271.2
1	DG(26:2)+NH4	DG(26:2)+NH4	DG	(26:2)	(26:2)				498.415	C29 H56 O5 N1	81776.7	290326	143517	77144	204335	122082	64970.6	53223.7	56016.4	90730	139235	181066
0	DG(14:1_12:1)+NH4	DG(26:2)+NH4	DG	(14:1_12:1)	(14:1)	(12:1)			498.415	C29 H56 O5 N1	2.01217e+07	4.22393e+06	1.45843e+07	9.53763e+06	2.17186e+07	2.04025e+07	2.01473e+07	268266	1.72556e+08	1.21134e+08	9.46534e+07	6.75653e+07
0	DG(14:1_12:1)+H	DG(26:2)+H	DG	(14:1_12:1)	(14:1)	(12:1)			481.389	C29 H53 O5	2.4993e+06	251045	731593	308931	148913	593726	464672	45283.4	6.63314e+06	6.94004e+06	2.82463e+06	4.67462e+06
0	DG(14:1_12:1)+NH4	DG(26:2)+NH4	DG	(14:1_12:1)	(14:1)	(12:1)			498.415	C29 H56 O5 N1	608553	2.60979e+07	1.95772e+07	5.77976e+06	2.57092e+07	1.46613e+07	1.68555e+07	2.28034e+06	1.01747e+07	1.98336e+06	1.09535e+07	8.74519e+06
1	DG(26:2e)+NH4	DG(26:2e)+NH4	DG	(26:2e)	(26:2e)				484.436	C29 H58 O4 N1	93245.6	303163	531023	781313	363769	88370.2	670974	154484	20757.7	105930	397943	88405.3
1	DG(26:2e)+NH4	DG(26:2e)+NH4	DG	(26:2e)	(26:2e)				484.436	C29 H58 O4 N1	278294	466974	461983	453743	568605	386242	419067	160881	284840	11781.5	351295	251960
0	DG(26:2e)+H	DG(26:2e)+H	DG	(26:2e)	(26:2e)				467.409	C29 H55 O4	4.18698e+09	2.2288e+09	1.76262e+09	2.29515e+09	3.23157e+09	1.04236e+09	2.48428e+09	2.366e+09	3.12535e+09	2.78184e+09	1.98182e+09	2.09638e+09
0	DG(26:2e)+H	DG(26:2e)+H	DG	(26:2e)	(26:2e)				467.409	C29 H55 O4	272883	777452	717205	155521	3.03077e+06	602262	981989	1.45514e+06	1.22408e+06	1.27658e+06	449574	2.92847e+06
1	DG(26:2e)+H	DG(26:2e)+H	DG	(26:2e)	(26:2e)				467.409	C29 H55 O4	20282.7	668187	400256	1.24922e+06	838096	45420.6	352407	33881.2	305830	22114	912825	35879.5
0	DG(26:2e)+H	DG(26:2e)+H	DG	(26:2e)	(26:2e)				467.409	C29 H55 O4	1.69286e+07	1.58009e+07	1.09775e+07	1.75822e+07	1.91955e+07	1.99693e+07	1.35816e+07	1.22439e+07	4.58026e+07	3.07712e+07	3.49973e+07	2.82054e+07
0	DG(26:2e)+H	DG(26:2e)+H	DG	(26:2e)	(26:2e)				467.409	C29 H55 O4	661978	1.07596e+06	1.16573e+06	3.85403e+06	4.08123e+06	2.85761e+06	1.15309e+06	2.45761e+06	1.33781e+06	4.94906e+06	1.78618e+06	4.08664e+06
1	DG(26:2e)+H	DG(26:2e)+H	DG	(26:2e)	(26:2e)				467.409	C29 H55 O4	105074	106258	301731	464637	617443	271048	667853	124984	538033	215417	290233	728836
1	DG(14:1_12:2)+NH4	DG(26:3)+NH4	DG	(14:1_12:2)	(14:1)	(12:2)			496.4	C29 H54 O5 N1	480687	856481	479965	76901	476552	229012	339437	119034	2.60043e+06	2.68246e+06	2.39615e+06	1.92129e+06
1	DG(14:1_12:2)+NH4	DG(26:3)+NH4	DG	(14:1_12:2)	(14:1)	(12:2)			496.4	C29 H54 O5 N1	6.24908e+06	1.34156e+06	1.68748e+06	409827	899999	897274	1.12897e+06	459608	7.13169e+06	2.50088e+06	811988	4.91234e+06
0	DG(12:0_14:3)+H	DG(26:3)+H	DG	(12:0_14:3)	(12:0)	(14:3)			479.373	C29 H51 O5	7.54407e+08	8.16668e+08	8.80235e+08	3.94349e+08	6.17922e+08	5.28249e+08	6.2213e+08	4.68123e+08	9.774e+07	1.03711e+09	1.4473e+08	9.42125e+08
0	DG(12:0_14:3)+H	DG(26:3)+H	DG	(12:0_14:3)	(12:0)	(14:3)			479.373	C29 H51 O5	2.10019e+08	367675	522447	614734	1.02081e+08	371966	876514	652155	2.52272e+06	3.11994e+06	4.10439e+06	3.1807e+06
0	DG(26:3e)+H	DG(26:3e)+H	DG	(26:3e)	(26:3e)				465.394	C29 H53 O4	3.72065e+08	2.83394e+08	2.53166e+08	1.94103e+08	2.01462e+08	1.32056e+08	1.4708e+08	1.01012e+08	8.78266e+08	6.79229e+08	6.8692e+08	5.3035e+08
0	DG(26:3e)+H	DG(26:3e)+H	DG	(26:3e)	(26:3e)				465.394	C29 H53 O4	2.56932e+07	1.41785e+07	8.19411e+06	1.17495e+07	2.05892e+07	1.4957e+07	9.86093e+06	1.20079e+07	2.69437e+07	2.10058e+07	1.28292e+07	1.4528e+07
1	DG(26:3e)+H	DG(26:3e)+H	DG	(26:3e)	(26:3e)				465.394	C29 H53 O4	1.44673e+06	2.66018e+06	1.52184e+06	486613	133566	93532.7	624829	310408	153898	1.19272e+06	2.95769e+06	1.85092e+06
1	DG(26:4)+H	DG(26:4)+H	DG	(26:4)	(26:4)				477.357	C29 H49 O5	210659	157757	45729.7	252513	232749	44076.8	58626.7	211609	327286	185402	175450	110064
0	DG(12:0_14:4)+H	DG(26:4)+H	DG	(12:0_14:4)	(12:0)	(14:4)			477.357	C29 H49 O5	1.18871e+07	4.48214e+07	4.32625e+07	2.17908e+07	1.47794e+07	1.01541e+07	1.77188e+07	9.45254e+06	4.45618e+07	5.38836e+07	4.08523e+07	4.29543e+07
0	DG(12:0_14:4)+H	DG(26:4)+H	DG	(12:0_14:4)	(12:0)	(14:4)			477.357	C29 H49 O5	1.1514e+07	9.45077e+06	1.10363e+07	6.93346e+06	6.28389e+06	4.12272e+06	5.68556e+06	2.77108e+06	1.02983e+07	1.16124e+07	1.02181e+07	9.93656e+06
0	DG(26:4e)+H	DG(26:4e)+H	DG	(26:4e)	(26:4e)				463.378	C29 H51 O4	1.86212e+06	2.73578e+06	2.29322e+06	1.20525e+06	461044	735730	1.0932e+06	773866	4.51059e+06	2.39259e+06	3.36018e+06	3.15413e+06
1	DG(26:5)+H	DG(26:5)+H	DG	(26:5)	(26:5)				475.342	C29 H47 O5	1.87815e+06	1.23087e+06	1.10226e+06	121521	217883	119846	521408	45370.3	1.44641e+06	1.26941e+06	1.15261e+06	1.08246e+06
0	DG(27:0)+NH4	DG(27:0)+NH4	DG	(27:0)	(27:0)				516.462	C30 H62 O5 N1	4.85788e+06	3.14898e+06	700747	339114	5.39997e+06	3.66246e+06	776696	1.47221e+06	2.43237e+07	2.40612e+07	3.5938e+06	1.09187e+07
0	DG(14:0_13:0)+NH4	DG(27:0)+NH4	DG	(14:0_13:0)	(14:0)	(13:0)			516.462	C30 H62 O5 N1	5.84464e+08	3.04329e+08	1.46193e+08	3.4345e+08	7.42345e+08	4.39564e+08	3.42224e+08	6.06234e+08	2.65987e+08	7.15412e+06	1.17279e+08	2.41289e+08
0	DG(14:0_13:0)+H	DG(27:0)+H	DG	(14:0_13:0)	(14:0)	(13:0)			499.436	C30 H59 O5	1.94547e+07	6.36116e+06	4.81086e+06	7.08431e+06	1.93012e+07	2.68162e+06	1.47461e+06	2.17045e+07	6.33629e+06	5.19518e+06	1.7425e+06	6.06875e+06
0	DG(14:0_13:0)+NH4	DG(27:0)+NH4	DG	(14:0_13:0)	(14:0)	(13:0)			516.462	C30 H62 O5 N1	172421	4.07238e+07	75289.4	242075	6.95414e+07	609.418	172819	143592	8.35126e+07	1.42652e+06	3.59837e+07	187577
0	DG(27:0COOCH3)+NH4	DG(27:0COOCH3)+NH4	DG	(27:0COOCH3)	(27:0COOCH3)				560.452	C31 H62 O7 N1	117453	435714	0	119168	367929	34687	36784.5	215979	65856.4	0	487102	0
1	DG(27:1)+NH4	DG(27:1)+NH4	DG	(27:1)	(27:1)				514.447	C30 H60 O5 N1	359609	535004	405022	394039	610682	94655.5	291898	311261	2.9066e+06	3.4013e+06	827799	2.7545e+06
0	DG(13:0_14:1)+NH4	DG(27:1)+NH4	DG	(13:0_14:1)	(13:0)	(14:1)			514.447	C30 H60 O5 N1	1.95033e+08	3.16409e+07	2.98601e+07	2.74173e+07	1.35345e+08	6.6226e+07	5.44368e+07	7.62982e+07	1.64396e+08	8.33554e+07	5.59371e+07	7.17449e+07
1	DG(27:1+2O)+NH4	DG(27:1+2O)+NH4	DG	(27:1+2O)	(27:1+2O)				546.436	C30 H60 O7 N1	0	700318	0	48822.6	408915	69930.9	0	320810	86821.6	74150.5	1.18006e+06	85043.6
0	DG(13:0_14:2)+NH4	DG(27:2)+NH4	DG	(13:0_14:2)	(13:0)	(14:2)			512.431	C30 H58 O5 N1	832262	1.53537e+06	1.97616e+06	624851	655248	325345	660244	263100	486475	3.2802e+06	590531	1.05599e+06
1	DG(27:2e)+NH4	DG(27:2e)+NH4	DG	(27:2e)	(27:2e)				498.452	C30 H60 O4 N1	4.52979e+06	3.77973e+06	3.25599e+06	1.73154e+06	4.2101e+06	153358	514534	5.61788e+06	212428	499342	437884	108984
1	DG(27:2e)+NH4	DG(27:2e)+NH4	DG	(27:2e)	(27:2e)				498.452	C30 H60 O4 N1	5.979e+06	1.38416e+06	1.35409e+06	3.1707e+06	614265	1.87514e+06	2.48818e+06	1.05558e+06	2.21499e+06	2.94632e+06	2.48286e+06	3.49839e+06
0	DG(27:2e)+NH4	DG(27:2e)+NH4	DG	(27:2e)	(27:2e)				498.452	C30 H60 O4 N1	1.57361e+07	5.02371e+06	1.05291e+07	1.58659e+07	2.13853e+07	6.11594e+06	2.69803e+06	1.03029e+07	1.45149e+07	3.38143e+06	8.02671e+06	1.33589e+07
0	DG(13:0_14:3)+H	DG(27:3)+H	DG	(13:0_14:3)	(13:0)	(14:3)			493.389	C30 H53 O5	2.56527e+07	1.91536e+07	1.72854e+07	2.09558e+07	2.4227e+07	1.68783e+07	1.96969e+07	2.54224e+07	1.35124e+07	1.13013e+07	9.1528e+06	1.59591e+07
0	DG(13:0_14:3)+H	DG(27:3)+H	DG	(13:0_14:3)	(13:0)	(14:3)			493.389	C30 H53 O5	1.91229e+07	2.06446e+07	1.44069e+07	232504	1.57959e+07	1.35478e+07	1.25066e+07	1.49501e+07	4.33383e+07	4.31732e+07	3.04132e+07	3.36014e+07
1	DG(27:3e)+H	DG(27:3e)+H	DG	(27:3e)	(27:3e)				479.409	C30 H55 O4	4.86703e+06	4.13295e+06	1.42184e+06	3.72265e+06	4.11001e+06	2.32028e+06	1.90541e+06	3.27569e+06	4.97461e+06	282515	1.58174e+06	2.7391e+06
1	DG(27:4)+H	DG(27:4)+H	DG	(27:4)	(27:4)				491.373	C30 H51 O5	4.56025e+06	3.91289e+06	204596	1.52928e+06	2.43052e+06	1.92437e+06	2.03182e+06	1.09142e+06	1.26756e+07	1.32763e+07	1.04867e+07	1.06348e+07
0	DG(27:6e)+H	DG(27:6e)+H	DG	(27:6e)	(27:6e)				473.363	C30 H49 O4	9.49035e+06	3.32194e+06	5.41546e+06	9.75487e+06	9.59715e+06	3.81637e+06	3.22771e+06	9.72792e+06	1.04037e+07	3.43182e+06	6.97156e+06	2.50709e+06
1	DG(14:0_14:0)+NH4	DG(28:0)+NH4	DG	(14:0_14:0)	(14:0)	(14:0)			530.478	C31 H64 O5 N1	255862	401890	404839	55267.3	382547	1.77901e+06	382871	398536	721845	742002	708170	312387
1	DG(14:0_14:0)+NH4	DG(28:0)+NH4	DG	(14:0_14:0)	(14:0)	(14:0)			530.478	C31 H64 O5 N1	119840	180983	75632.3	62150.6	91225.5	5708.68	21355.2	63672.9	107844	211235	219803	22260.6
1	DG(14:0_14:0)+NH4	DG(28:0)+NH4	DG	(14:0_14:0)	(14:0)	(14:0)			530.478	C31 H64 O5 N1	158177	98230.3	231095	3.33353e+06	265893	121610	106943	73838.4	260329	181955	79795.1	136245
1	DG(14:0_14:0)+NH4	DG(28:0)+NH4	DG	(14:0_14:0)	(14:0)	(14:0)			530.478	C31 H64 O5 N1	3.69292e+06	70572.4	243990	136595	272209	116322	185940	92404.6	144736	379172	159866	39754.9
1	DG(14:0_14:0)+NH4	DG(28:0)+NH4	DG	(14:0_14:0)	(14:0)	(14:0)			530.478	C31 H64 O5 N1	334316	132903	962398	30533.8	177957	338830	47246.9	68676.2	89555.3	358411	124716	156141
1	DG(14:0_14:0)+NH4	DG(28:0)+NH4	DG	(14:0_14:0)	(14:0)	(14:0)			530.478	C31 H64 O5 N1	196334	533501	386574	995318	134754	105179	160896	61739.7	303909	127126	92226.3	374898
1	DG(14:0_14:0)+NH4	DG(28:0)+NH4	DG	(14:0_14:0)	(14:0)	(14:0)			530.478	C31 H64 O5 N1	1.83956e+06	1.6831e+07	1.48616e+07	2.88422e+06	1.71551e+07	3.33213e+06	2.78767e+06	3.19248e+06	1.36144e+07	1.30314e+07	1.2028e+07	4.78445e+06
1	DG(14:0_14:0)+NH4	DG(28:0)+NH4	DG	(14:0_14:0)	(14:0)	(14:0)			530.478	C31 H64 O5 N1	1.04495e+06	286706	1.21782e+06	379485	846802	725335	390043	557456	1.43812e+06	1.67368e+06	243041	2.88429e+06
0	DG(14:0_14:0)+NH4	DG(28:0)+NH4	DG	(14:0_14:0)	(14:0)	(14:0)			530.478	C31 H64 O5 N1	1.16771e+08	1.08522e+08	8.03831e+07	2.08597e+07	1.20992e+08	4.03853e+07	1.09572e+08	3.91777e+06	1.1285e+08	1.71713e+07	2.16075e+08	1.57609e+08
0	DG(14:0_14:0)+NH4	DG(28:0)+NH4	DG	(14:0_14:0)	(14:0)	(14:0)			530.478	C31 H64 O5 N1	9.95225e+09	6.15102e+09	3.83396e+09	8.15143e+09	8.86232e+09	6.64284e+09	6.78284e+09	7.2664e+09	5.78668e+09	4.92923e+09	3.71899e+09	4.18548e+09
0	DG(14:0_14:0)+H	DG(28:0)+H	DG	(14:0_14:0)	(14:0)	(14:0)			513.451	C31 H61 O5	4.53678e+08	2.87185e+08	2.01152e+08	3.41235e+08	4.3166e+08	2.6466e+08	3.35634e+08	3.6613e+08	2.78007e+08	1.80993e+08	1.23111e+08	1.65111e+08
1	DG(14:0_14:0)+NH4	DG(28:0)+NH4	DG	(14:0_14:0)	(14:0)	(14:0)			530.478	C31 H64 O5 N1	3.09116e+06	9.28747e+07	5.02077e+06	9.9634e+06	1.99775e+07	8.99932e+06	1.32659e+07	6.12383e+06	8.11146e+07	1.54956e+06	1.31135e+07	5.11856e+06
1	DG(14:0_14:0)+H	DG(28:0)+H	DG	(14:0_14:0)	(14:0)	(14:0)			513.451	C31 H61 O5	94896.1	284403	376127	120988	96789.9	90587.4	120469	0	0	154801	0	97658.1
0	DG(14:0_14:0)+NH4	DG(28:0)+NH4	DG	(14:0_14:0)	(14:0)	(14:0)			530.478	C31 H64 O5 N1	591349	433171	725520	6.13031e+07	333059	2.26701e+06	2.11961e+06	3.08659e+06	1.49091e+06	3.42576e+06	1.44181e+06	692022
1	DG(14:0_14:0)+NH4	DG(28:0)+NH4	DG	(14:0_14:0)	(14:0)	(14:0)			530.478	C31 H64 O5 N1	658205	320385	529977	519011	796863	172269	1.37278e+06	87755.6	569371	265760	190734	391923
1	DG(14:0_14:0)+NH4	DG(28:0)+NH4	DG	(14:0_14:0)	(14:0)	(14:0)			530.478	C31 H64 O5 N1	339364	410399	183068	912184	1.03701e+06	1.61977e+06	1.4673e+06	528476	321020	154224	203679	817823
1	DG(14:0_14:0)+NH4	DG(28:0)+NH4	DG	(14:0_14:0)	(14:0)	(14:0)			530.478	C31 H64 O5 N1	1.84415e+06	902118	589769	734894	1.13911e+06	466318	54467	202142	330753	118418	393666	68357.9
1	DG(14:0_14:0)+NH4	DG(28:0)+NH4	DG	(14:0_14:0)	(14:0)	(14:0)			530.478	C31 H64 O5 N1	153957	251529	1.34515e+06	3.91304e+06	2.99142e+06	3.911e+06	1.64955e+06	2.04584e+06	2.09905e+06	1.70777e+06	1.90847e+06	744765
1	DG(14:0_14:0)+NH4	DG(28:0)+NH4	DG	(14:0_14:0)	(14:0)	(14:0)			530.478	C31 H64 O5 N1	635139	1.36686e+06	272396	187765	4.45575e+06	2.08005e+06	3.6402e+06	4.06163e+06	1.56054e+06	1.8208e+06	2.34591e+06	2.10018e+06
1	DG(14:0_14:0)+NH4	DG(28:0)+NH4	DG	(14:0_14:0)	(14:0)	(14:0)			530.478	C31 H64 O5 N1	6.05102e+06	3.42488e+06	4.09989e+06	1.10057e+06	4.61334e+06	2.45592e+06	860946	1.06245e+06	2.37542e+06	893834	1.41407e+06	1.29341e+06
1	DG(14:0_14:0)+NH4	DG(28:0)+NH4	DG	(14:0_14:0)	(14:0)	(14:0)			530.478	C31 H64 O5 N1	1.17947e+06	126839	150638	1.50651e+06	3.47778e+06	80114.6	1.13241e+06	424751	37547.2	593388	301458	457336
1	DG(14:0_14:0)+NH4	DG(28:0)+NH4	DG	(14:0_14:0)	(14:0)	(14:0)			530.478	C31 H64 O5 N1	146285	1.2306e+06	437020	1.66968e+06	80233.2	270144	116157	324675	427163	425167	118745	195392
1	DG(14:0_14:0)+NH4	DG(28:0)+NH4	DG	(14:0_14:0)	(14:0)	(14:0)			530.478	C31 H64 O5 N1	375183	283313	105534	260232	409309	963916	530942	2.91968e+06	199114	134458	93357.8	1.14944e+06
1	DG(14:0_14:0)+NH4	DG(28:0)+NH4	DG	(14:0_14:0)	(14:0)	(14:0)			530.478	C31 H64 O5 N1	209333	159450	2.45767e+06	8.12131e+06	326144	123431	113428	210143	174511	213813	327422	105069
0	DG(28:0COOCH3)+NH4	DG(28:0COOCH3)+NH4	DG	(28:0COOCH3)	(28:0COOCH3)				574.468	C32 H64 O7 N1	0	993455	38132	71160.9	841224	50096.3	48795.4	714816	74817.9	87357.8	1.29985e+06	0
1	DG(16:1_12:0)+NH4	DG(28:1)+NH4	DG	(16:1_12:0)	(16:1)	(12:0)			528.462	C31 H62 O5 N1	1.43655e+08	1.14709e+08	9.52749e+07	2.96264e+08	1.80987e+08	3.8511e+07	1.98132e+07	5.55875e+07	2.26834e+08	4.99131e+07	2.29989e+08	2.117e+08
0	DG(16:1_12:0)+NH4	DG(28:1)+NH4	DG	(16:1_12:0)	(16:1)	(12:0)			528.462	C31 H62 O5 N1	1.37501e+10	6.88281e+09	4.77321e+09	8.4245e+09	1.07258e+10	4.72616e+09	6.104e+09	7.14685e+09	7.87011e+09	6.9777e+09	4.94576e+09	5.32638e+09
0	DG(16:1_12:0)+H	DG(28:1)+H	DG	(16:1_12:0)	(16:1)	(12:0)			511.436	C31 H59 O5	4.78307e+07	1.25692e+08	9.66881e+07	1.37583e+08	1.7414e+08	1.30334e+08	1.09374e+08	3.56502e+07	1.20071e+08	1.85074e+07	2.22624e+07	8.156e+07
0	DG(14:0_14:1)+NH4	DG(28:1)+NH4	DG	(14:0_14:1)	(14:0)	(14:1)			528.462	C31 H62 O5 N1	1.27271e+09	4.72889e+08	3.22988e+08	2.13617e+06	2.91942e+07	2.09324e+07	2.16375e+07	794933	2.16132e+06	1.87425e+07	1.97721e+07	2.24861e+07
0	DG(14:0_14:1)+H	DG(28:1)+H	DG	(14:0_14:1)	(14:0)	(14:1)			511.436	C31 H59 O5	4.16493e+06	60.07	1.2698e+06	210.199	274.067	230.568	70.646	1.03424e+06	877754	127265	139265	164886
1	DG(28:2)+NH4	DG(28:2)+NH4	DG	(28:2)	(28:2)				526.447	C31 H60 O5 N1	87885.5	124735	39912.9	253850	22503.1	147946	227476	29682.1	133920	100176	109753	88523
1	DG(14:1_14:1)+NH4	DG(28:2)+NH4	DG	(14:1_14:1)	(14:1)	(14:1)			526.447	C31 H60 O5 N1	7.84777e+06	6.04356e+06	4.35964e+06	5.73936e+06	4.3667e+06	522821	2.46186e+06	1.27497e+06	6.54699e+06	3.1016e+06	6.82231e+06	1.42126e+06
0	DG(14:1_14:1)+NH4	DG(28:2)+NH4	DG	(14:1_14:1)	(14:1)	(14:1)			526.447	C31 H60 O5 N1	3.71277e+08	2.71712e+08	1.92032e+08	1.77224e+08	2.17525e+08	1.32694e+08	1.41016e+08	8.16497e+07	6.95803e+08	6.29102e+08	4.75255e+08	4.35273e+08
0	DG(14:1_14:1)+H	DG(28:2)+H	DG	(14:1_14:1)	(14:1)	(14:1)			509.42	C31 H57 O5	7.5991e+06	1.31141e+06	4.10537e+06	2.60426e+06	221812	1.23774e+06	1.79191e+06	98866	1.67045e+07	1.15401e+07	7.59202e+06	9.21055e+06
0	DG(14:1_14:1)+NH4	DG(28:2)+NH4	DG	(14:1_14:1)	(14:1)	(14:1)			526.447	C31 H60 O5 N1	9.44399e+07	9.82142e+07	6.27004e+07	4.09463e+07	5.0378e+07	3.04932e+07	801993	2.0515e+07	1.15041e+08	8.74072e+07	6.50436e+07	7.88768e+07
1	DG(28:2e)+NH4	DG(28:2e)+NH4	DG	(28:2e)	(28:2e)				512.467	C31 H62 O4 N1	5.78825e+06	214585	2.96152e+06	2.56889e+06	1.21292e+06	1.34276e+06	2.58896e+06	3.39518e+06	1.01567e+06	4.32026e+06	1.5796e+06	1.84272e+06
0	DG(28:2e)+H	DG(28:2e)+H	DG	(28:2e)	(28:2e)				495.441	C31 H59 O4	2.0527e+09	1.54091e+09	1.05608e+09	1.82303e+09	1.71458e+09	1.83016e+09	1.4586e+09	1.87722e+09	1.32321e+09	1.34145e+09	9.68217e+08	8.90697e+08
0	DG(28:2e)+H	DG(28:2e)+H	DG	(28:2e)	(28:2e)				495.441	C31 H59 O4	973454	300962	1.32922e+06	986895	1.53365e+06	615890	1.66046e+06	650291	2.70861e+06	561099	577620	518171
1	DG(28:2e)+H	DG(28:2e)+H	DG	(28:2e)	(28:2e)				495.441	C31 H59 O4	1.3696e+06	635716	337995	262882	614060	1.38755e+06	497968	715140	483592	396518	554696	225239
0	DG(28:2e)+H	DG(28:2e)+H	DG	(28:2e)	(28:2e)				495.441	C31 H59 O4	692340	9.63531e+06	478247	4.72045e+07	5.14141e+07	4.79935e+07	5.37546e+07	3.8688e+07	6.18726e+07	4.34802e+07	4.65109e+07	4.80821e+07
0	DG(28:2e)+H	DG(28:2e)+H	DG	(28:2e)	(28:2e)				495.441	C31 H59 O4	1.05979e+07	5.11481e+06	4.51028e+06	3.58825e+06	1.08516e+06	603226	3.5563e+06	932512	4.17315e+06	902268	1.55068e+06	2.28625e+06
1	DG(28:2e)+H	DG(28:2e)+H	DG	(28:2e)	(28:2e)				495.441	C31 H59 O4	734084	523881	755383	1.68083e+06	897837	3.4033e+06	4.91645e+06	653126	779705	470029	878179	519571
1	DG(28:2e)+H	DG(28:2e)+H	DG	(28:2e)	(28:2e)				495.441	C31 H59 O4	416835	414886	255829	191115	828501	971390	1.39677e+06	731059	303354	621183	618155	286686
0	DG(14:1_14:2)+NH4	DG(28:3)+NH4	DG	(14:1_14:2)	(14:1)	(14:2)			524.431	C31 H58 O5 N1	1.0298e+07	8.46609e+06	5.98675e+06	5.57638e+06	6.31038e+06	2.82992e+06	3.94905e+06	2.29908e+06	2.9831e+07	2.66542e+07	1.64094e+07	1.58197e+07
0	DG(14:0_14:3)+H	DG(28:3)+H	DG	(14:0_14:3)	(14:0)	(14:3)			507.404	C31 H55 O5	6.88093e+08	7.41908e+08	4.50117e+08	7.2203e+08	6.52392e+08	6.66094e+08	6.23774e+08	6.42763e+08	7.14375e+08	1.20243e+08	5.96249e+08	6.39617e+08
0	DG(28:3)+H	DG(28:3)+H	DG	(28:3)	(28:3)				507.404	C31 H55 O5	1.10211e+06	836639	241211	256733	839897	934713	557671	1.63741e+06	437901	2.23503e+06	465028	637763
0	DG(28:3e)+H	DG(28:3e)+H	DG	(28:3e)	(28:3e)				493.425	C31 H57 O4	1.31296e+09	7.47199e+08	4.61579e+08	8.42013e+08	1.05085e+09	8.56522e+08	7.09152e+08	7.85446e+08	7.1956e+08	6.66631e+08	4.71412e+08	5.00294e+08
0	DG(28:3e)+H	DG(28:3e)+H	DG	(28:3e)	(28:3e)				493.425	C31 H57 O4	2.78026e+06	7.36281e+06	428535	1.06049e+06	4.08831e+06	1.83924e+06	1.04222e+06	661566	1.47358e+07	1.89675e+06	4.44064e+06	978551
1	DG(28:3e)+H	DG(28:3e)+H	DG	(28:3e)	(28:3e)				493.425	C31 H57 O4	0	343627	193056	211586	38.18	237162	262272	0	1.0945e+06	831885	344570	706910
0	DG(28:4)+NH4	DG(28:4)+NH4	DG	(28:4)	(28:4)				522.415	C31 H56 O5 N1	353711	196064	166477	0	200023	73941.8	199688	59626.3	4.27482e+06	4.38201e+06	1.47242e+06	1.84785e+06
0	DG(14:1_14:3)+H	DG(28:4)+H	DG	(14:1_14:3)	(14:1)	(14:3)			505.389	C31 H53 O5	5.58781e+07	1.02277e+09	1.03869e+09	1.16203e+08	9.80478e+08	8.41833e+08	7.08219e+08	1.22817e+07	1.65479e+09	1.15663e+09	1.50767e+08	1.32854e+09
0	DG(14:1_14:3)+H	DG(28:4)+H	DG	(14:1_14:3)	(14:1)	(14:3)			505.389	C31 H53 O5	6.26052e+07	1.13132e+08	1.57517e+08	1.54419e+08	2.1688e+07	2.14095e+07	1.21824e+07	1.39574e+07	2.51931e+08	2.6698e+08	2.19356e+08	1.16079e+07
0	DG(28:4e)+H	DG(28:4e)+H	DG	(28:4e)	(28:4e)				491.409	C31 H55 O4	4.43785e+07	2.55897e+07	1.66288e+07	1.93807e+07	2.02949e+07	1.18759e+07	4.95407e+06	8.64016e+06	6.42698e+07	6.39901e+07	4.52222e+07	4.35033e+07
0	DG(14:1_14:4)+H	DG(28:5)+H	DG	(14:1_14:4)	(14:1)	(14:4)			503.373	C31 H51 O5	2.23686e+07	1.38511e+06	597786	141496	571277	9.69164e+06	1.32148e+07	4.55191e+06	8.67207e+07	7.84903e+07	4.96803e+07	5.24312e+07
0	DG(14:1_14:4)+H	DG(28:5)+H	DG	(14:1_14:4)	(14:1)	(14:4)			503.373	C31 H51 O5	5.41028e+06	2.64206e+06	2.42357e+06	3.60272e+06	2.17456e+06	2.36547e+06	1.93074e+06	1.88787e+06	2.91051e+06	2.94255e+06	2.35436e+06	2.85218e+06
1	DG(28:5e)+NH4	DG(28:5e)+NH4	DG	(28:5e)	(28:5e)				506.42	C31 H56 O4 N1	685915	335828	60725.1	361853	453794	67067.7	503833	234280	586596	63329.2	160941	157769
0	DG(28:6)+(CH3CH2)3NH	DG(28:6)+(CH3CH2)3NH	DG	(28:6)	(28:6)				616.481	C37 H64 O5 N2	8.02518e+06	1.40868e+06	911837	5.96813e+06	6.50416e+06	2.16304e+06	3.25202e+06	4.12714e+06	6.28545e+06	3.89381e+06	2.81997e+06	2.05881e+06
1	DG(28:6)+H	DG(28:6)+H	DG	(28:6)	(28:6)				501.357	C31 H49 O5	621756	380186	986031	235920	120402	0	180999	0	2.20708e+06	1.76627e+06	1.40901e+06	1.22274e+06
0	DG(28:7)+(CH3CH2)3NH	DG(28:7)+(CH3CH2)3NH	DG	(28:7)	(28:7)				614.465	C37 H62 O5 N2	3.27567e+06	507048	450690	1.32709e+07	2.46315e+06	907390	4.98151e+06	3.84054e+06	2.18841e+06	2.87259e+06	2.49987e+06	1.39979e+06
0	DG(28:7+3O)+NH4	DG(28:7+3O)+NH4	DG	(28:7+3O)	(28:7+3O)				564.353	C31 H50 O8 N1	3.96699e+06	1.75859e+07	1.77264e+07	3.21023e+07	2.57957e+07	2.71243e+07	1.3643e+07	2.2024e+07	1.76195e+07	1.94877e+07	903167	2.65559e+06
1	DG(29:0)+NH4	DG(29:0)+NH4	DG	(29:0)	(29:0)				544.494	C32 H66 O5 N1	5.25208e+06	2.75192e+06	3.82703e+06	1.85033e+06	1.13087e+06	352054	523565	1.13443e+06	2.85983e+06	2.85901e+06	1.82988e+06	947769
1	DG(16:0_13:0)+NH4	DG(29:0)+NH4	DG	(16:0_13:0)	(16:0)	(13:0)			544.494	C32 H66 O5 N1	5.73197e+07	3.22588e+07	1.26238e+07	3.92974e+07	8.44097e+07	4.20878e+07	9.11645e+06	3.07348e+07	3.01784e+07	1.49976e+07	7.85884e+06	2.46963e+07
0	DG(15:0_14:0)+NH4	DG(29:0)+NH4	DG	(15:0_14:0)	(15:0)	(14:0)			544.494	C32 H66 O5 N1	4.30272e+08	1.7921e+08	1.13721e+08	1.74023e+08	4.62669e+08	1.74255e+08	1.18543e+08	5.14478e+08	1.51972e+08	1.00501e+08	4.41198e+07	6.22937e+07
0	DG(15:0_14:0)+H	DG(29:0)+H	DG	(15:0_14:0)	(15:0)	(14:0)			527.467	C32 H63 O5	5.60462e+06	4.8551e+06	3.06065e+06	7.93361e+06	1.51038e+07	7.49033e+06	6.17046e+06	1.40968e+07	3.24215e+06	1.20165e+06	1.26503e+06	2.4864e+06
0	DG(15:0_14:0)+NH4	DG(29:0)+NH4	DG	(15:0_14:0)	(15:0)	(14:0)			544.494	C32 H66 O5 N1	2.93091e+06	113612	4.22949e+06	379566	1.10521e+07	6.58281e+06	4.19936e+06	3.71751e+06	2.9988e+06	5.71517e+06	1.0288e+06	91318.3
1	DG(29:1)+NH4	DG(29:1)+NH4	DG	(29:1)	(29:1)				542.478	C32 H64 O5 N1	2.38038e+06	2.58108e+06	1.8074e+06	3.25238e+06	5.50457e+06	1.22834e+06	700896	2.36441e+06	2.75253e+06	4.48729e+06	3.58671e+06	5.08465e+06
1	DG(29:1)+NH4	DG(29:1)+NH4	DG	(29:1)	(29:1)				542.478	C32 H64 O5 N1	2.90088e+07	2.00227e+07	1.31297e+07	1.04528e+07	3.01715e+07	2.49458e+07	1.89129e+06	1.20469e+07	1.93197e+07	2.47221e+07	1.24036e+07	1.44644e+07
0	DG(16:1_13:0)+NH4	DG(29:1)+NH4	DG	(16:1_13:0)	(16:1)	(13:0)			542.478	C32 H64 O5 N1	6.14453e+08	2.5596e+08	1.53625e+08	3.77054e+08	5.39941e+08	3.1355e+08	2.2298e+08	4.74311e+08	2.19411e+08	1.76393e+08	1.14744e+08	1.73081e+08
0	DG(16:1_13:0)+NH4	DG(29:1)+NH4	DG	(16:1_13:0)	(16:1)	(13:0)			542.478	C32 H64 O5 N1	0	0	0	1.34064e+06	1.02878e+06	1.59901e+06	0	2.98155e+06	662910	362047	0	930648
0	DG(29:1)+H	DG(29:1)+H	DG	(16:1_13:0)	(16:1)	(13:0)			525.451	C32 H61 O5	9.81129e+06	8.80232e+06	3.6915e+06	9.99732e+06	1.10559e+07	5.3792e+06	5.52899e+06	1.32581e+07	1.58505e+06	2.47185e+06	0	1.32299e+06
1	DG(29:2)+NH4	DG(29:2)+NH4	DG	(29:2)	(29:2)				540.462	C32 H62 O5 N1	85661.5	135191	173059	642317	205886	105995	220050	265720	361046	106104	70807	256840
1	DG(29:2)+NH4	DG(29:2)+NH4	DG	(29:2)	(29:2)				540.462	C32 H62 O5 N1	69487.9	4026.22	95420.8	122610	51165.4	85249.4	34746.6	0	415007	44393.5	252433	143639
1	DG(15:0_14:2)+NH4	DG(29:2)+NH4	DG	(15:0_14:2)	(15:0)	(14:2)			540.462	C32 H62 O5 N1	2.20125e+06	1.08461e+06	1.66148e+07	7.09872e+06	15155.4	411560	372421	613552	1.21034e+07	8.25043e+06	1.04129e+06	1.52445e+07
1	DG(15:0_14:2)+NH4	DG(29:2)+NH4	DG	(15:0_14:2)	(15:0)	(14:2)			540.462	C32 H62 O5 N1	2.96144e+07	2.36348e+07	1.39398e+07	3.5387e+07	3.4833e+07	1.73229e+07	8.01755e+06	3.8322e+07	1.00043e+07	1.47945e+06	4.33411e+06	8.17092e+06
0	DG(15:0_14:3)+H	DG(29:3)+H	DG	(15:0_14:3)	(15:0)	(14:3)			521.42	C32 H57 O5	5.1981e+07	4.40203e+07	2.40934e+07	6.54226e+07	6.97916e+07	6.6305e+07	7.14622e+07	5.27917e+07	2.33256e+07	3.11321e+07	1.55263e+07	3.40729e+07
1	DG(29:3e)+H	DG(29:3e)+H	DG	(29:3e)	(29:3e)				507.441	C32 H59 O4	3.92239e+07	1.68674e+07	9.11849e+06	2.69457e+07	4.42812e+07	2.42767e+07	1.85762e+07	3.65183e+07	1.28319e+07	9193242	8.09982e+06	1.74587e+07
1	DG(29:4)+H	DG(29:4)+H	DG	(29:4)	(29:4)				519.404	C32 H55 O5	406998	87444.8	208528	71950.1	5.905	0	38835.5	68825.2	342505	68079	355391	213298
1	DG(29:4)+H	DG(29:4)+H	DG	(29:4)	(29:4)				519.404	C32 H55 O5	2.46033e+06	1.1025e+06	1.16005e+06	2.62019e+06	993275	191205	798548	965691	2.29604e+06	6.52378e+06	1.92266e+06	3.2284e+06
1	DG(29:7)+(CH3CH2)3NH	DG(29:7)+(CH3CH2)3NH	DG	(29:7)	(29:7)				628.481	C38 H64 O5 N2	1.03445e+06	356981	689344	1.15902e+06	1.73995e+06	189405	1.59316e+06	1.02094e+06	789442	1.24194e+06	308981	233322
1	DG(16:0_14:0)+NH4	DG(30:0)+NH4	DG	(16:0_14:0)	(16:0)	(14:0)			558.509	C33 H68 O5 N1	104355	193916	102024	85087.1	60610	94970.1	116620	335815	76335.9	127831	156227	151096
1	DG(16:0_14:0)+NH4	DG(30:0)+NH4	DG	(16:0_14:0)	(16:0)	(14:0)			558.509	C33 H68 O5 N1	1.21406e+07	2.93637e+06	988011	1.23281e+06	9.40208e+06	5.83074e+06	645597	1.31151e+06	5.992e+06	397989	9.94335e+06	6.57882e+06
0	DG(16:0_14:0)+NH4	DG(30:0)+NH4	DG	(16:0_14:0)	(16:0)	(14:0)			558.509	C33 H68 O5 N1	1.67106e+06	1.65687e+06	87578	2.61016e+06	1.69409e+07	4.81906e+06	1.46152e+06	8.33136e+06	1.40718e+06	2.28467e+06	305288	1.10983e+06
0	DG(16:0_14:0)+NH4	DG(30:0)+NH4	DG	(16:0_14:0)	(16:0)	(14:0)			558.509	C33 H68 O5 N1	3.83413e+08	292594097	1.9594e+08	2.67257e+08	3.62281e+08	2.41626e+08	1.85636e+08	2.16688e+08	2.32417e+08	2.42067e+08	1.68424e+08	1.73254e+08
0	DG(16:0_14:0)+H	DG(30:0)+H	DG	(16:0_14:0)	(16:0)	(14:0)			541.483	C33 H65 O5	9.23037e+06	8.895e+06	5.89491e+06	9.586e+06	9.94314e+06	7.24064e+06	5.60565e+06	3.61074e+06	6.23138e+06	6.92026e+06	4.71863e+06	4.59788e+06
0	DG(16:0_14:0)+NH4	DG(30:0)+NH4	DG	(16:0_14:0)	(16:0)	(14:0)			558.509	C33 H68 O5 N1	3.57249e+06	130364	54167	117184	783961	400556	839472	3.04915e+06	559024	485577	438135	401789
0	DG(30:1)+NH4	DG(30:1)+NH4	DG	(30:1)	(30:1)				556.494	C33 H66 O5 N1	5.35774e+06	3.23233e+06	1.22732e+06	2.6992e+06	1.76732e+06	3.87343e+06	4.57949e+06	1.87819e+06	2.49417e+06	5.97817e+06	6.5977e+06	2.45923e+06
0	DG(16:1_14:0)+NH4	DG(30:1)+NH4	DG	(16:1_14:0)	(16:1)	(14:0)			556.494	C33 H66 O5 N1	1.42489e+08	8.22881e+07	1.07054e+08	9.80872e+07	1.30752e+08	1.29802e+08	1.01629e+08	7.76097e+07	4.61939e+07	5.085e+07	5.97599e+06	5.61645e+07
0	DG(16:1_14:0)+NH4	DG(30:1)+NH4	DG	(16:1_14:0)	(16:1)	(14:0)			556.494	C33 H66 O5 N1	1.10436e+10	7.99007e+09	2.90071e+09	8.48208e+09	8.84414e+09	9.6072e+09	5.6646e+09	9.21143e+09	5.98971e+09	2.73498e+09	4.22608e+09	2.25304e+09
0	DG(16:1_14:0)+H	DG(30:1)+H	DG	(16:1_14:0)	(16:1)	(14:0)			539.467	C33 H63 O5	1.47476e+08	9.89394e+07	7.40736e+07	1.07572e+08	1.05082e+08	9.51867e+07	4.79109e+07	9.39891e+07	82487380	7.50647e+07	5.22339e+07	5.42339e+07
0	DG(16:0_14:1)+NH4	DG(30:1)+NH4	DG	(16:0_14:1)	(16:0)	(14:1)			556.494	C33 H66 O5 N1	3.63062e+09	3.26222e+09	2.54904e+09	3.04251e+09	3.67907e+09	2.45784e+09	2.19905e+09	3.25258e+07	3.77474e+07	3.4261e+07	1.95876e+07	2.08086e+07
0	DG(16:0_14:1)+H	DG(30:1)+H	DG	(16:0_14:1)	(16:0)	(14:1)			539.467	C33 H63 O5	3.19805e+06	248644	1.15292e+06	1.45073e+06	3.21649e+06	1.65395e+06	922333	2.17203e+06	555422	332036	188054	664451
0	DG(16:0_14:1)+NH4	DG(30:1)+NH4	DG	(16:0_14:1)	(16:0)	(14:1)			556.494	C33 H66 O5 N1	3.25161e+06	1.56575e+06	3.87947e+06	2.07187e+06	3.23136e+06	2.78373e+06	3.01843e+06	2.22319e+06	369502	3.7393e+06	1.24227e+06	303313
1	DG(16:1_14:0)+NH4	DG(30:1)+NH4	DG	(16:1_14:0)	(16:1)	(14:0)			556.494	C33 H66 O5 N1	179220	188317	721779	434869	22035.6	169907	149003	306447	341893	73785.1	530517	350271
1	DG(16:1_14:0)+NH4	DG(30:1)+NH4	DG	(16:1_14:0)	(16:1)	(14:0)			556.494	C33 H66 O5 N1	514356	280284	280432	266196	1.86615e+07	1.13511e+06	784957	771434	522153	1.5664e+06	841214	39676.7
1	DG(16:1_14:0)+NH4	DG(30:1)+NH4	DG	(16:1_14:0)	(16:1)	(14:0)			556.494	C33 H66 O5 N1	319305	52181.5	110554	183852	519366	282928	70256.1	75947.2	74719.6	442681	320574	450285
1	DG(30:2)+NH4	DG(30:2)+NH4	DG	(30:2)	(30:2)				554.478	C33 H64 O5 N1	9.07085e+07	9.56289e+06	2.77166e+07	3.03237e+07	3.04652e+07	4.56425e+07	1.95326e+07	1.52212e+06	1.02798e+08	1.57891e+08	4.1571e+07	1.14314e+08
0	DG(16:1_14:1)+NH4	DG(30:2)+NH4	DG	(16:1_14:1)	(16:1)	(14:1)			554.478	C33 H64 O5 N1	1.46982e+09	8.28266e+08	6.86313e+08	8.39657e+08	1.20166e+09	1.60907e+09	7.12021e+08	1.37909e+09	1.67062e+09	1.40864e+09	9.14347e+08	7.96423e+08
0	DG(16:1_14:1)+H	DG(30:2)+H	DG	(16:1_14:1)	(16:1)	(14:1)			537.451	C33 H61 O5	3.638e+07	1.85123e+07	1.24534e+07	1.66008e+07	2.00807e+07	1.4401e+07	1.05468e+07	1.35485e+07	2.08575e+07	1.18387e+07	1.29303e+07	4.91277e+06
0	DG(16:1_14:1)+NH4	DG(30:2)+NH4	DG	(16:1_14:1)	(16:1)	(14:1)			554.478	C33 H64 O5 N1	1.55298e+07	8.4738e+07	329779	1.42786e+07	3.04494e+07	3.04622e+07	1.18354e+07	1.25251e+07	9.14649e+07	1.41638e+06	9.37314e+06	6.46503e+06
1	DG(30:2e)+NH4	DG(30:2e)+NH4	DG	(30:2e)	(30:2e)				540.499	C33 H66 O4 N1	1.95221e+07	549392	1.32002e+07	2.79947e+06	2.6066e+07	2.58107e+06	2.38344e+06	1.07328e+07	1.27844e+07	1.12105e+06	5.80316e+06	2.20211e+07
1	DG(30:2e)+NH4	DG(30:2e)+NH4	DG	(30:2e)	(30:2e)				540.499	C33 H66 O4 N1	242407	18112.9	105551	1.94543e+06	299799	1.65392e+06	519831	328277	259121	204341	180122	247696
0	DG(30:2e)+H	DG(30:2e)+H	DG	(30:2e)	(30:2e)				523.472	C33 H63 O4	8.20808e+07	5.49642e+07	3.61203e+07	5.40798e+07	7.22086e+07	5.07689e+07	3.54714e+07	4.19569e+07	5.11829e+07	5.01562e+07	3.1774e+07	3.61313e+07
1	DG(30:2e)+H	DG(30:2e)+H	DG	(30:2e)	(30:2e)				523.472	C33 H63 O4	1.84809e+06	318659	210160	807229	991138	734524	514174	710408	1.80732e+06	342944	903265	213704
1	DG(30:2e)+H	DG(30:2e)+H	DG	(30:2e)	(30:2e)				523.472	C33 H63 O4	838732	585505	5.6942e+06	8.7305e+06	1.59257e+07	1.53771e+07	1.78871e+07	5.41833e+06	9.72853e+06	8.33003e+06	8.878e+06	3.68746e+06
0	DG(12:0_18:3)+NH4	DG(30:3)+NH4	DG	(12:0_18:3)	(12:0)	(18:3)			552.462	C33 H62 O5 N1	5.0432e+07	3.06941e+07	2.31799e+07	2.96035e+07	3.37055e+07	2.28134e+07	1.6571e+07	1.87366e+07	5.6285e+07	6.16233e+07	1.84988e+07	3.10032e+07
1	DG(12:0_18:3)+NH4	DG(30:3)+NH4	DG	(12:0_18:3)	(12:0)	(18:3)			552.462	C33 H62 O5 N1	4.202e+06	3.3548e+06	3.50675e+06	3.0936e+06	903077	858520	2.76726e+06	1.58523e+06	1.69328e+06	1.16876e+06	543496	961149
0	DG(30:3)+H	DG(30:3)+H	DG	(30:3)	(30:3)				535.436	C33 H59 O5	4.03499e+07	2.02742e+08	5.49937e+07	5.57734e+06	1.00451e+07	1.55982e+08	2.43822e+07	5.36619e+06	1.14166e+07	8.49598e+06	9.29356e+07	1.31133e+07
1	DG(18:3+4O_12:0)+NH4	DG(30:3+4O)+NH4	DG	(18:3+4O_12:0)	(18:3+4O)	(12:0)			616.442	C33 H62 O9 N1	1.36965e+07	3.59064e+06	4.96625e+06	684551	378479	75867.3	9.23661e+06	2.0978e+06	1.28071e+07	9.35132e+06	5.99428e+06	318098
1	DG(18:3+4O_12:0)+NH4	DG(30:3+4O)+NH4	DG	(18:3+4O_12:0)	(18:3+4O)	(12:0)			616.442	C33 H62 O9 N1	80535.9	14628.1	66995.6	207094	41139.1	75291.7	63883	42884	53438.1	63062.2	21915.3	21757.1
0	DG(30:3e)+H	DG(30:3e)+H	DG	(30:3e)	(30:3e)				521.456	C33 H61 O4	1.02622e+07	7.64798e+06	4.5908e+06	5.83779e+06	1.5352e+07	1.48015e+07	9.21416e+06	1.46172e+07	9.98984e+06	1.35099e+07	9.25357e+06	5.13572e+06
0	DG(30:3e)+H	DG(30:3e)+H	DG	(30:3e)	(30:3e)				521.456	C33 H61 O4	9.48515e+08	7.08154e+08	5.02452e+08	7.79973e+08	7.38694e+08	5.03764e+08	4.88552e+08	6.54636e+08	5.42511e+08	5.14356e+08	3.74355e+08	3.08757e+08
0	DG(30:3e)+H	DG(30:3e)+H	DG	(30:3e)	(30:3e)				521.456	C33 H61 O4	2.51043e+06	2.24875e+06	924468	2.70206e+06	2.38455e+06	4.6055e+07	370474	2.34432e+06	956599	450710	723062	248653
0	DG(30:3e)+H	DG(30:3e)+H	DG	(30:3e)	(30:3e)				521.456	C33 H61 O4	2.19499e+07	1.93437e+07	9.75443e+06	2.63244e+07	2.9085e+07	3.99156e+07	3.13781e+07	2.44474e+07	3.75464e+07	3.33837e+07	2.68307e+07	3.23824e+07
1	DG(30:3e)+H	DG(30:3e)+H	DG	(30:3e)	(30:3e)				521.456	C33 H61 O4	353493	147091	109674	267921	240394	22.377	57279	209091	295423	0	172024	347867
0	DG(16:1_14:3)+H	DG(30:4)+H	DG	(16:1_14:3)	(16:1)	(14:3)			533.42	C33 H57 O5	2.02232e+08	1.42216e+08	1.98487e+08	1.39981e+08	1.16066e+08	1.51559e+08	1.11659e+08	1.53588e+08	2.2511e+06	1.66873e+08	9.48734e+07	1.18506e+08
0	DG(30:4e)+H	DG(30:4e)+H	DG	(30:4e)	(30:4e)				519.441	C33 H59 O4	2.05525e+08	1.2418e+08	8.29592e+07	1.17731e+08	1.42583e+08	1.26562e+08	8.19385e+07	9.87424e+07	1.1586e+08	9.30099e+07	5.73718e+07	7.5336e+07
1	DG(30:4e)+H	DG(30:4e)+H	DG	(30:4e)	(30:4e)				519.441	C33 H59 O4	5.69248e+06	463311	556119	472374	964391	409510	149292	106106	585168	454640	117.941	447215
0	DG(16:1_14:4)+H	DG(30:5)+H	DG	(16:1_14:4)	(16:1)	(14:4)			531.404	C33 H55 O5	1.62582e+08	5.64469e+07	3.84142e+07	1.17399e+08	1.16051e+08	2.25566e+07	2.2768e+07	1.70862e+07	1.60189e+08	1.83811e+08	3.80828e+07	4.8531e+07
0	DG(30:5)+H	DG(30:5)+H	DG	(30:5)	(30:5)				531.404	C33 H55 O5	1.45745e+06	2.2129e+06	1.67315e+06	2.06305e+06	430975	2.29949e+06	3.01603e+06	880450	3.26749e+06	1.83736e+06	896481	1.56715e+06
0	DG(30:6+3O)+NH4	DG(30:6+3O)+NH4	DG	(30:6+3O)	(30:6+3O)				594.4	C33 H56 O8 N1	1.21612e+08	9.78337e+07	1.22176e+08	1.26449e+08	1.44349e+08	9.37843e+07	7.08861e+07	1.00721e+08	1.14797e+08	1.17737e+08	1.01071e+08	9.94518e+07
0	DG(30:7)+(CH3CH2)3NH	DG(30:7)+(CH3CH2)3NH	DG	(30:7)	(30:7)				642.497	C39 H66 O5 N2	5.99893e+06	3.81426e+06	5.16064e+06	8.59279e+06	1.02489e+07	1.03742e+06	1.01707e+07	4.65554e+06	5.24179e+06	7.7149e+06	7.65106e+06	4.22094e+06
1	DG(30:8)+(CH3CH2)3NH	DG(30:8)+(CH3CH2)3NH	DG	(30:8)	(30:8)				640.481	C39 H64 O5 N2	293233	133713	87655	545933	290478	275978	1.92742e+06	169515	744491	128918	368218	136778
0	DG(31:0)+NH4	DG(31:0)+NH4	DG	(31:0)	(31:0)				572.525	C34 H70 O5 N1	4.80899e+06	2.73489e+07	1.54445e+07	4.7617e+07	7.83243e+07	4.94948e+07	3.45604e+07	5.38167e+07	1.99787e+07	1.35257e+07	1.04298e+07	1.73128e+07
0	DG(17:0_14:0)+NH4	DG(31:0)+NH4	DG	(17:0_14:0)	(17:0)	(14:0)			572.525	C34 H70 O5 N1	1.00013e+07	1.21152e+07	6.62653e+06	2.8186e+07	3.83577e+07	2.35133e+07	8.1861e+06	2.88542e+07	1.50543e+07	1.09062e+07	7.43587e+06	1.03103e+07
1	DG(17:0_14:0)+NH4	DG(31:0)+NH4	DG	(17:0_14:0)	(17:0)	(14:0)			572.525	C34 H70 O5 N1	297625	830416	637573	406313	840350	73136.8	70.485	298455	150223	528080	74972.1	311052
0	DG(31:1)+NH4	DG(31:1)+NH4	DG	(31:1)	(31:1)				570.509	C34 H68 O5 N1	1.11211e+07	2.68247e+06	558267	1.99975e+06	782222	2.19194e+06	1.45339e+06	3.40252e+06	1.44979e+07	6.97385e+06	5.04592e+06	1.38589e+06
0	DG(31:1)+NH4	DG(31:1)+NH4	DG	(31:1)	(31:1)				570.509	C34 H68 O5 N1	3.53504e+07	3.45724e+06	1.17174e+06	3.51009e+07	2.90224e+07	1.94285e+07	2.58446e+06	4.02111e+06	9.46866e+06	1.17158e+07	3.23032e+06	7.36295e+06
0	DG(15:0_16:1)+NH4	DG(31:1)+NH4	DG	(15:0_16:1)	(15:0)	(16:1)			570.509	C34 H68 O5 N1	8.19406e+08	3.74666e+08	2.1619e+08	6.52052e+08	8.89989e+08	4.40735e+08	2.90453e+08	7.41552e+08	2.80855e+08	2.3021e+08	1.54026e+08	2.22595e+08
0	DG(15:0_16:1)+H	DG(31:1)+H	DG	(15:0_16:1)	(15:0)	(16:1)			553.483	C34 H65 O5	1.00176e+07	4.65887e+06	2.32553e+06	8.29699e+06	1.19519e+07	2.34328e+06	4.8295e+06	1.00573e+07	3.22427e+06	541835	1.09694e+06	1.71182e+06
0	DG(15:0_16:1)+NH4	DG(31:1)+NH4	DG	(15:0_16:1)	(15:0)	(16:1)			570.509	C34 H68 O5 N1	364561	809321	1.56397e+06	795252	578436	1.79597e+06	1.16905e+07	510054	1.12661e+06	422881	381587	240239
0	DG(17:1_14:0)+NH4	DG(31:1)+NH4	DG	(17:1_14:0)	(17:1)	(14:0)			570.509	C34 H68 O5 N1	2.16353e+07	1.86142e+07	8.43122e+06	2.70592e+07	3.35617e+07	64993.9	4.21287e+06	272772	4.9135e+06	93857.8	56302.5	2.42201e+06
0	DG(18:2_13:0)+NH4	DG(31:2)+NH4	DG	(18:2_13:0)	(18:2)	(13:0)			568.494	C34 H66 O5 N1	6.26014e+07	3.43951e+07	2.37438e+07	4.14604e+07	4.27846e+07	2.34558e+07	1.98619e+07	3.27077e+07	2.28963e+07	2.28893e+07	8.14442e+06	1.8529e+07
1	DG(31:2e)+NH4	DG(31:2e)+NH4	DG	(31:2e)	(31:2e)				554.514	C34 H68 O4 N1	1.79002e+06	421772	469064	2.87933e+06	930846	3.48163e+06	2.03221e+06	3.69922e+06	2.19684e+06	499003	2.20057e+06	5.56641e+06
0	DG(31:3)+H	DG(31:3)+H	DG	(31:3)	(31:3)				549.451	C34 H61 O5	9.59688e+07	5.03195e+07	5.0787e+07	8.97576e+07	1.29564e+08	1.09787e+08	8.92317e+07	1.50753e+08	4.0811e+07	3.88709e+07	2.6499e+07	3.87487e+07
0	DG(31:3e)+H	DG(31:3e)+H	DG	(31:3e)	(31:3e)				535.472	C34 H63 O4	5.37477e+07	2.81842e+07	1.56374e+07	5.33464e+07	7.75394e+07	3.71973e+07	2.89065e+07	6.18177e+07	1.76436e+07	1.38764e+07	7.92067e+06	1.27395e+07
1	DG(18:4_13:0)+H	DG(31:4)+H	DG	(18:4_13:0)	(18:4)	(13:0)			547.436	C34 H59 O5	8.40273e+07	8.86071e+07	6.63844e+07	9.48672e+07	1.9972e+06	7.12707e+07	1.27952e+06	6.34444e+07	3.69896e+07	2.26132e+07	2.24962e+07	3.46216e+07
0	DG(31:6)+(CH3CH2)3NH	DG(31:6)+(CH3CH2)3NH	DG	(31:6)	(31:6)				658.528	C40 H70 O5 N2	480694	4.94611e+06	403035	615210	1.06369e+07	752100	504808	4.929e+06	529476	356966	8.72537e+06	1.29631e+06
0	DG(31:7)+(CH3CH2)3NH	DG(31:7)+(CH3CH2)3NH	DG	(31:7)	(31:7)				656.512	C40 H68 O5 N2	1.51182e+06	2.90084e+06	3.17251e+06	1.79717e+07	2.60379e+07	301840	1.14587e+06	598954	664422	620173	155987	975822
1	DG(31:7e)+(CH3CH2)3NH	DG(31:7e)+(CH3CH2)3NH	DG	(31:7e)	(31:7e)				642.533	C40 H70 O4 N2	254217	0	375741	105170	509482	126843	237524	64864.3	234404	0	114270	0
0	DG(16:0_16:0)+NH4	DG(32:0)+NH4	DG	(16:0_16:0)	(16:0)	(16:0)			586.541	C35 H72 O5 N1	5.50861e+07	3.79104e+07	3.66672e+07	4.54582e+07	5.21609e+07	3.59643e+07	3.18255e+07	2.79399e+07	4.91972e+07	5.33245e+07	3.77094e+07	3.24783e+07
1	DG(16:0_16:0)+NH4	DG(32:0)+NH4	DG	(16:0_16:0)	(16:0)	(16:0)			586.541	C35 H72 O5 N1	449119	618351	269859	341563	871318	389617	107737	235767	239277	202332	174450	495349
1	DG(32:1)+NH4	DG(32:1)+NH4	DG	(32:1)	(32:1)				584.525	C35 H70 O5 N1	2.27252e+06	4.89371e+06	2.34195e+06	4.49166e+06	2.11439e+06	1.54034e+06	1.00385e+07	2.4775e+06	6.62228e+06	1.25123e+06	1.67412e+07	4.20797e+06
1	DG(16:0_16:1)+NH4	DG(32:1)+NH4	DG	(16:0_16:1)	(16:0)	(16:1)			584.525	C35 H70 O5 N1	689968	148262	855696	1.12392e+06	461563	354595	1.08124e+06	730071	1.1523e+06	458824	67200.4	1.23625e+06
0	DG(18:1_14:0)+NH4	DG(32:1)+NH4	DG	(18:1_14:0)	(18:1)	(14:0)			584.525	C35 H70 O5 N1	5.10665e+09	2.08508e+09	3.47078e+09	1.46308e+09	4.03551e+09	1.1896e+09	8.37533e+08	1.10262e+09	1.30376e+09	1.22835e+09	2.61535e+09	2.52589e+09
0	DG(18:1_14:0)+H	DG(32:1)+H	DG	(18:1_14:0)	(18:1)	(14:0)			567.498	C35 H67 O5	4.53852e+07	2.69972e+07	2.07591e+07	2.92773e+07	4.39458e+07	7.57815e+06	2.40363e+07	3.0556e+07	935669	1.01424e+07	2.62897e+07	2.95855e+07
0	DG(16:0_16:1)+NH4	DG(32:1)+NH4	DG	(16:0_16:1)	(16:0)	(16:1)			584.525	C35 H70 O5 N1	768623	324045	387153	812870	1.03077e+06	159365	114017	102951	245715	190600	560788	461958
0	DG(16:0_16:1)+H	DG(32:1)+H	DG	(16:0_16:1)	(16:0)	(16:1)			567.498	C35 H67 O5	47.547	127.074	0	116.022	266690	35089.8	0	20.34	0	0	0	0
1	DG(16:0_16:1)+NH4	DG(32:1)+NH4	DG	(16:0_16:1)	(16:0)	(16:1)			584.525	C35 H70 O5 N1	165202	418123	1.68425e+06	764329	546004	558424	708544	710866	302202	381216	194995	878536
0	DG(16:1_16:1)+NH4	DG(32:2)+NH4	DG	(16:1_16:1)	(16:1)	(16:1)			582.509	C35 H68 O5 N1	1.42036e+08	8.05049e+07	9.3476e+07	7.31691e+07	4.65512e+07	9.89324e+07	7.10223e+07	4.08404e+07	2.08475e+07	1.49047e+07	8.80561e+07	5.38604e+06
0	DG(16:1_16:1)+NH4	DG(32:2)+NH4	DG	(16:1_16:1)	(16:1)	(16:1)			582.509	C35 H68 O5 N1	4.25793e+09	3.60714e+09	1.28432e+09	3.07819e+09	3.57319e+09	9.38846e+08	2.27786e+09	2.52893e+09	2.84425e+09	3.16466e+09	2.4856e+09	2.22886e+09
0	DG(16:1_16:1)+H	DG(32:2)+H	DG	(16:1_16:1)	(16:1)	(16:1)			565.483	C35 H65 O5	2.14834e+07	1.2483e+07	2.48007e+07	2.65448e+07	2.84822e+07	2.30755e+07	2.30538e+07	1.72941e+07	2.45809e+07	2.50125e+07	2.15727e+07	1.54511e+07
0	DG(16:1_16:1)+NH4	DG(32:2)+NH4	DG	(16:1_16:1)	(16:1)	(16:1)			582.509	C35 H68 O5 N1	1.43556e+09	1.124e+09	1.05019e+09	1.41887e+09	2.56592e+08	1.48497e+08	1.28389e+08	1.58878e+08	3.58432e+08	2.60887e+08	1.94366e+08	1.92651e+08
0	DG(16:1_16:1)+H	DG(32:2)+H	DG	(16:1_16:1)	(16:1)	(16:1)			565.483	C35 H65 O5	121898	2.20536e+06	0	2.2333e+06	0	0	0	0	0	0	0	0
0	DG(16:1_16:1)+NH4	DG(32:2)+NH4	DG	(16:1_16:1)	(16:1)	(16:1)			582.509	C35 H68 O5 N1	2.46246e+07	1.08139e+08	206954	248832	3.7528e+06	1.51572e+07	1.20239e+07	2.98969e+07	589367	607229	2.56088e+06	1.21009e+07
0	DG(16:1_16:1)+H	DG(32:2)+H	DG	(16:1_16:1)	(16:1)	(16:1)			565.483	C35 H65 O5	897717	478528	332570	2.02558e+06	597771	276203	297097	682480	332929	236172	243265	82539.5
0	DG(32:2e)+H	DG(32:2e)+H	DG	(32:2e)	(32:2e)				551.503	C35 H67 O4	7.82452e+06	5.80591e+06	5.20481e+06	6.14955e+06	7.58109e+06	6.7173e+06	3.40615e+06	3.72017e+06	7.4291e+06	9.68085e+06	6.08561e+06	5.71099e+06
0	DG(18:2_14:1)+NH4	DG(32:3)+NH4	DG	(18:2_14:1)	(18:2)	(14:1)			580.494	C35 H66 O5 N1	1.86681e+08	1.12359e+08	1.04485e+08	1.0151e+08	1.3574e+08	7.74241e+07	5.65063e+07	6.99149e+07	2.97482e+08	2.2407e+08	1.70688e+08	1.78305e+08
0	DG(18:2_14:1)+NH4	DG(32:3)+NH4	DG	(18:2_14:1)	(18:2)	(14:1)			580.494	C35 H66 O5 N1	2.7558e+06	704587	506300	1.13499e+06	1.73858e+06	3.24964e+06	618323	510879	1.78462e+06	761927	2.73799e+06	3.1873e+06
0	DG(14:0_18:3)+H	DG(32:3)+H	DG	(14:0_18:3)	(14:0)	(18:3)			563.467	C35 H63 O5	3.37266e+07	3.29164e+07	3.07526e+07	3.03312e+07	3.60572e+07	3.27496e+07	2.76884e+07	3.29534e+07	2.14445e+07	2.4286e+07	1.85827e+07	1.69421e+07
1	DG(32:3+2O+Ox)+NH4	DG(32:3+2O+Ox)+NH4	DG	(32:3+2O+Ox)	(32:3+2O+Ox)				626.463	C35 H64 O8 N1	0	0	0	117895	0	0	0	0	0	124387	0	0
0	DG(18:3+4O_14:0)+NH4	DG(32:3+4O)+NH4	DG	(18:3+4O_14:0)	(18:3+4O)	(14:0)			644.473	C35 H66 O9 N1	2.01004e+08	2.3068e+07	4.44262e+07	1.44364e+08	1.70536e+08	5.10407e+07	6.27293e+07	1.3256e+06	1.75269e+08	1.18009e+08	8.17581e+07	4.61392e+07
0	DG(32:3e)+H	DG(32:3e)+H	DG	(32:3e)	(32:3e)				549.488	C35 H65 O4	1.85208e+07	1.87537e+06	680096	609729	904407	2.21238e+06	3.30869e+06	6.06701e+06	8.54046e+06	6.3689e+06	6.83617e+06	6.14619e+06
0	DG(32:3e)+H	DG(32:3e)+H	DG	(32:3e)	(32:3e)				549.488	C35 H65 O4	5.99818e+07	5.30543e+07	4.41598e+07	4.56107e+07	6.98265e+07	5.61493e+07	5.49453e+07	5.43665e+07	7.25766e+07	5.85827e+07	4.99276e+07	4.76594e+07
0	DG(32:3e)+H	DG(32:3e)+H	DG	(32:3e)	(32:3e)				549.488	C35 H65 O4	248455	132750	374570	85378	278741	146190	0	543900	0	309112	185103	157486
0	DG(32:3e)+H	DG(32:3e)+H	DG	(32:3e)	(32:3e)				549.488	C35 H65 O4	3.6749e+08	2.46695e+08	1.79381e+08	2.35664e+08	3.08104e+08	2.17506e+08	1.52243e+08	2.00644e+08	2.32952e+08	2.2383e+08	1.95187e+08	1.87847e+08
0	DG(32:3e)+H	DG(32:3e)+H	DG	(32:3e)	(32:3e)				549.488	C35 H65 O4	97670.4	395451	78985.1	319077	427685	240959	306130	246832	305925	374566	469029	122770
0	DG(32:3e)+H	DG(32:3e)+H	DG	(32:3e)	(32:3e)				549.488	C35 H65 O4	1.88489e+07	9.93882e+06	7.65065e+06	1.64224e+07	8.13593e+06	1.4481e+07	2.69673e+07	1.35849e+06	2.99064e+06	9.71284e+06	4.24226e+06	1.73534e+06
1	DG(32:3e)+H	DG(32:3e)+H	DG	(32:3e)	(32:3e)				549.488	C35 H65 O4	624003	358187	152134	387081	451344	301001	241342	157090	128769	265894	556016	849824
1	DG(18:3_14:1)+NH4	DG(32:4)+NH4	DG	(18:3_14:1)	(18:3)	(14:1)			578.478	C35 H64 O5 N1	2.90923e+06	4.61331e+06	1.53911e+06	1.11915e+06	1.25541e+06	1.12569e+06	746997	542392	8.96377e+06	9.45675e+06	1.42953e+06	7.41131e+06
0	DG(18:3_14:1)+H	DG(32:4)+H	DG	(18:3_14:1)	(18:3)	(14:1)			561.451	C35 H61 O5	8.34117e+07	2.39444e+08	2.32326e+08	2.45809e+08	6.03687e+07	6.97697e+07	1.67077e+08	2.01174e+08	1.47328e+08	7.34803e+07	1.29632e+08	6.33032e+07
0	DG(18:3_14:1)+H	DG(32:4)+H	DG	(18:3_14:1)	(18:3)	(14:1)			561.451	C35 H61 O5	1.96282e+07	1.49698e+07	1.41148e+07	1.24618e+07	1.08782e+07	1.05939e+07	4.57218e+06	8.06064e+06	1.31429e+07	1.13059e+07	8.05509e+06	4.25335e+06
0	DG(32:4e)+H	DG(32:4e)+H	DG	(32:4e)	(32:4e)				547.472	C35 H63 O4	423956	866269	509605	282704	747961	225376	537637	543907	4.53574e+06	2.44906e+06	4.01318e+06	2.79296e+06
0	DG(32:4e)+H	DG(32:4e)+H	DG	(32:4e)	(32:4e)				547.472	C35 H63 O4	400041	327065	93398.4	261541	193421	252255	137922	221069	229094	201647	188148	158226
0	DG(32:4e)+NH4	DG(32:4e)+NH4	DG	(32:4e)	(32:4e)				564.499	C35 H66 O4 N1	6.33977e+06	4.20435e+06	4.97492e+06	7.1528e+06	4.31857e+06	4.86184e+06	2.08924e+06	4.95072e+06	6.11811e+06	4.82166e+06	3.39368e+06	2.90113e+06
0	DG(18:4_14:1)+H	DG(32:5)+H	DG	(18:4_14:1)	(18:4)	(14:1)			559.436	C35 H59 O5	1.23783e+08	1.33041e+08	1.2113e+08	1.39754e+08	1.32261e+07	1.0134e+08	1.03242e+08	1.18586e+08	1.22279e+08	1.10334e+08	8.38705e+07	8.29739e+07
0	DG(18:4_14:1)+H	DG(32:5)+H	DG	(18:4_14:1)	(18:4)	(14:1)			559.436	C35 H59 O5	648328	3.14688e+06	2.56468e+06	4.12455e+06	832918	2.38111e+06	816131	492144	4.19772e+06	3.09633e+06	3.01088e+06	638668
0	DG(32:5e)+H	DG(32:5e)+H	DG	(32:5e)	(32:5e)				545.456	C35 H61 O4	2.80746e+06	2.59464e+06	2.84388e+06	3.92564e+06	4.0242e+06	3.3309e+06	2.58901e+06	3.08784e+06	2.88324e+06	3.67076e+06	2.62189e+06	2.24192e+06
1	DG(32:6COOH)+H	DG(32:6COOH)+H	DG	(32:6COOH)	(32:6COOH)				587.394	C35 H55 O7	4.95736e+06	1.50712e+06	1.8296e+06	3.87666e+06	1.8179e+06	4.3879e+06	1.39457e+06	3.78044e+06	6.80939e+06	4.18654e+06	2.10304e+06	1.79904e+06
0	DG(32:9+3O)+H	DG(32:9+3O)+H	DG	(32:9+3O)	(32:9+3O)				599.358	C35 H51 O8	4.15655e+07	3.51505e+07	3.81603e+07	4.44576e+07	4.59522e+07	3.51049e+07	2.66591e+07	3.39709e+07	3.91554e+07	3.99103e+07	3.4918e+07	2.86307e+07
1	DG(16:0_17:0)+NH4	DG(33:0)+NH4	DG	(16:0_17:0)	(16:0)	(17:0)			600.556	C36 H74 O5 N1	5.82792e+06	3.29582e+06	582087	1.82662e+06	2.28942e+06	173901	855267	1.26447e+06	1.14417e+06	1.0891e+06	679323	1.32443e+06
1	DG(16:0_17:0)+NH4	DG(33:0)+NH4	DG	(16:0_17:0)	(16:0)	(17:0)			600.556	C36 H74 O5 N1	407597	386011	532137	107994	785796	207582	228983	541291	206662	830931	722541	468397
1	DG(33:1)+NH4	DG(33:1)+NH4	DG	(33:1)	(33:1)				598.541	C36 H72 O5 N1	1.13003e+07	1.11589e+06	2.66827e+06	4.36297e+06	8.36613e+06	4.88426e+06	6.39996e+06	5.56505e+06	501035	6.50954e+06	4.35635e+06	4.07231e+06
0	DG(33:1)+NH4	DG(33:1)+NH4	DG	(33:1)	(33:1)				598.541	C36 H72 O5 N1	1.86771e+07	1.84916e+07	2.07631e+07	8.43814e+07	2.82024e+07	1.21845e+07	9.4386e+06	6.98905e+07	6.62506e+06	3.72762e+06	2.93757e+06	2.21759e+06
1	DG(33:1)+NH4	DG(33:1)+NH4	DG	(33:1)	(33:1)				598.541	C36 H72 O5 N1	1.42468e+06	557265	680596	1.5833e+06	1.54968e+06	677120	1.72426e+06	1.36639e+06	864348	476857	535618	2.86293e+06
0	DG(15:0_18:1)+NH4	DG(33:1)+NH4	DG	(15:0_18:1)	(15:0)	(18:1)			598.541	C36 H72 O5 N1	2.36471e+08	1.86129e+08	6.71192e+07	2.65676e+08	2.42814e+08	9.37486e+07	8.62024e+07	1.85151e+08	4.38924e+07	4.01876e+07	3.59522e+07	3.88687e+07
0	DG(17:1_16:0)+NH4	DG(33:1)+NH4	DG	(17:1_16:0)	(17:1)	(16:0)			598.541	C36 H72 O5 N1	1.24109e+06	303322	113956	1.72601e+06	463810	256946	356.575	335737	771825	702503	740040	74282.2
0	DG(15:0_18:2)+NH4	DG(33:2)+NH4	DG	(15:0_18:2)	(15:0)	(18:2)			596.525	C36 H70 O5 N1	6.68564e+07	4.13682e+07	2.78329e+07	6.07775e+07	5.45088e+07	2.84482e+07	2.57332e+07	3.92081e+07	8.8728e+06	2.90223e+07	3.07476e+07	2.24491e+07
0	DG(17:1_16:1)+NH4	DG(33:2)+NH4	DG	(17:1_16:1)	(17:1)	(16:1)			596.525	C36 H70 O5 N1	8.94245e+07	9.42136e+07	3.7447e+07	1.36876e+08	1.15565e+08	2.57604e+07	2.34003e+07	9.11083e+07	1.62357e+07	1.76031e+07	1.2947e+07	1.40402e+07
0	DG(17:1_16:1)+H	DG(33:2)+H	DG	(17:1_16:1)	(17:1)	(16:1)			579.498	C36 H67 O5	1.14703e+07	1.13948e+07	4.06362e+06	1.74543e+07	1.32893e+07	3.0594e+06	2.89851e+06	1.18903e+07	1.55629e+06	1.28914e+06	1.36994e+06	1.22411e+06
1	DG(17:1_16:1)+NH4	DG(33:2)+NH4	DG	(17:1_16:1)	(17:1)	(16:1)			596.525	C36 H70 O5 N1	100806	171930	114038	328064	476214	391358	152965	498639	87489.7	726980	167485	299837
1	DG(33:2e)+NH4	DG(33:2e)+NH4	DG	(33:2e)	(33:2e)				582.546	C36 H72 O4 N1	295003	429354	292660	1.6314e+06	863778	370142	93891.6	114659	552804	943730	242707	312340
0	DG(18:4_15:0)+H	DG(33:4)+H	DG	(18:4_15:0)	(18:4)	(15:0)			575.467	C36 H63 O5	1.49162e+08	9.2793e+07	3.51522e+07	1.40273e+08	1.53503e+08	8.84591e+07	9.61483e+07	1.12016e+08	5.6297e+07	3.1044e+07	2.56213e+07	5.08083e+07
1	DG(18:4_15:0)+H	DG(33:4)+H	DG	(18:4_15:0)	(18:4)	(15:0)			575.467	C36 H63 O5	2.78649e+06	872667	1.57308e+06	1.17276e+06	728996	698081	1.37563e+06	2.24512e+06	1.50147e+06	554617	1.13721e+06	602242
1	DG(33:5)+NH4	DG(33:5)+NH4	DG	(33:5)	(33:5)				590.478	C36 H64 O5 N1	975293	445307	574320	360433	583683	1.04877e+06	0	1.61548e+06	170057	0	110889	205335
0	DG(18:0_16:0)+NH4	DG(34:0)+NH4	DG	(18:0_16:0)	(18:0)	(16:0)			614.572	C37 H76 O5 N1	7.84566e+07	5.83251e+07	5.45112e+07	6.5671e+07	9.02714e+07	7.88598e+07	6.24566e+07	5.07934e+07	1.17948e+08	8.01898e+07	7.14134e+07	1.03706e+08
1	DG(18:0_16:0)+NH4	DG(34:0)+NH4	DG	(18:0_16:0)	(18:0)	(16:0)			614.572	C37 H76 O5 N1	1.84308e+06	137453	250263	409801	6.47596e+06	1.50067e+06	1.95727e+06	9.94205e+06	4.68549e+06	1.20448e+06	232115	3.67025e+06
1	DG(18:0_16:0)+NH4	DG(34:0)+NH4	DG	(18:0_16:0)	(18:0)	(16:0)			614.572	C37 H76 O5 N1	3.65948e+06	352867	149647	9.80241e+06	1.71876e+06	3.53847e+06	330347	121789	490976	137207	1.08969e+06	1.25444e+06
0	DG(18:0_16:1)+NH4	DG(34:1)+NH4	DG	(18:0_16:1)	(18:0)	(16:1)			612.556	C37 H74 O5 N1	4.04811e+06	5.574e+06	385082	3.26417e+06	4.5397e+06	266660	2.9107e+06	1.78384e+06	74591.6	380092	734147	475630
0	DG(16:0_18:1)+NH4	DG(34:1)+NH4	DG	(16:0_18:1)	(16:0)	(18:1)			612.556	C37 H74 O5 N1	8.94437e+08	5.42231e+08	4.46085e+08	5.29653e+08	1.2714e+09	4.93359e+08	3.91184e+08	3.90927e+08	8.55029e+08	8.9946e+08	5.70632e+08	5.32326e+08
0	DG(16:0_18:1)+H	DG(34:1)+H	DG	(16:0_18:1)	(16:0)	(18:1)			595.53	C37 H71 O5	1.54793e+07	5.86932e+06	5.11456e+06	9.40253e+06	9.2955e+06	9.04818e+06	7.37248e+06	4.6251e+06	1.03891e+07	1.41372e+07	1.03748e+07	9.42635e+06
0	DG(16:0_18:1)+NH4	DG(34:1)+NH4	DG	(16:0_18:1)	(16:0)	(18:1)			612.556	C37 H74 O5 N1	4.56781e+08	3.24147e+08	2.90785e+08	1.9534e+08	1.95453e+08	5.62287e+07	7.83687e+07	137342	1.18224e+08	9.7776e+07	280072	8.44952e+07
0	DG(16:0_18:1)+H	DG(34:1)+H	DG	(16:0_18:1)	(16:0)	(18:1)			595.53	C37 H71 O5	4.10448e+06	1.42041e+06	1.91517e+06	1.59099e+06	1.61998e+06	265324	678213	610448	686294	317763	807149	390238
0	DG(34:1e)+NH4	DG(34:1e)+NH4	DG	(34:1e)	(34:1e)				598.577	C37 H76 O4 N1	5.75319e+06	6.14679e+06	5.52841e+06	4.86284e+06	5.84046e+06	3.63443e+06	3.0895e+06	3.36508e+06	9.02826e+06	1.04374e+07	1.03565e+07	7.45265e+06
0	DG(34:2)+NH4	DG(34:2)+NH4	DG	(34:2)	(34:2)				610.541	C37 H72 O5 N1	2.26844e+07	2.96996e+07	2.98009e+07	3.81571e+07	2.7199e+07	1.77648e+07	2.07349e+07	1.56275e+07	1.79956e+07	2.23114e+07	2.30131e+07	1.57382e+07
0	DG(34:2)+NH4	DG(34:2)+NH4	DG	(34:2)	(34:2)				610.541	C37 H72 O5 N1	201387	1.44178e+06	245992	2.97218e+06	1.1355e+06	534667	1.06929e+06	604324	1.18225e+06	101622	1.12267e+06	310323
0	DG(16:1_18:1)+NH4	DG(34:2)+NH4	DG	(16:1_18:1)	(16:1)	(18:1)			610.541	C37 H72 O5 N1	1.44139e+09	5.02411e+08	8.93276e+08	7.52895e+08	5.11592e+07	3.37719e+08	6.99696e+07	5.15416e+07	4.05835e+07	7.11727e+07	3.5436e+07	4.34455e+07
0	DG(16:1_18:1)+H	DG(34:2)+H	DG	(16:1_18:1)	(16:1)	(18:1)			593.514	C37 H69 O5	7.09393e+06	5.03171e+06	3.29344e+06	4.53973e+06	5.19751e+06	1.08077e+06	720435	813280	792786	408543	5.72361e+06	1.43427e+06
0	DG(16:1_18:1)+NH4	DG(34:2)+NH4	DG	(16:1_18:1)	(16:1)	(18:1)			610.541	C37 H72 O5 N1	1.36511e+07	1.2525e+07	1.38084e+06	5.51828e+06	1.30446e+07	1.01862e+07	7.46202e+06	461866	511148	1.17683e+07	1.02018e+07	3.04906e+06
0	DG(16:1_18:1)+H	DG(34:2)+H	DG	(16:1_18:1)	(16:1)	(18:1)			593.514	C37 H69 O5	141408	75054.3	0	97536.6	0	145529	0.44	63884.2	0	229824	0	0
1	DG(34:2e)+NH4	DG(34:2e)+NH4	DG	(34:2e)	(34:2e)				596.561	C37 H74 O4 N1	1.01804e+07	4.18652e+06	5.28895e+06	9.34964e+06	6.65015e+06	3.42023e+06	5.44044e+06	2.95629e+06	1.78704e+06	6.38384e+06	1.5817e+06	6.23521e+06
0	DG(34:2e)+H	DG(34:2e)+H	DG	(34:2e)	(34:2e)				579.535	C37 H71 O4	1.29722e+07	5.8449e+06	6.14015e+06	9.90021e+06	7.86161e+06	7.08864e+06	5.64274e+06	4.38679e+06	9.00243e+06	6.91535e+06	4.8067e+06	8.75936e+06
1	DG(34:3)+NH4	DG(34:3)+NH4	DG	(34:3)	(34:3)				608.525	C37 H70 O5 N1	2.87483e+06	3.20251e+06	822612	2.33764e+06	3.29621e+06	1.01766e+06	1.74195e+06	1.85563e+06	1.21857e+06	1.28277e+06	4.34368e+06	333776
0	DG(16:1_18:2)+NH4	DG(34:3)+NH4	DG	(16:1_18:2)	(16:1)	(18:2)			608.525	C37 H70 O5 N1	1.11123e+07	5.47629e+07	1.83116e+07	2.11494e+07	5.17913e+08	2.63761e+08	2.28639e+08	1.81524e+08	8.99033e+08	5.44692e+08	5.76675e+08	6.09564e+08
0	DG(16:1_18:2)+NH4	DG(34:3)+NH4	DG	(16:1_18:2)	(16:1)	(18:2)			608.525	C37 H70 O5 N1	414994	8.79833e+06	165860	1.9207e+06	898094	482842	640985	5.78515e+06	531708	746517	293343	321620
0	DG(16:0_18:3)+H	DG(34:3)+H	DG	(16:0_18:3)	(16:0)	(18:3)			591.498	C37 H67 O5	9.51799e+06	8.09367e+06	8.08396e+06	7.49771e+06	8.19716e+06	7.90527e+06	6.23712e+06	7.34089e+06	8.32918e+06	1.06273e+07	6.75054e+06	7.42616e+06
0	DG(18:3+4O_16:0)+NH4	DG(34:3+4O)+NH4	DG	(18:3+4O_16:0)	(18:3+4O)	(16:0)			672.505	C37 H70 O9 N1	9.55163e+07	2.06762e+07	3.20809e+07	8.7982e+07	1.08557e+08	4.13804e+07	6.06085e+07	3.63771e+07	6.30288e+07	5.37258e+07	4.80172e+07	2.40173e+07
0	DG(34:3e)+H	DG(34:3e)+H	DG	(34:3e)	(34:3e)				577.519	C37 H69 O4	1.14545e+06	177155	252804	360715	349323	368156	201396	821536	1.04811e+06	3.08057e+06	7.04485e+06	4.63066e+06
0	DG(34:3e)+H	DG(34:3e)+H	DG	(34:3e)	(34:3e)				577.519	C37 H69 O4	2.40057e+07	1.74858e+07	1.67178e+07	1.38564e+07	3.22769e+07	2.19817e+07	2.11811e+07	1.98857e+07	2.85941e+07	2.0691e+07	2.55082e+07	1.76066e+07
1	DG(34:3e)+H	DG(34:3e)+H	DG	(34:3e)	(34:3e)				577.519	C37 H69 O4	154792	0	0	0	147904	113332	0	211771	0	159083	0	0
0	DG(34:3e)+H	DG(34:3e)+H	DG	(34:3e)	(34:3e)				577.519	C37 H69 O4	1.02324e+08	6.49035e+07	5.69596e+07	6.54652e+07	8.73756e+07	6.0098e+07	4.81418e+07	4.83107e+07	1.04221e+08	9.88449e+07	7.19826e+07	6.39622e+07
0	DG(34:3e)+H	DG(34:3e)+H	DG	(34:3e)	(34:3e)				577.519	C37 H69 O4	172632	84781.7	7.57143e+06	163333	322481	93631.9	109765	214.749	130945	2.39211e+06	2.88621e+06	3.79365e+06
0	DG(34:3e)+H	DG(34:3e)+H	DG	(34:3e)	(34:3e)				577.519	C37 H69 O4	3.66719e+06	4.59119e+06	1.2472e+06	8.19474e+06	1.95576e+06	4.93697e+06	443832	745979	1.36682e+07	9.69919e+06	1.91953e+06	308571
1	DG(34:3e)+H	DG(34:3e)+H	DG	(34:3e)	(34:3e)				577.519	C37 H69 O4	292890	301917	1.09375e+06	131666	374591	139926	233140	85715.6	263480	259495	189881	0
0	DG(16:1_18:3)+NH4	DG(34:4)+NH4	DG	(16:1_18:3)	(16:1)	(18:3)			606.509	C37 H68 O5 N1	4.13912e+07	2.66914e+07	2.74326e+07	2.87066e+07	3.38865e+07	2.06474e+07	1.82805e+07	1.71335e+07	7.52849e+07	4.67658e+07	3.95971e+07	4.66772e+07
1	DG(16:1_18:3)+NH4	DG(34:4)+NH4	DG	(16:1_18:3)	(16:1)	(18:3)			606.509	C37 H68 O5 N1	2.04211e+06	1.23082e+06	1.24449e+06	273878	1.42262e+06	462542	343115	345136	903223	797917	1.09333e+06	1.26026e+06
0	DG(18:4_16:0)+H	DG(34:4)+H	DG	(18:4_16:0)	(18:4)	(16:0)			589.483	C37 H65 O5	3.3255e+08	3.50629e+08	3.46602e+08	3.2345e+08	3.00707e+08	3.07049e+08	1.52597e+08	5.04052e+06	2.60535e+08	2.73274e+08	2.47986e+08	2.28219e+08
0	DG(16:1_18:3)+H	DG(34:4)+H	DG	(16:1_18:3)	(16:1)	(18:3)			589.483	C37 H65 O5	495083	142778	712996	224644	281414	335606	576065	336298	695877	426143	197266	258668
1	DG(34:4e)+H	DG(34:4e)+H	DG	(34:4e)	(34:4e)				575.503	C37 H67 O4	1.32787e+06	868388	0	1.81177e+06	985558	0	0	1.20799e+06	2.7276e+06	3.34994e+06	5.27348e+06	2.63795e+06
1	DG(34:4e)+H	DG(34:4e)+H	DG	(34:4e)	(34:4e)				575.503	C37 H67 O4	148651	13695.1	223110	1.48167e+06	2.36526e+06	2.5742e+06	1.37353e+06	494935	456720	1.9615e+06	2.41029e+06	1.67539e+06
1	DG(34:4e)+H	DG(34:4e)+H	DG	(34:4e)	(34:4e)				575.503	C37 H67 O4	252524	553827	416824	293942	201815	0	23.264	0	4966.75	85959.7	164102	409872
0	DG(34:4e)+H	DG(34:4e)+H	DG	(34:4e)	(34:4e)				575.503	C37 H67 O4	5.82626e+07	4.29464e+07	3.60345e+07	4.16236e+07	5.57186e+07	3.80344e+07	3.55739e+07	3.02312e+07	5.07423e+07	5.3368e+07	4.47278e+07	3.87501e+07
1	DG(34:4e)+H	DG(34:4e)+H	DG	(34:4e)	(34:4e)				575.503	C37 H67 O4	314291	234646	70520.3	511772	621405	156906	124.494	153931	0	220311	0	25.252
1	DG(34:4e)+H	DG(34:4e)+H	DG	(34:4e)	(34:4e)				575.503	C37 H67 O4	109438	0	299808	1.44717e+06	3.58255e+06	3.25056e+06	563920	1.33288e+06	1.58137e+06	2.91398e+06	2.98375e+06	2.76885e+06
0	DG(14:0_20:5)+H	DG(34:5)+H	DG	(14:0_20:5)	(14:0)	(20:5)			587.467	C37 H63 O5	2.22069e+07	3.43508e+07	1.5544e+08	3.47426e+07	2.10087e+07	2.41032e+07	1.80124e+07	1.92262e+07	3.09492e+07	3.34837e+07	1.24909e+08	2.48542e+07
0	DG(14:0_20:5)+H	DG(34:5)+H	DG	(14:0_20:5)	(14:0)	(20:5)			587.467	C37 H63 O5	3.65531e+07	2.98823e+07	5.17305e+07	7.27032e+06	6.3581e+06	661228	515636	997800	5.37667e+07	878776	3.77743e+07	355480
0	DG(14:0_20:5)+NH4	DG(34:5)+NH4	DG	(14:0_20:5)	(14:0)	(20:5)			604.494	C37 H66 O5 N1	72961.2	32697.2	0	0	0	4.9635e+06	0	1.24745e+06	397372	0	367460	0
0	DG(34:5)+(CH3CH2)3NH	DG(34:5)+(CH3CH2)3NH	DG	(14:0_20:5)	(14:0)	(20:5)			702.591	C43 H78 O5 N2	8.09005e+06	754658	2.95346e+06	3.35553e+06	8.68037e+06	4.20972e+06	9.56897e+06	1.71092e+06	1.32942e+07	3.68511e+06	2.71571e+06	2.645e+06
1	DG(34:5e)+H	DG(34:5e)+H	DG	(34:5e)	(34:5e)				573.488	C37 H65 O4	0	0	0	0	0	0	0	0	0	0	0	0
0	DG(20:5_14:1)+H	DG(34:6)+H	DG	(20:5_14:1)	(20:5)	(14:1)			585.451	C37 H61 O5	2.76177e+07	3.44499e+07	3.57933e+07	5.89553e+06	2.12248e+07	1.80802e+07	1.54002e+07	2.48965e+06	4.52882e+07	4.58941e+07	1.34925e+07	3.60059e+07
0	DG(34:6COOH)+H	DG(34:6COOH)+H	DG	(34:6COOH)	(34:6COOH)				615.426	C37 H59 O7	2.11144e+07	1.78431e+07	3.85571e+06	3.05644e+07	2.56815e+06	1.67921e+07	1.23623e+07	3.17616e+07	2.78404e+07	2.3678e+07	2.16263e+07	1.96856e+07
1	DG(34:6COOH)+H	DG(34:6COOH)+H	DG	(34:6COOH)	(34:6COOH)				615.426	C37 H59 O7	211911	396605	299615	375531	202767	196991	61857.7	445103	765626	161755	118333	175883
1	DG(34:8)+H	DG(34:8)+H	DG	(34:8)	(34:8)				581.42	C37 H57 O5	0	0	0	0	0	4.32401e+06	0	1.91462e+06	156308	0	0	0
0	DG(18:0_17:0)+NH4	DG(35:0)+NH4	DG	(18:0_17:0)	(18:0)	(17:0)			628.587	C38 H78 O5 N1	1.21107e+06	1.90555e+06	2.2844e+06	4.38953e+06	1.60521e+06	2.77507e+06	581383	1.59782e+06	1.85577e+06	2.96873e+06	1.8416e+06	2.7324e+06
0	DG(35:1)+NH4	DG(35:1)+NH4	DG	(35:1)	(35:1)				626.572	C38 H76 O5 N1	6.03024e+06	5.40189e+06	851949	2.17728e+07	9.97339e+06	4.26254e+06	2.54647e+06	7.82477e+06	2.57186e+06	2.23373e+06	1.1069e+06	1.19867e+06
0	DG(17:0_18:1)+NH4	DG(35:1)+NH4	DG	(17:0_18:1)	(17:0)	(18:1)			626.572	C38 H76 O5 N1	8.6764e+07	9.28555e+07	3.81883e+07	1.27831e+08	9.83238e+07	3.15598e+07	3.25809e+07	6.94633e+07	1.84384e+07	1.67569e+07	2.50656e+07	2.39678e+07
1	DG(17:0_18:1)+NH4	DG(35:1)+NH4	DG	(17:0_18:1)	(17:0)	(18:1)			626.572	C38 H76 O5 N1	1.64076e+06	465840	682515	4.64187e+06	3.92821e+06	173556	561211	539529	2.68321e+06	2.99053e+06	1.57693e+06	360197
1	DG(35:1e)+NH4	DG(35:1e)+NH4	DG	(35:1e)	(35:1e)				612.593	C38 H78 O4 N1	1.01659e+07	3.18624e+06	3.31102e+06	6.30262e+06	5.26642e+06	5.16046e+06	2.96427e+06	1.2398e+06	2.42165e+06	6.36889e+06	550665	6.047e+06
1	DG(17:1_18:1)+NH4	DG(35:2)+NH4	DG	(17:1_18:1)	(17:1)	(18:1)			624.556	C38 H74 O5 N1	1.18545e+07	1.71681e+07	5.48507e+06	6.50167e+06	3.03011e+06	2.22438e+06	1.10655e+06	3.80099e+06	3.51212e+06	2.01254e+06	1.74454e+06	2.51026e+06
1	DG(17:0_18:2)+NH4	DG(35:2)+NH4	DG	(17:0_18:2)	(17:0)	(18:2)			624.556	C38 H74 O5 N1	4.25908e+06	4.263e+06	1.22724e+06	7.81844e+06	2.70888e+06	1.23679e+06	3.07383e+06	4.32333e+06	2.33534e+06	2.1608e+06	2.08e+06	2.31916e+06
0	DG(17:1_18:1)+NH4	DG(35:2)+NH4	DG	(17:1_18:1)	(17:1)	(18:1)			624.556	C38 H74 O5 N1	5.64855e+07	7.24661e+07	2.33038e+07	8.06146e+07	6.37863e+07	1.34731e+07	1.24288e+07	5.40476e+07	9.36318e+06	9.80846e+06	8.91048e+06	6.59489e+06
0	DG(17:1_18:1)+H	DG(35:2)+H	DG	(17:1_18:1)	(17:1)	(18:1)			607.53	C38 H71 O5	6.04991e+06	6.78397e+06	2.24591e+06	8.95161e+06	6.09732e+06	814855	1.04751e+06	5.28994e+06	1.18181e+06	574345	424153	202537
0	DG(17:1_18:1)+NH4	DG(35:2)+NH4	DG	(17:1_18:1)	(17:1)	(18:1)			624.556	C38 H74 O5 N1	127045	193488	221215	305778	80722.9	118757	0	61.129	0	0	108408	0
1	DG(17:1_18:2)+NH4	DG(35:3)+NH4	DG	(17:1_18:2)	(17:1)	(18:2)			622.541	C38 H72 O5 N1	2.70399e+06	1.86059e+06	2.88343e+06	5.57113e+06	358758	200861	1.75611e+06	3.43331e+06	3.66527e+06	5.4194e+06	3.83395e+06	2.12657e+06
0	DG(17:1_18:2)+NH4	DG(35:3)+NH4	DG	(17:1_18:2)	(17:1)	(18:2)			622.541	C38 H72 O5 N1	5.53636e+07	5.52858e+07	1.99573e+07	7.53125e+07	5.66643e+07	1.17382e+07	1.20045e+07	4.22276e+07	7.92289e+06	9.08009e+06	6.52733e+06	5.13221e+06
0	DG(15:0_20:4)+H	DG(35:4)+H	DG	(15:0_20:4)	(15:0)	(20:4)			603.498	C38 H67 O5	4.92896e+07	4.6569e+07	4.43465e+07	9.36786e+07	8.0709e+07	3.94232e+07	3.71518e+07	7.93968e+07	2.10395e+07	1.59941e+07	1.29244e+07	2.55753e+07
1	DG(18:4_17:0)+H	DG(35:4)+H	DG	(18:4_17:0)	(18:4)	(17:0)			603.498	C38 H67 O5	233096	696180	286019	635121	365006	7.378	305107	110181	195800	130070	448364	61938.3
0	DG(35:4e)+H	DG(35:4e)+H	DG	(35:4e)	(35:4e)				589.519	C38 H69 O4	7.33589e+06	9.99056e+06	2.98379e+06	1.06055e+07	9.23875e+06	1.47041e+06	1.66359e+06	6.99602e+06	1.59154e+06	926146	692307	469338
1	DG(35:5)+H	DG(35:5)+H	DG	(35:5)	(35:5)				601.483	C38 H65 O5	1.70284e+07	1.68547e+07	1.5189e+07	1.15607e+07	1.78418e+07	1.09999e+07	8.95832e+06	6.8609e+06	8.47147e+06	7.04614e+06	5.65505e+06	6.49726e+06
0	DG(18:0_18:0)+NH4	DG(36:0)+NH4	DG	(18:0_18:0)	(18:0)	(18:0)			642.603	C39 H80 O5 N1	1.43354e+08	6.85475e+07	6.57982e+07	1.19439e+08	1.49185e+08	1.20015e+08	1.00373e+08	9.22899e+07	1.21466e+08	1.34225e+08	9.76085e+07	1.06613e+08
0	DG(18:0_18:0)+NH4	DG(36:0)+NH4	DG	(18:0_18:0)	(18:0)	(18:0)			642.603	C39 H80 O5 N1	357203	3.67643e+06	450990	6.41995e+06	5.35495e+06	2.94025e+06	6.98849e+06	8.42364e+06	6.4911e+06	3.59282e+06	6.7406e+06	8.76997e+06
0	DG(36:1)+NH4	DG(36:1)+NH4	DG	(36:1)	(36:1)				640.587	C39 H78 O5 N1	9.74463e+07	1.20266e+08	3.4917e+07	7.85079e+07	9.34134e+07	2.29804e+07	8.96947e+06	4.82706e+07	9.9756e+07	1.11691e+08	9.95525e+07	6.95361e+07
0	DG(18:0_18:1)+NH4	DG(36:1)+NH4	DG	(18:0_18:1)	(18:0)	(18:1)			640.587	C39 H78 O5 N1	4.16692e+07	8.57244e+07	2.55961e+07	2.29316e+07	9.52879e+07	2.2726e+07	6.27288e+07	1.65403e+07	7.60884e+07	7.8585e+07	5.71968e+07	1.08495e+08
0	DG(36:1e)+NH4	DG(36:1e)+NH4	DG	(36:1e)	(36:1e)				626.608	C39 H80 O4 N1	5.26009e+06	2.7433e+06	3.53333e+06	4.14474e+06	5.43419e+06	2.50625e+06	3.24311e+06	4.06112e+06	8.90912e+06	8.08058e+06	8.69683e+06	5.26502e+06
1	DG(18:1_18:1)+NH4	DG(36:2)+NH4	DG	(18:1_18:1)	(18:1)	(18:1)			638.572	C39 H76 O5 N1	9.98055e+07	7.60195e+07	3.58699e+07	7.62959e+07	6.07132e+07	4.89878e+07	7.31186e+07	3.3221e+07	3.61264e+07	3.80673e+07	3.19075e+07	2.41111e+07
0	DG(18:1_18:1)+NH4	DG(36:2)+NH4	DG	(18:1_18:1)	(18:1)	(18:1)			638.572	C39 H76 O5 N1	2.64892e+08	1.68548e+08	1.51335e+08	1.96195e+08	2.56291e+08	1.68994e+08	1.56976e+08	1.18704e+08	3.22156e+08	3.46812e+08	2.69226e+08	2.33074e+08
0	DG(18:1_18:1)+NH4	DG(36:2)+NH4	DG	(18:1_18:1)	(18:1)	(18:1)			638.572	C39 H76 O5 N1	541727	511458	135428	688268	195634	93725	405850	394904	3.07525e+06	560626	215392	253814
1	DG(36:2e)+H	DG(36:2e)+H	DG	(36:2e)	(36:2e)				607.566	C39 H75 O4	1.09284e+06	474882	1.43963e+06	4.63375e+06	5.66064e+06	6.45665e+06	6.62335e+06	4.30774e+06	7.28094e+06	6.91045e+06	4.65684e+06	112286
1	DG(36:3)+NH4	DG(36:3)+NH4	DG	(36:3)	(36:3)				636.556	C39 H74 O5 N1	4.85033e+07	6.3393e+07	5.48531e+07	6.64173e+07	7.39691e+07	5.57393e+07	4.23566e+07	2.62305e+07	1.5001e+08	1.08922e+08	9.55342e+07	9.7079e+07
0	DG(18:1_18:2)+NH4	DG(36:3)+NH4	DG	(18:1_18:2)	(18:1)	(18:2)			636.556	C39 H74 O5 N1	2.14506e+08	1.21863e+08	1.35643e+08	1.18393e+08	1.78199e+08	1.80255e+08	9.23833e+07	9.3578e+07	5.17299e+08	2.39034e+08	2.09601e+08	2.15818e+08
0	DG(18:1_18:2)+NH4	DG(36:3)+NH4	DG	(18:1_18:2)	(18:1)	(18:2)			636.556	C39 H74 O5 N1	785366	405875	326646	384778	415154	0	0	0	119735	204016	161841	116361
0	DG(18:0_18:3)+NH4	DG(36:3)+NH4	DG	(18:0_18:3)	(18:0)	(18:3)			636.556	C39 H74 O5 N1	56370.3	158067	238732	185275	235721	0	0	138501	117949	0	0	0
0	DG(16:0_20:3)+H	DG(36:3)+H	DG	(16:0_20:3)	(16:0)	(20:3)			619.53	C39 H71 O5	8.02073e+06	1.16934e+07	4.66747e+06	5.25874e+06	1.08457e+07	5.67611e+06	5.91485e+06	4.45502e+06	4.74617e+06	4.56184e+06	3.27096e+06	5.20594e+06
0	DG(36:3e)+H	DG(36:3e)+H	DG	(36:3e)	(36:3e)				605.55	C39 H73 O4	136437	93878.4	0	139043	124270	159343	206790	160282	451560	470618	895036	407974
0	DG(36:3e)+H	DG(36:3e)+H	DG	(36:3e)	(36:3e)				605.55	C39 H73 O4	6.92984e+06	2.93282e+06	4.50709e+06	2.63239e+06	6.42791e+06	4.59952e+06	3.79601e+06	3.16899e+06	1.04749e+07	1.0705e+07	8.6567e+06	6.64211e+06
1	DG(36:4)+NH4	DG(36:4)+NH4	DG	(36:4)	(36:4)				634.541	C39 H72 O5 N1	5.70503e+06	6.31262e+06	4.43251e+06	8.41531e+06	6.69088e+06	3.7808e+06	2.36083e+06	1.11157e+06	1.05426e+07	6.64533e+06	4.70029e+06	5.346e+06
0	DG(18:2_18:2)+NH4	DG(36:4)+NH4	DG	(18:2_18:2)	(18:2)	(18:2)			634.541	C39 H72 O5 N1	6.82685e+07	4.59317e+07	4.81598e+07	5.90025e+07	3.85289e+07	2.35172e+07	3.29661e+07	3.12227e+07	2.09217e+08	9.65716e+07	9.12364e+07	9.74655e+07
0	DG(18:2_18:2)+NH4	DG(36:4)+NH4	DG	(18:2_18:2)	(18:2)	(18:2)			634.541	C39 H72 O5 N1	1.33697e+06	2.20222e+06	745796	1.50244e+06	908608	101601	0	329238	193509	734681	111488	591079
0	DG(16:0_20:4)+H	DG(36:4)+H	DG	(16:0_20:4)	(16:0)	(20:4)			617.514	C39 H69 O5	2.02106e+08	1.95431e+08	2.47825e+08	7.40059e+07	7.2968e+07	7.9612e+07	8.98516e+07	6.56182e+07	1.21994e+08	1.08763e+08	9.34045e+07	9.04076e+07
0	DG(36:4e)+H	DG(36:4e)+H	DG	(36:4e)	(36:4e)				603.535	C39 H71 O4	686525	0	0	0	0	0	0	0	1.4084e+06	863145	3.10788e+06	1.2604e+06
0	DG(36:4e)+H	DG(36:4e)+H	DG	(36:4e)	(36:4e)				603.535	C39 H71 O4	2.60399e+06	1.58885e+06	1.05331e+06	1.74605e+06	3.58847e+06	2.17343e+06	4.4857e+06	2.98585e+06	5.04836e+06	4.04806e+06	4.54867e+06	4.61621e+06
0	DG(36:4e)+H	DG(36:4e)+H	DG	(36:4e)	(36:4e)				603.535	C39 H71 O4	0	0	0	0	0	23883.8	0	0	93617	29442.3	106533	0
0	DG(36:4e)+H	DG(36:4e)+H	DG	(36:4e)	(36:4e)				603.535	C39 H71 O4	9.04166e+06	9.25815e+06	7.55566e+06	1.01493e+07	9.02529e+06	4.3986e+06	8.20149e+06	5.10821e+06	1.71112e+07	1.68682e+07	1.18833e+07	1.16042e+07
1	DG(18:3_18:2)+NH4	DG(36:5)+NH4	DG	(18:3_18:2)	(18:3)	(18:2)			632.525	C39 H70 O5 N1	1.44289e+06	402949	1.32247e+06	1.42744e+06	1.61088e+06	672084	1.02798e+06	521429	6.07654e+06	2.84377e+06	3.53593e+06	5.37555e+06
1	DG(18:3_18:2)+NH4	DG(36:5)+NH4	DG	(18:3_18:2)	(18:3)	(18:2)			632.525	C39 H70 O5 N1	0	0	0	0	0	0	0	0	0	0	0	0
0	DG(16:0_20:5)+H	DG(36:5)+H	DG	(16:0_20:5)	(16:0)	(20:5)			615.498	C39 H67 O5	1.38386e+07	1.42984e+08	2.7294e+07	1.47068e+07	1.22298e+07	1.26656e+08	1.20799e+08	9.22978e+06	3.69349e+07	1.93587e+08	1.50948e+08	1.5446e+08
0	DG(36:5)+(CH3CH2)3NH	DG(36:5)+(CH3CH2)3NH	DG	(16:0_20:5)	(16:0)	(20:5)			730.622	C45 H82 O5 N2	3.18603e+07	8.80327e+06	1.08779e+07	2.39081e+07	2.54856e+07	1.97082e+07	1.63033e+07	1.42289e+07	2.53986e+07	2.28766e+07	1.41376e+07	1.71673e+07
0	DG(16:0_20:5)+H	DG(36:5)+H	DG	(16:0_20:5)	(16:0)	(20:5)			615.498	C39 H67 O5	1.05212e+06	8.15238e+06	8.00473e+06	1.41026e+06	1.79642e+06	887214	1.3803e+06	2.12993e+06	601981	894492	538795	170194
0	DG(36:5)+(CH3CH2)3NH	DG(36:5)+(CH3CH2)3NH	DG	(16:0_20:5)	(16:0)	(20:5)			730.622	C45 H82 O5 N2	1.46711e+07	4.16941e+06	3.42892e+06	1.05656e+07	1.51587e+07	6.34069e+06	1.39089e+07	8.67246e+06	1.60388e+07	1.04569e+07	6.80213e+06	3.7428e+06
1	DG(36:5)+(CH3CH2)3NH	DG(36:5)+(CH3CH2)3NH	DG	(36:5)	(36:5)				730.622	C45 H82 O5 N2	282635	75668.9	165990	0	302146	425688	39486	114778	141673	329594	3.438	103331
1	DG(36:5e)+H	DG(36:5e)+H	DG	(36:5e)	(36:5e)				601.519	C39 H69 O4	0	0	0	2.08173e+06	940270	1.48987e+06	0	962695	2.09603e+06	975171	812743	217121
1	DG(36:5e)+H	DG(36:5e)+H	DG	(36:5e)	(36:5e)				601.519	C39 H69 O4	1.87453e+06	881265	273332	2.13905e+06	3.27798e+06	2.08925e+06	1.02764e+06	1.3226e+06	998008	1.32292e+06	557753	409959
0	DG(36:5e)+H	DG(36:5e)+H	DG	(36:5e)	(36:5e)				601.519	C39 H69 O4	7.59488e+06	5.184e+06	4.42381e+06	4.85207e+06	7.15961e+06	4.52611e+06	3.0546e+06	2.81884e+06	1.26373e+07	9.71108e+06	8.42738e+06	8.43516e+06
0	DG(18:4_18:2)+H	DG(36:6)+H	DG	(18:4_18:2)	(18:4)	(18:2)			613.483	C39 H65 O5	7.68765e+07	7.98579e+07	9.28271e+07	6.798e+07	4.97413e+07	6.71856e+07	5.62363e+07	2.60352e+07	9.66889e+07	7.44059e+07	1.34804e+08	6.80823e+07
0	DG(16:1_20:5)+H	DG(36:6)+H	DG	(16:1_20:5)	(16:1)	(20:5)			613.483	C39 H65 O5	470062	217636	2.31129e+06	156382	224155	7.412	302187	132327	324087	219341	344981	230678
0	DG(36:6COOH)+H	DG(36:6COOH)+H	DG	(36:6COOH)	(36:6COOH)				643.457	C39 H63 O7	2.85151e+07	1.54671e+06	5.27923e+06	3.39788e+07	1.68408e+07	4.37691e+07	6.35283e+06	2.97908e+07	2.98158e+07	1.44542e+07	5.82857e+06	5.55289e+06
1	DG(36:7COOH)+H	DG(36:7COOH)+H	DG	(36:7COOH)	(36:7COOH)				641.441	C39 H61 O7	823917	260568	117027	1.65207e+06	231911	1.59869e+06	123435	142709	1.99031e+06	92295.7	73254.3	587439
0	DG(37:1)+NH4	DG(37:1)+NH4	DG	(37:1)	(37:1)				654.603	C40 H80 O5 N1	8.72831e+06	9.39619e+06	3.25071e+06	1.0227e+07	1.30968e+07	776326	3.5875e+06	1.2402e+06	1.10807e+06	589687	764618	633950
0	DG(19:0_18:1)+NH4	DG(37:1)+NH4	DG	(19:0_18:1)	(19:0)	(18:1)			654.603	C40 H80 O5 N1	1.09427e+07	8.28315e+06	3.92561e+06	9.55576e+06	1.20819e+07	6.77754e+06	5.22198e+06	5.69256e+06	6.04946e+06	7.18874e+06	5.75585e+06	5.48707e+06
1	DG(19:1_18:1)+NH4	DG(37:2)+NH4	DG	(19:1_18:1)	(19:1)	(18:1)			652.587	C40 H78 O5 N1	1.84192e+06	4.47879e+06	878736	3.53163e+06	2.1039e+06	280196	131167	2.11688e+06	454584	179003	474710	491497
0	DG(17:0_20:4)+H	DG(37:4)+H	DG	(17:0_20:4)	(17:0)	(20:4)			631.53	C40 H71 O5	1.21771e+07	1.14231e+07	3.70671e+06	3.65931e+07	2.56465e+07	1.02457e+07	1.08104e+07	2.63398e+07	8.96411e+06	4.324e+06	8.20758e+06	6.98858e+06
1	DG(37:5)+H	DG(37:5)+H	DG	(37:5)	(37:5)				629.514	C40 H69 O5	1.37241e+06	1.76814e+06	4.0636e+06	1.23532e+07	4.90704e+06	4.15207e+06	1.71563e+06	7.69839e+06	1.90296e+06	599959	2.2019e+06	450763
0	DG(37:6)+H	DG(37:6)+H	DG	(37:6)	(37:6)				627.498	C40 H67 O5	4.48084e+06	4.60088e+06	3.28697e+06	8.95604e+06	2.10041e+06	933498	2.28387e+06	7.39189e+06	6.048	72037.5	0	210977
1	DG(18:0_20:0)+NH4	DG(38:0)+NH4	DG	(18:0_20:0)	(18:0)	(20:0)			670.634	C41 H84 O5 N1	6.03083e+06	3.52063e+06	4.67716e+06	9.12157e+06	7.88184e+06	5.00531e+06	4.52217e+06	3.50378e+06	8.36944e+06	4.86359e+06	2.92231e+06	6.75797e+06
0	DG(20:0_18:1)+NH4	DG(38:1)+NH4	DG	(20:0_18:1)	(20:0)	(18:1)			668.619	C41 H82 O5 N1	1.16247e+07	1.78455e+07	1.32608e+07	1.50438e+07	2.78391e+07	2.09843e+07	1.78209e+07	1.47103e+07	2.53312e+07	3.14539e+07	2.04199e+07	1.57919e+07
0	DG(38:1e)+NH4	DG(38:1e)+NH4	DG	(38:1e)	(38:1e)				654.639	C41 H84 O4 N1	1.21676e+06	1.88688e+06	2.81748e+06	913077	1.63847e+06	331019	847603	1.50765e+06	2.74399e+06	4.05841e+06	3.49407e+06	1.27227e+06
0	DG(38:2)+NH4	DG(38:2)+NH4	DG	(38:2)	(38:2)				666.603	C41 H80 O5 N1	1.82715e+07	2.61094e+07	1.83726e+07	1.8427e+07	2.08096e+07	1.65034e+07	1.57111e+07	1.1083e+07	3.07893e+07	2.81082e+07	1.77584e+07	5.37814e+06
1	DG(20:0_18:2)+NH4	DG(38:2)+NH4	DG	(20:0_18:2)	(20:0)	(18:2)			666.603	C41 H80 O5 N1	2.14942e+06	1.58626e+06	1.98914e+06	2.09522e+06	4.27888e+06	1.26422e+06	1.68083e+06	3.31326e+06	8.02522e+06	3.76246e+06	4.12121e+06	6.1547e+06
0	DG(38:2e)+NH4	DG(38:2e)+NH4	DG	(38:2e)	(38:2e)				652.624	C41 H82 O4 N1	379064	367951	1.82929e+06	696410	824784	169862	697721	603668	5.4032e+06	5.46356e+06	4.44817e+06	2.87694e+06
1	DG(38:3)+NH4	DG(38:3)+NH4	DG	(38:3)	(38:3)				664.587	C41 H78 O5 N1	2.25865e+07	1.79543e+07	1.40607e+07	1.81832e+07	2.41053e+07	1.45792e+07	1.32927e+07	8.80047e+06	3.77593e+07	2.59077e+07	2.42056e+07	2.39234e+07
1	DG(18:1_20:2)+NH4	DG(38:3)+NH4	DG	(18:1_20:2)	(18:1)	(20:2)			664.587	C41 H78 O5 N1	3.30338e+06	1.43978e+06	2.26583e+06	2.65272e+06	5.46261e+06	3.83645e+06	2.17347e+06	2.37993e+06	4.30562e+06	3.54921e+06	4.29638e+06	3.45771e+06
1	DG(18:0_20:3)+H	DG(38:3)+H	DG	(18:0_20:3)	(18:0)	(20:3)			647.561	C41 H75 O5	1.17236e+07	1.27686e+07	8.88462e+06	9.13896e+06	8.45602e+06	7.69616e+06	8.39868e+06	8.24661e+06	5.69737e+06	7.36236e+06	5.6117e+06	5.51352e+06
1	DG(38:4)+NH4	DG(38:4)+NH4	DG	(38:4)	(38:4)				662.572	C41 H76 O5 N1	1.91571e+06	2.71613e+06	1.02915e+06	6.90256e+06	3.04508e+06	2.22621e+06	218520	1.69235e+06	3.36549e+06	1.06638e+07	3.07785e+06	5.01093e+06
1	DG(38:4)+H	DG(38:4)+H	DG	(38:4)	(38:4)				645.545	C41 H73 O5	1.1477e+07	1.41569e+07	1.08035e+07	7.87464e+06	9.43388e+06	1.03155e+07	9.14373e+06	7.70054e+06	1.23783e+07	1.6264e+07	1.22478e+07	1.03113e+07
1	DG(38:5)+(CH3CH2)3NH	DG(38:5)+(CH3CH2)3NH	DG	(38:5)	(38:5)				758.653	C47 H86 O5 N2	6.54518e+06	517890	4.07654e+06	5.1763e+06	4.55845e+06	5.66432e+06	6.50844e+06	3.0274e+06	7.29195e+06	3.37038e+06	8.38285e+06	4.76453e+06
1	DG(18:1_20:4)+H	DG(38:5)+H	DG	(18:1_20:4)	(18:1)	(20:4)			643.53	C41 H71 O5	3.52294e+07	3.49539e+07	2.75386e+07	3.68586e+07	4.21427e+07	3.49648e+07	4.05623e+07	3.22817e+07	5.71739e+07	6.41025e+07	4.98069e+07	3.39482e+06
0	DG(18:1_20:4)+H	DG(38:5)+H	DG	(18:1_20:4)	(18:1)	(20:4)			643.53	C41 H71 O5	4.7239e+06	5.12805e+06	4.18023e+06	4.22037e+06	1.914e+06	719356	1.07534e+06	1.86889e+06	1.70552e+06	2.05393e+06	1.25813e+06	998678
0	DG(18:1_20:5)+H	DG(38:6)+H	DG	(18:1_20:5)	(18:1)	(20:5)			641.514	C41 H69 O5	270554	941190	627080	515137	385613	182087	329690	331019	1.08624e+06	1.11512e+06	883579	1.06134e+06
0	DG(20:5_18:2)+H	DG(38:7)+H	DG	(20:5_18:2)	(20:5)	(18:2)			639.498	C41 H67 O5	1.18653e+07	1.23707e+07	1.66056e+07	1.24969e+07	1.10698e+07	1.06634e+07	1.00227e+07	8.34816e+06	5.39962e+07	2.94278e+07	2.97246e+07	3.28928e+07
0	DG(20:5_18:2)+H	DG(38:7)+H	DG	(20:5_18:2)	(20:5)	(18:2)			639.498	C41 H67 O5	190450	254400	309623	127975	79633.6	0	0	0	0	0	0	0
1	DG(46:2)+NH4	DG(46:2)+NH4	DG	(46:2)	(46:2)				778.728	C49 H96 O5 N1	12.865	720380	237841	843130	614436	1.40439e+06	0	0	1.08981e+06	1.16311e+06	739560	1.31136e+06
1	DG(48:2)+NH4	DG(48:2)+NH4	DG	(48:2)	(48:2)				806.76	C51 H100 O5 N1	1.09795e+06	2.67243e+06	472524	4.19391e+06	1.01731e+07	1.5987e+07	1.17014e+07	5.25691e+06	1.54276e+07	1.13961e+07	7.31923e+06	7.61557e+06
1	DG(36:0_18:1)+NH4	DG(54:1)+NH4	DG	(36:0_18:1)	(36:0)	(18:1)			892.869	C57 H114 O5 N1	937791	58070.8	359348	297564	966852	0	1.187	0	0	574071	3.719	478255
0	DG(54:2)+NH4	DG(54:2)+NH4	DG	(54:2)	(54:2)				890.854	C57 H112 O5 N1	112731	4.896	244202	3.625	168843	0	0	0	121837	0	60.189	32.636
0	DG(56:2)+NH4	DG(56:2)+NH4	DG	(56:2)	(56:2)				918.885	C59 H116 O5 N1	329794	234554	332562	726439	2.54254e+06	2.21641e+06	760689	180023	2.36062e+06	2.40771e+06	2.65534e+06	1.71061e+06
0	FA(18:2+O)-H	FA(18:2+O)-H	FA	(18:2+O)	(18:2+O)				295.228	O3 H31 C18	1.01591e+07	3.91797e+06	5.29429e+06	5.66012e+06	7.55167e+06	4.40882e+06	5.79844e+06	2.40825e+06	8.05347e+06	8.27027e+06	4.62748e+06	5.28245e+06
0	Hex1Cer(d14:1_18:0)+H	Hex1Cer(d32:1)+H	Hex1Cer	(d14:1_18:0)	(d14:1)	(18:0)			672.541	C38 H74 O8 N1	6.83718e+07	3.33433e+06	2.12379e+07	5.02893e+07	5.29211e+07	3.32057e+07	1.09818e+06	2.95686e+07	2.18466e+06	5.25648e+07	3.30011e+07	1.36321e+06
1	Hex1Cer(d32:2)+H-H2O	Hex1Cer(d32:2)+H-H2O	Hex1Cer	(d32:2)	(d32:2)				652.515	C38 H70 O7 N1	2.75168e+06	904343	607821	1.82208e+06	1.95436e+06	2.32029e+06	833541	2.48976e+06	3.5075e+06	2.56433e+06	1.49379e+06	1.25812e+06
0	Hex1Cer(d13:0_21:0+O)+H	Hex1Cer(d34:0+O)+H	Hex1Cer	(d13:0_21:0+O)	(d13:0)	(21:0+O)			718.583	C40 H80 O9 N1	1.04715e+07	4.7733e+06	2.92369e+06	4.67299e+06	9.47263e+06	5.75299e+06	4.41511e+06	4.58759e+06	8.51123e+06	7.49952e+06	7.22915e+06	5.7249e+06
0	Hex1Cer(d34:0+O)+H	Hex1Cer(d34:0+O)+H	Hex1Cer	(d34:0+O)	(d34:0+O)				718.583	C40 H80 O9 N1	0	96287.5	0	0	0	530396	0	31.702	0	0	0	0
0	Hex1Cer(d14:1_20:0)+H	Hex1Cer(d34:1)+H	Hex1Cer	(d14:1_20:0)	(d14:1)	(20:0)			700.572	C40 H78 O8 N1	8.64239e+06	2.60917e+06	4.49704e+06	1.0985e+07	8.66524e+06	5.65856e+06	5.19352e+06	5.87144e+06	2.08202e+07	1.9852e+07	2.35498e+07	1.33005e+07
0	Hex1Cer(d14:1_20:0)+HCOO	Hex1Cer(d34:1)+HCOO	Hex1Cer	(d14:1_20:0)	(d14:1)	(20:0)			744.563	C41 H78 O10 N1	4.8146e+06	3.94974e+06	3.85258e+06	2.80159e+06	3.64125e+06	2.71155e+06	1.09729e+06	3.10517e+06	7.55235e+06	6.00448e+06	8.31983e+06	5.61285e+06
0	Hex1Cer(d14:1_20:0)+H	Hex1Cer(d34:1)+H	Hex1Cer	(d14:1_20:0)	(d14:1)	(20:0)			700.572	C40 H78 O8 N1	1.25658e+08	2.63725e+07	3.23265e+07	9.77576e+07	1.21366e+08	5.15909e+07	7.49561e+07	3.97821e+07	1.02608e+08	336866	4.84811e+07	4.67912e+07
0	Hex1Cer(d14:1_20:0)+HCOO	Hex1Cer(d34:1)+HCOO	Hex1Cer	(d14:1_20:0)	(d14:1)	(20:0)			744.563	C41 H78 O10 N1	146568	7970.37	63444	35904.5	67089.1	45980.1	96925.3	198015	295926	112746	42699.3	93321.9
0	Hex1Cer(d14:1_20:0+O)+H	Hex1Cer(d34:1+O)+H	Hex1Cer	(d14:1_20:0+O)	(d14:1)	(20:0+O)			716.567	C40 H78 O9 N1	1.2468e+06	689034	414600	579452	1.36782e+06	852962	361998	261418	979050	312662	287919	1.20961e+06
0	Hex1Cer(d14:1_20:0+O)+H	Hex1Cer(d34:1+O)+H	Hex1Cer	(d14:1_20:0+O)	(d14:1)	(20:0+O)			716.567	C40 H78 O9 N1	700182	703593	160213	776988	1.36617e+06	95884.3	331962	82950.3	877509	447490	378683	624154
0	Hex1Cer(d34:2)+HCOO	Hex1Cer(d34:2)+HCOO	Hex1Cer	(d34:2)	(d34:2)				742.547	C41 H76 O10 N1	6.28187e+06	4.22276e+06	3.71363e+06	5.19652e+06	7.36924e+06	5.34936e+06	4.81636e+06	5.0993e+06	8.05771e+06	6.63735e+06	5.91155e+06	4.49336e+06
0	Hex1Cer(d34:2)+HCOO	Hex1Cer(d34:2)+HCOO	Hex1Cer	(d34:2)	(d34:2)				742.547	C41 H76 O10 N1	4.072e+06	2.17401e+06	2.26175e+06	2.7675e+06	5.26021e+06	4.45277e+06	3.04121e+06	3.05447e+06	6.51014e+06	5.6364e+06	5.29041e+06	6.08477e+06
0	Hex1Cer(d14:2_20:1)+H	Hex1Cer(d34:3)+H	Hex1Cer	(d14:2_20:1)	(d14:2)	(20:1)			696.541	C40 H74 O8 N1	1.74938e+07	9.91858e+06	7.44477e+06	1.10749e+07	1.9141e+07	1.3079e+07	9.39562e+06	9.22415e+06	1.95141e+07	1.40381e+07	1.28343e+07	1.13495e+07
0	Hex1Cer(d14:2_20:1)+H	Hex1Cer(d34:3)+H	Hex1Cer	(d14:2_20:1)	(d14:2)	(20:1)			696.541	C40 H74 O8 N1	1.06789e+06	1.49176e+06	599398	1.01582e+06	1.28813e+06	130222	213927	77035.2	126587	121772	313679	141863
0	Hex1Cer(d35:1)+HCOO	Hex1Cer(d35:1)+HCOO	Hex1Cer	(d35:1)	(d35:1)				758.579	C42 H80 O10 N1	0	85932.7	27098.9	0	176504	57655.4	192173	124060	344535	414118	280334	274361
0	Hex1Cer(d36:0)+HCOO	Hex1Cer(d36:0)+HCOO	Hex1Cer	(d36:0)	(d36:0)				774.61	C43 H84 O10 N1	240121	85295.7	123085	176526	335590	142988	112843	131326	502188	346441	601136	370742
1	Hex1Cer(d36:0)+HCOO	Hex1Cer(d36:0)+HCOO	Hex1Cer	(d36:0)	(d36:0)				774.61	C43 H84 O10 N1	0	0	0	0	0	0	0	0	0	0	0	0
0	Hex1Cer(d14:1_22:0)+HCOO	Hex1Cer(d36:1)+HCOO	Hex1Cer	(d14:1_22:0)	(d14:1)	(22:0)			772.594	C43 H82 O10 N1	6.97932e+06	4.85959e+06	4.22216e+06	4.81043e+06	6.94426e+06	5.14393e+06	4.27545e+06	4.57321e+06	1.10022e+07	1.05246e+07	1.24333e+07	4.69079e+06
0	Hex1Cer(d16:1_20:0)+HCOO	Hex1Cer(d36:1)+HCOO	Hex1Cer	(d16:1_20:0)	(d16:1)	(20:0)			772.594	C43 H82 O10 N1	19636.3	13737.1	16741.3	52755.9	147057	37435.1	81692	62570.3	30449.7	10158.1	147588	59591.1
0	Hex1Cer(d36:2)+HCOO	Hex1Cer(d36:2)+HCOO	Hex1Cer	(d36:2)	(d36:2)				770.579	C43 H80 O10 N1	6.29301e+06	3.70587e+06	3.15493e+06	3.99012e+06	7.15253e+06	5.25766e+06	4.7457e+06	4.80974e+06	7.53554e+06	7.54981e+06	7.04784e+06	4.65371e+06
0	Hex1Cer(d14:2_22:1)+H	Hex1Cer(d36:3)+H	Hex1Cer	(d14:2_22:1)	(d14:2)	(22:1)			724.572	C42 H78 O8 N1	3.64247e+07	3.0162e+07	2.14592e+07	2.53116e+07	3.31882e+07	2.25443e+07	2.25704e+07	1.86647e+07	4.75395e+07	3.90538e+07	3.58779e+07	2.75712e+07
0	Hex1Cer(d38:0)+HCOO	Hex1Cer(d38:0)+HCOO	Hex1Cer	(d38:0)	(d38:0)				802.641	C45 H88 O10 N1	0.128	68322	56917.1	24719.6	38235.2	107668	98369.5	59555	185528	159786	134980	152072
0	Hex1Cer(d38:0)+HCOO	Hex1Cer(d38:0)+HCOO	Hex1Cer	(d38:0)	(d38:0)				802.641	C45 H88 O10 N1	0	0	0	0	0	0	0	0	3615.55	3008.56	2324	1661.33
0	Hex1Cer(d16:0_22:0+O)+H	Hex1Cer(d38:0+O)+H	Hex1Cer	(d16:0_22:0+O)	(d16:0)	(22:0+O)			774.645	C44 H88 O9 N1	402918	173485	0	199655	1.15258e+06	286324	515208	793321	5.39479e+06	4.08111e+06	1.09486e+07	3.66519e+06
0	Hex1Cer(d16:1_22:0)+HCOO	Hex1Cer(d38:1)+HCOO	Hex1Cer	(d16:1_22:0)	(d16:1)	(22:0)			800.626	C45 H86 O10 N1	1.89927e+06	1.3733e+06	1.21542e+06	957571	2.85491e+06	1.89603e+06	1.40406e+06	1.83675e+06	4.15984e+06	4.2829e+06	4.90579e+06	2.88452e+06
0	Hex1Cer(d16:1_22:0)+HCOO	Hex1Cer(d38:1)+HCOO	Hex1Cer	(d16:1_22:0)	(d16:1)	(22:0)			800.626	C45 H86 O10 N1	0	0	0	0	0	0	11114.5	0	19.689	0	9102.32	20770.7
0	Hex1Cer(d38:2)+HCOO	Hex1Cer(d38:2)+HCOO	Hex1Cer	(d38:2)	(d38:2)				798.61	C45 H84 O10 N1	786646	1.23863e+06	962571	1.01924e+06	2.44188e+06	1.95752e+06	1.37023e+06	1.47084e+06	3.08778e+06	3.77303e+06	3.46119e+06	1.66664e+06
0	Hex1Cer(d16:1_24:0)+HCOO	Hex1Cer(d40:1)+HCOO	Hex1Cer	(d16:1_24:0)	(d16:1)	(24:0)			828.657	C47 H90 O10 N1	0	0	0	55852.1	43527.8	0	44750.2	0.273	171039	155815	251227	54775.4
0	Hex1Cer(t32:2)+HCOO	Hex1Cer(t32:2)+HCOO	Hex1Cer	(t32:2)	(t32:2)				730.511	C39 H72 O11 N1	2.75663e+06	921335	886080	1.23599e+06	1.98906e+06	1.54951e+06	1.18547e+06	1.18095e+06	907316	615657	670585	1.10158e+06
0	Hex1Cer(t34:1)+HCOO	Hex1Cer(t34:1)+HCOO	Hex1Cer	(t34:1)	(t34:1)				760.558	C41 H78 O11 N1	532967	193736	290735	283655	184244	335318	270713	70494	794976	656350	542293	853139
0	Hex1Cer(t34:2)+HCOO	Hex1Cer(t34:2)+HCOO	Hex1Cer	(t34:2)	(t34:2)				758.542	C41 H76 O11 N1	1.45719e+07	9.15461e+06	7.47569e+06	9.77878e+06	1.06023e+07	9.59295e+06	9.22669e+06	7.89808e+06	1.149e+07	1.04309e+07	8.73526e+06	8.81952e+06
0	Hex1Cer(t35:5)+HCOO	Hex1Cer(t35:5)+HCOO	Hex1Cer	(t35:5)	(t35:5)				766.511	C42 H72 O11 N1	213283	27328.9	0	118957	57422.2	44124.8	48653.1	383602	159577	286678	0	59861.6
0	Hex1Cer(t16:0_20:0)+H-H2O	Hex1Cer(t36:0)+H-H2O	Hex1Cer	(t16:0_20:0)	(t16:0)	(20:0)			728.603	C42 H82 O8 N1	4.75416e+08	1.32e+08	1.59583e+08	3.70048e+08	3.74383e+08	2.49342e+08	2.61682e+08	2.10368e+08	3.6806e+08	3.09036e+08	2.35833e+08	2.1073e+08
0	Hex1Cer(t36:1)+HCOO	Hex1Cer(t36:1)+HCOO	Hex1Cer	(t36:1)	(t36:1)				788.589	C43 H82 O11 N1	657362	273170	242631	529915	669847	430699	469587	300040	1.03138e+06	1.84072e+06	1.41714e+06	596421
0	Hex1Cer(t36:1)+HCOO	Hex1Cer(t36:1)+HCOO	Hex1Cer	(t36:1)	(t36:1)				788.589	C43 H82 O11 N1	101478	73636.2	75963.1	33084.6	29516.6	66983.2	205551	154244	86101.4	365944	24806.3	82955.8
0	Hex1Cer(t16:1_20:1)+H-H2O	Hex1Cer(t36:2)+H-H2O	Hex1Cer	(t16:1_20:1)	(t16:1)	(20:1)			724.572	C42 H78 O8 N1	3.64247e+07	3.0162e+07	2.14592e+07	2.53116e+07	3.31882e+07	2.25443e+07	2.25704e+07	1.86647e+07	4.75395e+07	3.90538e+07	3.58779e+07	2.75712e+07
0	Hex1Cer(t16:1_20:1)+H-H2O	Hex1Cer(t36:2)+H-H2O	Hex1Cer	(t16:1_20:1)	(t16:1)	(20:1)			724.572	C42 H78 O8 N1	200277	84350.9	0	54655.9	111197	0	128119	215545	0	0	0	0
0	Hex1Cer(t36:5)+HCOO	Hex1Cer(t36:5)+HCOO	Hex1Cer	(t36:5)	(t36:5)				780.527	C43 H74 O11 N1	5.74528e+06	5.96791e+06	206451	3.21551e+06	2.20479e+06	2.00896e+06	125030	4.42789e+06	1.07915e+07	1.17255e+07	91195.1	6.19811e+06
1	Hex1Cer(t38:0)+HCOO	Hex1Cer(t38:0)+HCOO	Hex1Cer	(t38:0)	(t38:0)				818.636	C45 H88 O11 N1	162576	18883.2	0	55178.8	35550.4	131946	0	63938.9	291049	785380	380573	30261.6
0	Hex1Cer(t38:2)+HCOO	Hex1Cer(t38:2)+HCOO	Hex1Cer	(t38:2)	(t38:2)				814.605	C45 H84 O11 N1	0	89870.8	0	0	76493.6	0	0	0	0	48345.4	0	0
0	Hex1Cer(t16:1_22:1)+H-H2O	Hex1Cer(t38:2)+H-H2O	Hex1Cer	(t16:1_22:1)	(t16:1)	(22:1)			752.603	C44 H82 O8 N1	3.25367e+06	2.3904e+06	1.66144e+06	1.55414e+06	2.84884e+06	1.65396e+06	1.83264e+06	1.57732e+06	5.70229e+06	5.2642e+06	6.84086e+06	3.37193e+06
0	Hex1Cer(t16:1_22:1)+H-H2O	Hex1Cer(t38:2)+H-H2O	Hex1Cer	(t16:1_22:1)	(t16:1)	(22:1)			752.603	C44 H82 O8 N1	0	0	117638	0	0	0	202426	0	0	0	106516	21454.1
0	Hex2Cer(d14:1_20:0)+H	Hex2Cer(d34:1)+H	Hex2Cer	(d14:1_20:0)	(d14:1)	(20:0)			862.625	C46 H88 O13 N1	5.99873e+06	2.87944e+06	2.10809e+06	2.15588e+06	6.08757e+06	3.91509e+06	3.22895e+06	3.15982e+06	5.06383e+06	5.12566e+06	4.24669e+06	3.09791e+06
0	Hex2Cer(d34:1)+HCOO	Hex2Cer(d34:1)+HCOO	Hex2Cer	(d14:1_20:0)	(d14:1)	(20:0)			906.616	C47 H88 O15 N1	3.23846e+06	1.72371e+06	1.37839e+06	1.45531e+06	2.65686e+06	1.88388e+06	2.03358e+06	2.25494e+06	3.31805e+06	2.5561e+06	2.33489e+06	1.56537e+06
1	Hex2Cer(d14:1_20:0)+H	Hex2Cer(d34:1)+H	Hex2Cer	(d14:1_20:0)	(d14:1)	(20:0)			862.625	C46 H88 O13 N1	12.626	2.193	0	0	0	100838	0	0	0	0	0	0
1	Hex2Cer(d34:1)+HCOO	Hex2Cer(d34:1)+HCOO	Hex2Cer	(d14:1_20:0)	(d14:1)	(20:0)			906.616	C47 H88 O15 N1	37128.1	0	0	0	0	0	0	0	2.157	0	0	0
0	Hex2Cer(d14:1_22:0)+H	Hex2Cer(d36:1)+H	Hex2Cer	(d14:1_22:0)	(d14:1)	(22:0)			890.656	C48 H92 O13 N1	2.38742e+06	2.04033e+06	1.58525e+06	1.85573e+06	4.70027e+06	2.92507e+06	2.39214e+06	2.29301e+06	4.11679e+06	2.70213e+06	2.8829e+06	1.52695e+06
0	Hex2Cer(d36:1)+HCOO	Hex2Cer(d36:1)+HCOO	Hex2Cer	(d14:1_22:0)	(d14:1)	(22:0)			934.647	C49 H92 O15 N1	1.53729e+06	735682	1.05112e+06	1.57835e+06	3.74184e+06	2.10651e+06	1.2792e+06	1.17617e+06	2.31264e+06	1.22886e+06	940427	981399
0	Hex2Cer(d14:1_22:0)+H	Hex2Cer(d36:1)+H	Hex2Cer	(d14:1_22:0)	(d14:1)	(22:0)			890.656	C48 H92 O13 N1	0	0	0	0	0	0	49953.7	0	0	0	0	0
0	Hex2Cer(d36:1)+HCOO	Hex2Cer(d36:1)+HCOO	Hex2Cer	(d14:1_22:0)	(d14:1)	(22:0)			934.647	C49 H92 O15 N1	0	0	0	0	0	0	0	0	0	0	0	0
1	Hex2Cer(d16:1_22:0)+H	Hex2Cer(d38:1)+H	Hex2Cer	(d16:1_22:0)	(d16:1)	(22:0)			918.688	C50 H96 O13 N1	170162	0	0	0.316	380438	141000	0.13	249884	352315	0	464824	279324
1	Hex2Cer(d38:1)+HCOO	Hex2Cer(d38:1)+HCOO	Hex2Cer	(d16:1_22:0)	(d16:1)	(22:0)			962.679	C51 H96 O15 N1	684350	432346	266041	252671	949835	571367	384038	506944	982294	595032	526408	335610
0	Hex2Cer(d16:1_22:0)+H	Hex2Cer(d38:1)+H	Hex2Cer	(d16:1_22:0)	(d16:1)	(22:0)			918.688	C50 H96 O13 N1	388359	25833.8	0.101	257038	347196	169263	337744	10761.1	286709	88231.1	3.438	0
0	Hex2Cer(d16:1_22:0)+HCOO	Hex2Cer(d38:1)+HCOO	Hex2Cer	(d16:1_22:0)	(d16:1)	(22:0)			962.679	C51 H96 O15 N1	0	0	0	0	0	0	0	0	0	0	0	0
0	LPC(12:0)+H	LPC(12:0)+H	LPC	(12:0)	(12:0)				440.277	C20 H43 O7 N1 P1	2.98044e+06	2.15321e+06	2.15987e+06	1.05396e+06	3.174e+06	1.82156e+06	2.08405e+06	1.2787e+06	7.25644e+06	4.33675e+06	8.34746e+06	4.47865e+06
0	LPC(14:0)+HCOO	LPC(14:0)+HCOO	LPC	(14:0)	(14:0)				512.299	C23 H47 O9 N1 P1	5.45251e+06	3.17538e+06	5.01499e+06	2.04592e+06	5.55378e+06	1.09246e+06	3.27375e+06	2.57005e+06	1.96472e+07	9.74497e+06	1.61656e+07	1.07939e+07
0	LPC(14:0)+H	LPC(14:0)+H	LPC	(14:0)	(14:0)				468.308	C22 H47 O7 N1 P1	2.92725e+07	2.61852e+07	2.81214e+07	1.78134e+07	2.93403e+07	2.04032e+07	1.53671e+07	2.00703e+07	1.01956e+08	5.89796e+07	8.18755e+07	6.76401e+07
0	LPC(14:1)+H	LPC(14:1)+H	LPC	(14:1)	(14:1)				466.293	C22 H45 O7 N1 P1	2.71488e+06	3.11244e+06	2.19125e+06	1.99671e+06	1.81623e+06	1.23753e+06	1.13599e+06	1.23784e+06	1.48341e+06	3.15354e+06	4.20309e+06	3.30455e+06
1	LPC(15:0)+H	LPC(15:0)+H	LPC	(15:0)	(15:0)				482.324	C23 H49 O7 N1 P1	1.26911e+06	1.10122e+06	18134	493431	1.06876e+06	1.03053e+06	123664	672822	564623	105187	1.84569e+06	367515
0	LPC(16:0)+HCOO	LPC(16:0)+HCOO	LPC	(16:0)	(16:0)				540.331	C25 H51 O9 N1 P1	3.02276e+07	4.89986e+06	1.70749e+06	1.44624e+07	2.35881e+07	1.61183e+07	1.56417e+07	1.25043e+07	4.65587e+07	3.51722e+07	3.86721e+07	3.75688e+07
0	LPC(16:0)+H	LPC(16:0)+H	LPC	(16:0)	(16:0)				496.34	C24 H51 O7 N1 P1	1.52304e+08	6.42163e+07	8.42637e+07	7.86762e+07	1.11816e+08	8.07041e+07	8.00798e+07	6.98338e+07	2.52158e+08	1.78002e+08	1.93501e+08	1.81831e+08
0	LPC(16:0)+H	LPC(16:0)+H	LPC	(16:0)	(16:0)				496.34	C24 H51 O7 N1 P1	304504	2.65444e+07	613318	206079	127925	2.33224e+07	57679.9	44933.8	200578	55292.8	3.38882e+07	482802
0	LPC(16:1)+HCOO	LPC(16:1)+HCOO	LPC	(16:1)	(16:1)				538.315	C25 H49 O9 N1 P1	4.92373e+07	3.86603e+07	4.36258e+07	2.70789e+07	2.4559e+07	3.70343e+07	3.65164e+07	3.76012e+07	1.32062e+08	9.05615e+07	8.9187e+07	9.53001e+07
0	LPC(16:1)+H	LPC(16:1)+H	LPC	(16:1)	(16:1)				494.324	C24 H49 O7 N1 P1	2.59882e+08	2.36218e+08	1.74581e+08	1.86768e+08	295719357	1.77172e+08	1.641e+08	1.75813e+08	5.78298e+08	5.02581e+08	4.76762e+08	4.58967e+08
0	LPC(17:1)+H	LPC(17:1)+H	LPC	(17:1)	(17:1)				508.34	C25 H51 O7 N1 P1	1.93396e+06	489598	358910	1.60414e+06	2.08548e+06	1.50708e+06	1.6923e+06	1.73171e+06	4.94627e+06	3.50004e+06	4.39472e+06	4.05874e+06
0	LPC(18:0)+HCOO	LPC(18:0)+HCOO	LPC	(18:0)	(18:0)				568.362	C27 H55 O9 N1 P1	866104	81645.9	144321	50217.4	119833	95104.8	129775	202819	330496	21305.4	444641	324326
0	LPC(18:0)+H	LPC(18:0)+H	LPC	(18:0)	(18:0)				524.371	C26 H55 O7 N1 P1	4.80786e+06	1.88266e+06	2.27582e+06	2.9289e+06	3.54497e+06	2.25869e+06	2.7991e+06	2.29819e+06	6.14309e+06	5.0061e+06	9.5697e+06	1.18992e+07
0	LPC(18:0)+HCOO	LPC(18:0)+HCOO	LPC	(18:0)	(18:0)				568.362	C27 H55 O9 N1 P1	83156.4	0.214	64426.5	53405.1	29186	37291.7	27250.7	16095.6	100701	22945.3	121371	87584.8
0	LPC(18:0)+H	LPC(18:0)+H	LPC	(18:0)	(18:0)				524.371	C26 H55 O7 N1 P1	14132.8	35031.2	20816.4	56008.2	71506.6	0	0	36905.3	50123.5	0	52815.9	11341.2
0	LPC(18:0e)+H	LPC(18:0e)+H	LPC	(18:0e)	(18:0e)				510.392	C26 H57 O6 N1 P1	0	0	25160	0	0	0	37077.6	0	270910	21268.8	328890	377914
0	LPC(18:1)+HCOO	LPC(18:1)+HCOO	LPC	(18:1)	(18:1)				566.346	C27 H53 O9 N1 P1	5.22333e+06	274120	304665	30713.4	7.46492e+06	39311.6	4.01661e+06	55015.1	2.11226e+07	1.66101e+07	1.94853e+07	1.84051e+07
0	LPC(18:1)+H	LPC(18:1)+H	LPC	(18:1)	(18:1)				522.355	C26 H53 O7 N1 P1	7.09687e+07	1.83716e+06	616546	4.56052e+07	1.04251e+08	4.27069e+07	4.59519e+07	5.51093e+07	1.1413e+08	1.66323e+08	7.11463e+07	1.7128e+08
0	LPC(18:1)+HCOO	LPC(18:1)+HCOO	LPC	(18:1)	(18:1)				566.346	C27 H53 O9 N1 P1	313461	362752	406068	28392.9	133525	280243	65.546	75788.4	224840	94866.8	23139.7	26156.4
0	LPC(18:1)+H	LPC(18:1)+H	LPC	(18:1)	(18:1)				522.355	C26 H53 O7 N1 P1	621982	5.33141e+07	226577	111343	4.76189e+07	78157.4	48137.4	1.57429e+06	212440	226437	150602	355598
0	LPC(18:2)+HCOO	LPC(18:2)+HCOO	LPC	(18:2)	(18:2)				564.331	C27 H51 O9 N1 P1	3.05079e+06	100146	1.27442e+06	1.09696e+06	3.00704e+06	1.61845e+06	1.71708e+06	1.18249e+06	3.82447e+06	3.65233e+06	3.01416e+06	4.07901e+06
0	LPC(18:2)+H	LPC(18:2)+H	LPC	(18:2)	(18:2)				520.34	C26 H51 O7 N1 P1	1.35333e+07	6.55556e+06	1.23914e+06	5.37703e+06	1.47878e+07	1.3275e+06	6.65973e+06	9.77089e+06	222844	1.94064e+07	1.50863e+07	2.02158e+07
0	LPC(18:2)+HCOO	LPC(18:2)+HCOO	LPC	(18:2)	(18:2)				564.331	C27 H51 O9 N1 P1	3.52693e+06	503475	115203	107186	3.18993e+06	188623	1.25932e+06	77743.6	320807	51897.2	42738.3	366785
0	LPC(18:2)+H	LPC(18:2)+H	LPC	(18:2)	(18:2)				520.34	C26 H51 O7 N1 P1	1.35747e+07	139298	9.07957e+06	7.18942e+06	1.16419e+07	433850	135841	4.76768e+06	1.18524e+07	7.01599e+06	443046	665961
1	LPC(18:3)+H	LPC(18:3)+H	LPC	(18:3)	(18:3)				518.324	C26 H49 O7 N1 P1	3.67979e+06	381154	2.04046e+06	1.63212e+06	5.01934e+06	1.92313e+06	1.92797e+06	1.23731e+06	3.73311e+06	3.27873e+06	4.43633e+06	4.97004e+06
0	LPC(18:3)+H	LPC(18:3)+H	LPC	(18:3)	(18:3)				518.324	C26 H49 O7 N1 P1	928708	1.39491e+06	542559	1.70357e+06	1.43033e+06	339091	936416	761685	3.78867e+06	5.01059e+06	2.60552e+06	1.63346e+06
0	LPC(18:4)+H	LPC(18:4)+H	LPC	(18:4)	(18:4)				516.308	C26 H47 O7 N1 P1	1.24525e+07	1.22883e+07	1.08556e+07	7.59261e+06	1.72775e+07	9.48386e+06	8.03452e+06	7.44419e+06	3.10651e+07	3.08003e+07	2.62446e+07	2.36286e+07
0	LPC(20:0)+H	LPC(20:0)+H	LPC	(20:0)	(20:0)				552.402	C28 H59 O7 N1 P1	72682.6	42948.5	0	0	72694.5	0	49963.6	71343.3	134996	188515	115066	97083.7
0	LPC(20:1e)+H	LPC(20:1e)+H	LPC	(20:1e)	(20:1e)				536.407	C28 H59 O6 N1 P1	1.14664e+07	3.75695e+06	7.66668e+06	1.5863e+07	1.17239e+07	5.86278e+06	4.65533e+06	1.07636e+07	1.38395e+07	7.01933e+06	1.069e+07	8.80524e+06
0	LPC(20:4)+H	LPC(20:4)+H	LPC	(20:4)	(20:4)				544.34	C28 H51 O7 N1 P1	1.02577e+07	5.9927e+06	2.30007e+06	2.6377e+06	1.29674e+07	7.92137e+06	5.91167e+06	5.54033e+06	2.2413e+07	1.93299e+07	1.98101e+07	1.7041e+07
1	LPC(20:4)+H	LPC(20:4)+H	LPC	(20:4)	(20:4)				544.34	C28 H51 O7 N1 P1	49865.4	127840	164814	37525.6	67718.3	0	0	0	155653	27150.3	102769	15383.3
1	LPC(20:5)+H	LPC(20:5)+H	LPC	(20:5)	(20:5)				542.324	C28 H49 O7 N1 P1	2.60402e+06	909270	1.25104e+06	873428	4.84241e+06	484954	306155	770010	2.02348e+06	2.6656e+06	4.61831e+06	1.96474e+06
1	LPC(26:0)+H	LPC(26:0)+H	LPC	(26:0)	(26:0)				636.496	C34 H71 O7 N1 P1	0	552745	332653	293746	189735	0	0	83876.4	518429	941724	2.84281e+06	447373
1	LPE(12:0)-H	LPE(12:0)-H	LPE	(12:0)	(12:0)				396.216	C17 H35 O7 N1 P1	1.91759e+06	1.42861e+06	1.06439e+06	1.12448e+06	3.46445e+06	2.40758e+06	1.8705e+06	1.75653e+06	3.40546e+06	2.88356e+06	2.80237e+06	2.46088e+06
1	LPE(12:0)+H	LPE(12:0)+H	LPE	(12:0)	(12:0)				398.23	C17 H37 O7 N1 P1	2.33525e+06	1.62867e+06	1.65033e+06	991324	4.64196e+06	2.81046e+06	2.01581e+06	2.18118e+06	3.82946e+06	3.18931e+06	3.60209e+06	3.56704e+06
0	LPE(14:0)-H	LPE(14:0)-H	LPE	(14:0)	(14:0)				424.247	C19 H39 O7 N1 P1	6.03078e+07	3.81115e+07	2.93837e+07	3.20373e+07	9.81098e+07	6.74661e+07	4.74803e+07	5.98551e+07	7.54216e+07	6.54438e+07	5.40733e+07	4.87369e+07
0	LPE(14:0)+H	LPE(14:0)+H	LPE	(14:0)	(14:0)				426.262	C19 H41 O7 N1 P1	5.58387e+07	3.58729e+07	2.97967e+07	2.99388e+07	1.0665e+08	6.16768e+07	1.55668e+07	5.63154e+07	7.25863e+07	6.43179e+07	4.94923e+07	5.55993e+07
0	LPE(14:1)-H	LPE(14:1)-H	LPE	(14:1)	(14:1)				422.231	C19 H37 O7 N1 P1	5.51712e+06	3.80378e+06	2.13351e+06	1.56358e+06	6.82786e+06	4.51624e+06	3.44815e+06	3.79192e+06	3.62255e+06	3.48958e+06	2.90797e+06	2.11535e+06
0	LPE(15:0)-H	LPE(15:0)-H	LPE	(15:0)	(15:0)				438.263	C20 H41 O7 N1 P1	2.17443e+06	1.44561e+06	1.24695e+06	1.28206e+06	3.66454e+06	1.53276e+06	1.62784e+06	2.79582e+06	3.39661e+06	3.25911e+06	2.5258e+06	2.89066e+06
0	LPE(15:0)+H	LPE(15:0)+H	LPE	(15:0)	(15:0)				440.277	C20 H43 O7 N1 P1	1.61239e+06	1.72224e+06	1.4083e+06	1.22579e+06	4.44894e+06	2.45974e+06	1.82449e+06	3.2874e+06	3.95842e+06	3.75558e+06	2.68537e+06	293603
0	LPE(16:0)-H	LPE(16:0)-H	LPE	(16:0)	(16:0)				452.278	C21 H43 O7 N1 P1	7.25625e+08	4.71049e+08	4.18363e+08	3.57147e+08	1.10742e+09	8.26836e+08	6.55729e+08	6.45996e+08	8.65481e+08	8.22441e+08	5.93758e+08	5.88834e+08
0	LPE(16:0)+H	LPE(16:0)+H	LPE	(16:0)	(16:0)				454.293	C21 H45 O7 N1 P1	7.43195e+08	5.16304e+08	4.62907e+08	3.88219e+08	1.14098e+09	8.42246e+08	5.81902e+08	6.43533e+08	9.01519e+08	8.0767e+08	6.29477e+08	5.98552e+08
0	LPE(16:0)-H	LPE(16:0)-H	LPE	(16:0)	(16:0)				452.278	C21 H43 O7 N1 P1	750408	242378	343675	42876.7	47214.2	161246	123406	381720	375249	382897	53844.7	76685.4
0	LPE(16:0)+H	LPE(16:0)+H	LPE	(16:0)	(16:0)				454.293	C21 H45 O7 N1 P1	777245	596222	107648	137666	208332	286180	51062.3	477686	837507	235237	393534	119940
0	LPE(16:1)-H	LPE(16:1)-H	LPE	(16:1)	(16:1)				450.263	C21 H41 O7 N1 P1	5.94198e+08	3.92308e+08	3.4512e+08	3.41667e+08	8.9512e+08	4.65719e+08	3.91598e+08	4.93603e+08	7.25429e+08	7.24189e+08	5.90058e+08	5.37608e+08
0	LPE(16:1)+H	LPE(16:1)+H	LPE	(16:1)	(16:1)				452.277	C21 H43 O7 N1 P1	3.25688e+08	4.19875e+08	4.69078e+08	3.49355e+08	9.4239e+08	4.89329e+08	5.34784e+08	5.32879e+08	8.22706e+08	7.42676e+08	6.48636e+08	4.93916e+08
1	LPE(17:0)+H	LPE(17:0)+H	LPE	(17:0)	(17:0)				468.308	C22 H47 O7 N1 P1	4.01932e+06	2.56783e+06	2.10727e+06	2.04884e+06	6.77347e+06	437094	541363	639582	2.99428e+06	21563.2	2.44802e+06	3.06259e+06
0	LPE(17:1)-H	LPE(17:1)-H	LPE	(17:1)	(17:1)				464.278	C22 H43 O7 N1 P1	3.07625e+06	2.53528e+06	2.21181e+06	1.90007e+06	4.91006e+06	3.06881e+06	2.47045e+06	2.93948e+06	4.39071e+06	4.90556e+06	4.32346e+06	3.90656e+06
0	LPE(17:1)+H	LPE(17:1)+H	LPE	(17:1)	(17:1)				466.293	C22 H45 O7 N1 P1	3.26597e+06	2.7862e+06	2.28339e+06	2.04911e+06	5.49246e+06	2.85625e+06	2.9847e+06	3.10524e+06	4.79914e+06	4.87663e+06	4.6686e+06	104475
0	LPE(18:0)-H	LPE(18:0)-H	LPE	(18:0)	(18:0)				480.31	C23 H47 O7 N1 P1	1.43034e+07	8.2066e+06	7.25222e+06	6.68255e+06	1.5778e+07	1.29228e+07	9.27728e+06	1.01637e+07	1.51114e+07	1.67147e+07	1.77769e+07	2.60642e+07
0	LPE(18:0)+H	LPE(18:0)+H	LPE	(18:0)	(18:0)				482.324	C23 H49 O7 N1 P1	1.38086e+07	8.02212e+06	7.66141e+06	7.20688e+06	1.78028e+07	1.30631e+07	1.02928e+07	9.16361e+06	1.46655e+07	1.61439e+07	1.7723e+07	2.64235e+07
0	LPE(18:0)-H	LPE(18:0)-H	LPE	(18:0)	(18:0)				480.31	C23 H47 O7 N1 P1	38394.3	28270.8	213566	74771.3	70056.9	77996	58277	20606.9	20992	33632.2	28575.5	17.637
0	LPE(18:0e)-H	LPE(18:0e)-H	LPE	(18:0e)	(18:0e)				466.33	C23 H49 O6 N1 P1	5.39306e+06	3.43393e+06	3.38103e+06	2.64807e+06	5.18468e+06	3.78935e+06	3.17727e+06	3.11156e+06	8.9533e+06	9.51603e+06	1.2458e+07	1.47733e+07
0	LPE(18:0e)+H	LPE(18:0e)+H	LPE	(18:0e)	(18:0e)				468.345	C23 H51 O6 N1 P1	6.71803e+06	4.2256e+06	3.84696e+06	3.3413e+06	5.91457e+06	4.16486e+06	3.64109e+06	3.4785e+06	1.01281e+07	1.0736e+07	1.44479e+07	1.78125e+07
0	LPE(18:1)-H	LPE(18:1)-H	LPE	(18:1)	(18:1)				478.294	C23 H45 O7 N1 P1	9.05431e+07	8.59241e+07	7.41124e+07	4.96651e+07	1.443e+08	9.44135e+07	9.36604e+07	6.89553e+07	1.58095e+08	1.14904e+08	1.24491e+08	1.22037e+08
0	LPE(18:1)+H	LPE(18:1)+H	LPE	(18:1)	(18:1)				480.308	C23 H47 O7 N1 P1	7.22813e+07	2.87342e+07	1.05337e+07	1.38296e+07	1.0817e+08	3.94925e+07	2.94091e+07	2.95e+07	4.81705e+07	9.60383e+07	1.66009e+07	4.37441e+07
0	LPE(18:1)-H	LPE(18:1)-H	LPE	(18:1)	(18:1)				478.294	C23 H45 O7 N1 P1	786272	349779	8.25805e+07	108202	9.859e+07	7.4709e+07	64550.8	84688.2	253942	627277	8.24154e+07	97608.5
0	LPE(18:1)+H	LPE(18:1)+H	LPE	(18:1)	(18:1)				480.308	C23 H47 O7 N1 P1	356183	9.20921e+07	1.02177e+06	5.2432e+07	9.19534e+07	374931	360195	3.98705e+07	95478.3	322909	137792	243968
0	LPE(18:1e)-H	LPE(18:1e)-H	LPE	(18:1e)	(18:1e)				464.315	C23 H47 O6 N1 P1	1.11393e+06	772850	874094	431310	1.66084e+06	1.44145e+06	1.26886e+06	986675	2.01393e+06	2.16522e+06	2.03856e+06	1.58865e+06
0	LPE(18:2)-H	LPE(18:2)-H	LPE	(18:2)	(18:2)				476.278	C23 H43 O7 N1 P1	2.44214e+07	2.07006e+07	2.89754e+07	126742	6.44423e+07	2.70259e+07	2.00367e+07	1.98436e+06	5.89692e+07	1.92004e+07	5.29443e+07	5.57817e+07
0	LPE(18:2)+H	LPE(18:2)+H	LPE	(18:2)	(18:2)				478.293	C23 H45 O7 N1 P1	2.54852e+07	2.23953e+07	2.13926e+07	5.5008e+06	7.92789e+07	2.46576e+07	2.05472e+07	2.16821e+07	6.94448e+07	2.69439e+07	1.5577e+07	1.98903e+07
0	LPE(18:2)-H	LPE(18:2)-H	LPE	(18:2)	(18:2)				476.278	C23 H43 O7 N1 P1	2.3538e+07	2.19919e+07	2.51168e+07	1.82534e+07	2.66336e+07	1.69825e+07	1.28511e+07	1.54621e+07	2.91038e+07	2.17606e+07	307663	1.70549e+07
0	LPE(18:2)+H	LPE(18:2)+H	LPE	(18:2)	(18:2)				478.293	C23 H45 O7 N1 P1	2.31632e+07	72219	2.49324e+07	1.84178e+07	2.56415e+07	1.79928e+07	594364	156229	2.89485e+07	217509	2.06237e+07	553193
0	LPE(18:3)-H	LPE(18:3)-H	LPE	(18:3)	(18:3)				474.263	C23 H41 O7 N1 P1	9.08754e+06	7.46439e+06	7.15453e+06	6.2021e+06	1.45492e+07	8.32145e+06	7.12029e+06	7.89979e+06	1.23369e+07	1.14094e+07	1.10844e+07	1.80203e+07
0	LPE(18:3)+H	LPE(18:3)+H	LPE	(18:3)	(18:3)				476.277	C23 H43 O7 N1 P1	1.00524e+07	8.40888e+06	8.04667e+06	6.15462e+06	1.60316e+07	8.21693e+06	7.37529e+06	8.03752e+06	1.40726e+07	1.27929e+07	1.15915e+07	1.91792e+07
0	LPE(18:3)+H	LPE(18:3)+H	LPE	(18:3)	(18:3)				476.277	C23 H43 O7 N1 P1	4.02238e+07	3.09042e+07	2.8987e+07	2.27237e+07	5.76289e+07	4.78989e+07	3.53135e+07	3.77337e+07	4.501e+07	4.82814e+07	3.82958e+07	3.22388e+07
0	LPE(18:4)+H	LPE(18:4)+H	LPE	(18:4)	(18:4)				474.262	C23 H41 O7 N1 P1	8.30426e+06	8.54311e+06	7.35431e+06	7.71793e+06	2.6024e+07	9.71012e+06	1.8982e+07	1.87283e+07	8.75657e+06	3.30679e+07	2.93391e+07	2.18741e+07
0	LPE(19:0)-H	LPE(19:0)-H	LPE	(19:0)	(19:0)				494.325	C24 H49 O7 N1 P1	580978	303782	164784	128577	610800	605204	247278	565588	799081	938433	498865	516743
0	LPE(20:0)-H	LPE(20:0)-H	LPE	(20:0)	(20:0)				508.341	C25 H51 O7 N1 P1	4.12249e+06	2.37833e+06	1.56496e+06	2.02289e+06	4.35275e+06	3.09664e+06	2.12783e+06	2.82283e+06	4.30165e+06	5.91487e+06	3.99967e+06	3.13453e+06
0	LPE(20:0)+H	LPE(20:0)+H	LPE	(20:0)	(20:0)				510.355	C25 H53 O7 N1 P1	3.95184e+06	2.1588e+06	1.45137e+06	2.28286e+06	4.44873e+06	3.74677e+06	2.70644e+06	2.98112e+06	4.6311e+06	5.68108e+06	3.95427e+06	2.97056e+06
0	LPE(20:0e)-H	LPE(20:0e)-H	LPE	(20:0e)	(20:0e)				494.362	C25 H53 O6 N1 P1	1.97886e+06	1.84776e+06	1.58636e+06	1.14009e+06	2.2901e+06	1.36529e+06	1.45108e+06	1.13546e+06	5.91675e+06	5.61542e+06	5.48879e+06	4.21196e+06
0	LPE(20:0e)+H	LPE(20:0e)+H	LPE	(20:0e)	(20:0e)				496.376	C25 H55 O6 N1 P1	2.09224e+06	1.80204e+06	1.51998e+06	1.44384e+06	2.40586e+06	1.63297e+06	1.34532e+06	1.42611e+06	6.27357e+06	5.80604e+06	6.07023e+06	4.14622e+06
1	LPE(20:1)-H	LPE(20:1)-H	LPE	(20:1)	(20:1)				506.325	C25 H49 O7 N1 P1	24564.5	23406	0	0	28763.4	35901.9	0	27933.4	50979.8	110579	59374.6	25581.8
1	LPE(20:1)+H	LPE(20:1)+H	LPE	(20:1)	(20:1)				508.34	C25 H51 O7 N1 P1	0	0	0	0	71221.7	39921.6	0	0	207382	257450	151831	148809
0	LPE(20:1)-H	LPE(20:1)-H	LPE	(20:1)	(20:1)				506.325	C25 H49 O7 N1 P1	704972	410963	205470	26034.3	274018	21988.1	102025	139509	79138.9	145913	122344	111316
0	LPE(20:1)+H	LPE(20:1)+H	LPE	(20:1)	(20:1)				508.34	C25 H51 O7 N1 P1	143195	191486	30749	72706.9	227062	61762.5	63141.1	94496.5	40385.6	123806	22431.5	245869
0	LPE(20:1e)-H	LPE(20:1e)-H	LPE	(20:1e)	(20:1e)				492.346	C25 H51 O6 N1 P1	229665	186800	173975	127495	298742	137955	186436	135730	578578	272030	330396	230913
0	LPE(20:1e)-H	LPE(20:1e)-H	LPE	(20:1e)	(20:1e)				492.346	C25 H51 O6 N1 P1	872947	711855	719507	280594	1.38269e+06	1.09704e+06	921888	662471	2.06137e+06	1.84107e+06	1.79294e+06	1.41029e+06
1	LPE(20:2)-H	LPE(20:2)-H	LPE	(20:2)	(20:2)				504.31	C25 H47 O7 N1 P1	354897	33817.3	11315.9	16087.7	246502	716412	320150	698642	295505	611847	362153	1.73727e+06
1	LPE(20:2)+H	LPE(20:2)+H	LPE	(20:2)	(20:2)				506.324	C25 H49 O7 N1 P1	268630	219595	266976	109094	2.16243e+06	498898	186631	264569	291408	568791	289815	411419
0	LPE(20:3)+H	LPE(20:3)+H	LPE	(20:3)	(20:3)				504.308	C25 H47 O7 N1 P1	1.28851e+06	578803	651116	529073	1.29281e+06	1.02172e+06	732205	740811	1.45588e+06	1.64456e+06	1.76926e+06	2.38979e+06
0	LPE(20:3e)+H	LPE(20:3e)+H	LPE	(20:3e)	(20:3e)				490.329	C25 H49 O6 N1 P1	72407.8	243156	210185	73256.6	527264	302423	253811	200501	962840	1.09026e+06	1.44838e+06	1.55185e+06
0	LPE(20:4)+H	LPE(20:4)+H	LPE	(20:4)	(20:4)				502.293	C25 H45 O7 N1 P1	6.55941e+06	127170	9.00668e+06	8.31253e+06	1.1715e+07	1.71661e+07	1.44937e+07	8.16121e+06	2.25067e+07	2.62597e+07	2.56247e+07	1.00261e+07
1	LPE(20:4)+H	LPE(20:4)+H	LPE	(20:4)	(20:4)				502.293	C25 H45 O7 N1 P1	0	4613.89	0	0	8563.24	6726.66	5379.57	0	0	0	0	0
0	LPE(20:5)+H	LPE(20:5)+H	LPE	(20:5)	(20:5)				500.277	C25 H43 O7 N1 P1	7.98298e+06	7.49598e+06	7.01367e+06	7.40756e+06	1.29328e+07	6.20653e+06	5.62747e+06	6.7363e+06	1.20706e+07	1.49264e+07	1.10587e+07	6.00569e+06
0	LPE(22:0)-H	LPE(22:0)-H	LPE	(22:0)	(22:0)				536.372	C27 H55 O7 N1 P1	185356	179528	65898.3	98680.5	227271	250752	91709.3	88147.5	313286	505565	379163	197472
0	LPE(22:3)+H	LPE(22:3)+H	LPE	(22:3)	(22:3)				532.34	C27 H51 O7 N1 P1	230415	117281	83502.5	73679.5	416435	330998	115780	177742	425416	541992	304530	237235
0	LPI(16:1)-H	LPI(16:1)-H	LPI	(16:1)	(16:1)				569.273	C25 H46 O12 N0 P1	1.1035e+07	7.09918e+06	9.75385e+06	7.16568e+06	3.5819e+07	8.48211e+06	2.56651e+07	1.16984e+07	5.88628e+06	1.48472e+07	5.57164e+06	7.22933e+06
0	LPI(16:1)+H	LPI(16:1)+H	LPI	(16:1)	(16:1)				571.288	C25 H48 O12 N0 P1	1.94717e+06	1.73335e+06	1.67083e+06	892806	6.41267e+06	1.07931e+06	5.45758e+06	2.27532e+06	754623	2.87456e+06	525853	888636
0	LPI(16:1)+NH4	LPI(16:1)+NH4	LPI	(16:1)	(16:1)				588.314	C25 H51 O12 N1 P1	2.75417e+06	2.56095e+06	2.85912e+06	1.48582e+06	9.00317e+06	2.18712e+06	6.38956e+06	2.53902e+06	990133	4.20156e+06	614503	101886
0	LPI(18:1)-H	LPI(18:1)-H	LPI	(18:1)	(18:1)				597.305	C27 H50 O12 N0 P1	1.15161e+07	199552	1.49415e+06	1.15698e+06	1.13265e+07	2.9159e+06	1.61739e+07	361739	3.22595e+06	1.50143e+07	5.2329e+06	6.81794e+06
0	LPI(18:1)+NH4	LPI(18:1)+NH4	LPI	(18:1)	(18:1)				616.346	C27 H55 O12 N1 P1	3.48073e+06	3.86073e+06	4.25355e+06	2.54217e+06	5.5331e+06	952988	4.28856e+06	3.08809e+06	82443.6	1.27297e+06	1.23928e+06	1.6397e+06
0	LPI(18:2)-H	LPI(18:2)-H	LPI	(18:2)	(18:2)				595.289	C27 H48 O12 N0 P1	432452	6.80949e+06	3.60096e+06	2.77071e+06	1.76232e+07	2.01789e+06	1.12625e+07	2.62068e+06	1.85096e+06	7.44071e+06	1.46381e+06	5.48615e+06
0	LPI(18:2)+NH4	LPI(18:2)+NH4	LPI	(18:2)	(18:2)				614.33	C27 H53 O12 N1 P1	2.98627e+06	2.76219e+06	2.44496e+06	2.03986e+06	6.58156e+06	1.48756e+06	4.40192e+06	1.56154e+06	243525	4.02678e+06	688525	1.00469e+06
0	LPI(18:3)-H	LPI(18:3)-H	LPI	(18:3)	(18:3)				593.273	C27 H46 O12 N0 P1	2.62124e+06	2.51184e+06	2.41013e+06	1.8328e+06	4.39843e+06	925861	3.20449e+06	1.32789e+06	703647	2.31808e+06	570804	1.139e+06
0	LPI(20:2)-H	LPI(20:2)-H	LPI	(20:2)	(20:2)				623.32	C29 H52 O12 N0 P1	5.04867e+06	4.74799e+06	3.39552e+06	2.99127e+06	1.08447e+07	3.36673e+06	3.16112e+06	4.46664e+06	1.96564e+06	1.78804e+06	839078	138961
0	LPI(20:2)+NH4	LPI(20:2)+NH4	LPI	(20:2)	(20:2)				642.361	C29 H57 O12 N1 P1	1.60855e+06	27539.6	1.01694e+06	180457	154922	934308	1.6926e+06	771890	199933	153889	55195.2	393377
0	LPS(18:1)-H	LPS(18:1)-H	LPS	(18:1)	(18:1)				522.284	C24 H45 O9 N1 P1	2.25192e+06	1.94302e+06	2.17682e+06	1.50842e+06	2.86802e+06	1.01013e+06	2.40245e+06	1.26119e+06	2.93017e+06	4.10543e+06	3.10764e+06	2.18714e+06
0	LPS(18:1)+H	LPS(18:1)+H	LPS	(18:1)	(18:1)				524.298	C24 H47 O9 N1 P1	1.48544e+06	1.29181e+06	1.49255e+06	833539	2.75305e+06	666125	1.82343e+06	903451	1.77229e+06	3.76548e+06	809418	1.44457e+06
0	MG(14:0)+H	MG(14:0)+H	MG	(14:0)	(14:0)				303.253	C17 H35 O4	6.78152e+06	7.60182e+06	7.81281e+06	7.68553e+06	6.49773e+06	3.08873e+06	4.06498e+06	4.62733e+06	3.23496e+06	1.56067e+06	121083	2.30809e+06
0	MG(14:0)+NH4	MG(14:0)+NH4	MG	(14:0)	(14:0)				320.28	C17 H38 O4 N1	5.29742e+06	7.80416e+06	632207	7.91579e+06	4.21292e+06	620747	137052	2.24259e+06	650897	5.25858e+06	2.76836e+06	342946
1	MG(14:1)+H	MG(14:1)+H	MG	(14:1)	(14:1)				301.237	C17 H33 O4	330054	621284	4.1361e+06	419414	652566	194027	276675	135576	2.20736e+06	3.23419e+06	1.14966e+06	521255
1	MG(16:0)+NH4	MG(16:0)+NH4	MG	(16:0)	(16:0)				348.311	C19 H42 O4 N1	1.3154e+06	110160	391707	94309.7	1.45746e+06	91575	1.56976e+06	2.11459e+06	713385	132231	966358	196121
0	MG(16:1)+NH4	MG(16:1)+NH4	MG	(16:1)	(16:1)				346.295	C19 H40 O4 N1	6.91012e+06	7.62337e+06	3.30076e+06	5.02185e+06	423714	4.1918e+06	4.52713e+06	4.99743e+06	2.69719e+06	3.51238e+06	2.23114e+06	2.20407e+06
0	MG(16:1)+H	MG(16:1)+H	MG	(16:1)	(16:1)				329.269	C19 H37 O4	441079	1.83876e+06	2.94648e+06	1.27339e+06	771205	134607	321161	442115	782172	1.6171e+06	147297	182328
1	MG(18:0)+NH4	MG(18:0)+NH4	MG	(18:0)	(18:0)				376.342	C21 H46 O4 N1	176331	77994.3	341041	238791	48534.7	166033	41976.7	72333	27145	34945.2	40165.2	31944.4
0	MG(18:1)+NH4	MG(18:1)+NH4	MG	(18:1)	(18:1)				374.326	C21 H44 O4 N1	2.53165e+06	3.40675e+06	3.58824e+06	2.39237e+06	1.62707e+06	1.9826e+06	2.57285e+06	1.77538e+06	500594	226655	997046	302397
0	MG(18:2)+NH4	MG(18:2)+NH4	MG	(18:2)	(18:2)				372.311	C21 H42 O4 N1	3.06701e+07	9.43213e+06	2.1044e+07	3.89466e+07	2.59314e+07	1.18651e+07	1.59616e+07	2.09034e+07	2.18235e+07	1.98633e+07	1.74029e+07	2.3408e+07
1	MG(20:0)+NH4	MG(20:0)+NH4	MG	(20:0)	(20:0)				404.373	C23 H50 O4 N1	564122	534728	493609	823733	545800	299171	1.02542e+06	1.04701e+06	0	0	186203	80578.5
0	MG(32:1)+NH4	MG(32:1)+NH4	MG	(32:1)	(32:1)				570.546	C35 H72 O4 N1	4.75288e+06	3.39927e+06	2.79377e+06	4.0589e+06	3.15209e+06	964576	1.45893e+06	2.35627e+06	3.03737e+06	4.65835e+06	3.72917e+06	2.85637e+06
0	MGDG(14:0_14:0)+HCOO	MGDG(28:0)+HCOO	MGDG	(14:0_14:0)	(14:0)	(14:0)			719.495	C38 H71 O12	3.83248e+06	2.7002e+06	2.0159e+06	2.86684e+06	5.26457e+06	4.07258e+06	3.0573e+06	3.83447e+06	1.19355e+07	1.05771e+07	1.61547e+07	1.18087e+07
1	MGDG(16:1_14:0)-H	MGDG(30:1)-H	MGDG	(16:1_14:0)	(16:1)	(14:0)			699.505	C39 H71 O10	4.57827e+06	1.77494e+06	2.10923e+06	4.54519e+06	5.04959e+06	1.85618e+06	3.60632e+06	2.04824e+06	4.62983e+06	1.91113e+06	2.10381e+06	1.60844e+06
0	MGDG(16:0_16:0)+HCOO	MGDG(32:0)+HCOO	MGDG	(16:0_16:0)	(16:0)	(16:0)			775.558	C42 H79 O12	0	0	0	0	0.455	0	0	0	0.23	0.119	0	0
0	MGDG(18:1_14:0)-H	MGDG(32:1)-H	MGDG	(18:1_14:0)	(18:1)	(14:0)			727.537	C41 H75 O10	3.21157e+07	9.04428e+06	1.24688e+07	2.719e+07	2.59093e+07	1.98675e+07	1.98165e+07	1.44899e+07	2.49886e+07	2.20434e+07	1.39957e+07	1.32963e+07
0	MGDG(18:1_14:0)-H	MGDG(32:1)-H	MGDG	(18:1_14:0)	(18:1)	(14:0)			727.537	C41 H75 O10	36645.4	76865.5	128924	877496	476537	662689	398147	896731	349346	1.21734e+06	423078	1.13648e+06
0	MGDG(16:1_16:1)+HCOO	MGDG(32:2)+HCOO	MGDG	(16:1_16:1)	(16:1)	(16:1)			771.526	C42 H75 O12	2.53594e+06	1.92148e+06	1.26108e+06	2.08261e+06	2.82073e+06	2.59368e+06	2.02806e+06	2.5298e+06	2.70044e+06	2.51262e+06	1.96361e+06	1.39769e+06
0	MGDG(16:1_16:1)+HCOO	MGDG(32:2)+HCOO	MGDG	(16:1_16:1)	(16:1)	(16:1)			771.526	C42 H75 O12	3.7578e+06	555210	1.28653e+06	819339	2.87873e+06	2.25074e+06	994204	904672	227735	1.04376e+06	1.7073e+06	2.12092e+06
0	MGDG(16:0_18:1)+HCOO	MGDG(34:1)+HCOO	MGDG	(16:0_18:1)	(16:0)	(18:1)			801.573	C44 H81 O12	23881.9	129708	142721	532877	3.80308e+06	434074	523564	276785	257522	49063.3	217740	334734
0	MGDG(16:0_18:1)+HCOO	MGDG(34:1)+HCOO	MGDG	(16:0_18:1)	(16:0)	(18:1)			801.573	C44 H81 O12	245608	103120	307762	168471	1.14912e+06	732935	730578	850121	733070	596357	592276	533623
0	MGDG(16:0_18:1)-H	MGDG(34:1)-H	MGDG	(16:0_18:1)	(16:0)	(18:1)			755.568	C43 H79 O10	5.9942e+07	1.83498e+07	2.26863e+07	5.1745e+07	5.49809e+07	3.44667e+07	3.73425e+07	3.26993e+07	5.18102e+07	4.21105e+07	3.13864e+07	2.54511e+07
0	MGDG(16:0_18:1)+HCOO	MGDG(34:1)+HCOO	MGDG	(16:0_18:1)	(16:0)	(18:1)			801.573	C44 H81 O12	0	43540.1	37934.3	6241.38	3001.42	0	0	0	0	0	0	29077.5
0	MGDG(16:0_18:1)-H	MGDG(34:1)-H	MGDG	(16:0_18:1)	(16:0)	(18:1)			755.568	C43 H79 O10	307697	127792	231581	120690	287120	154615	87948.3	221807	123412	796717	81569.1	60596.8
0	MGDG(16:1_18:1)+HCOO	MGDG(34:2)+HCOO	MGDG	(16:1_18:1)	(16:1)	(18:1)			799.558	C44 H79 O12	5.88281e+06	3.6557e+06	3.36499e+06	3.74902e+06	5.64811e+06	5.45836e+06	4.79613e+06	3.67945e+06	5.24267e+06	4.65455e+06	4.63593e+06	3.17916e+06
0	MGDG(16:1_18:1)-H	MGDG(34:2)-H	MGDG	(16:1_18:1)	(16:1)	(18:1)			753.552	C43 H77 O10	3.01964e+06	1.58532e+06	396776	1.62489e+06	2.70057e+06	1.38435e+06	3.56081e+06	990687	2.47007e+06	694432	951974	691335
0	MGDG(16:1_18:1)+HCOO	MGDG(34:2)+HCOO	MGDG	(16:1_18:1)	(16:1)	(18:1)			799.558	C44 H79 O12	489634	121961	0.496	469975	585285	863362	323924	347042	0	0	0	94441
0	MGDG(16:1_18:2)+HCOO	MGDG(34:3)+HCOO	MGDG	(16:1_18:2)	(16:1)	(18:2)			797.542	C44 H77 O12	2.72655e+06	1.84192e+06	1.14187e+06	2.24293e+06	2.55236e+06	2.02816e+06	2.18995e+06	1.83493e+06	2.1824e+06	2.4856e+06	1.74599e+06	1.6596e+06
0	MGDG(16:1_18:2)+HCOO	MGDG(34:3)+HCOO	MGDG	(16:1_18:2)	(16:1)	(18:2)			797.542	C44 H77 O12	327059	69290.5	0	183284	418756	129261	0	49073.1	103836	0	0	0
0	MGDG(16:1_18:3)+HCOO	MGDG(34:4)+HCOO	MGDG	(16:1_18:3)	(16:1)	(18:3)			795.526	C44 H75 O12	128929	79751.2	0	0	169013	0	0	72236.6	0	68129.9	0	0
1	MGDG(16:1_18:3)+HCOO	MGDG(34:4)+HCOO	MGDG	(16:1_18:3)	(16:1)	(18:3)			795.526	C44 H75 O12	0	0	0	0	0	0	11.41	0	0	0	0	0
0	MGDG(16:1_18:4)+H	MGDG(34:5)+H	MGDG	(16:1_18:4)	(16:1)	(18:4)			749.52	C43 H73 O10	277590	1.87337e+06	1.12448e+06	837946	1.10742e+06	1.87256e+06	1.38069e+06	1.50842e+06	3.27673e+06	2.1206e+06	1.68974e+06	1.92318e+06
0	MGDG(16:1_18:4)+H	MGDG(34:5)+H	MGDG	(16:1_18:4)	(16:1)	(18:4)			749.52	C43 H73 O10	140384	0	113698	148395	0	1.975	0	0	389443	289019	192004	111144
0	MGDG(18:0_18:1)+HCOO	MGDG(36:1)+HCOO	MGDG	(18:0_18:1)	(18:0)	(18:1)			829.605	C46 H85 O12	73162.4	30210.4	51281.7	19193.2	185700	101798	53418	26608.6	181654	97759.4	133242	65834.9
0	MGDG(18:0_18:1)+HCOO	MGDG(36:1)+HCOO	MGDG	(18:0_18:1)	(18:0)	(18:1)			829.605	C46 H85 O12	0	14942.8	0	19193.2	11792.3	0	0	0	10986.5	0	26055.1	0
0	MGDG(18:1_18:1)+HCOO	MGDG(36:2)+HCOO	MGDG	(18:1_18:1)	(18:1)	(18:1)			827.589	C46 H83 O12	3.18865e+06	1.53419e+06	1.42477e+06	2.08834e+06	3.90894e+06	2.91686e+06	2.18785e+06	2.67608e+06	3.45014e+06	3.26662e+06	2.52605e+06	2.21989e+06
0	MGDG(18:1_18:1)-H	MGDG(36:2)-H	MGDG	(18:1_18:1)	(18:1)	(18:1)			781.584	C45 H81 O10	2.18469e+06	1.40797e+06	420060	1.25747e+06	1.70106e+06	288425	665623	74757.5	58126	79226.7	51468.3	5506.32
0	MGDG(18:1_18:1)+HCOO	MGDG(36:2)+HCOO	MGDG	(18:1_18:1)	(18:1)	(18:1)			827.589	C46 H83 O12	5.791	0	0	0	1.941	0	0	0	4.823	0	0	0
0	MGDG(18:1_18:2)+HCOO	MGDG(36:3)+HCOO	MGDG	(18:1_18:2)	(18:1)	(18:2)			825.573	C46 H81 O12	4.65078e+06	2.71118e+06	2.07191e+06	2.93509e+06	4.74829e+06	3.87978e+06	3.21357e+06	3.45436e+06	4.43305e+06	3.59753e+06	2.98736e+06	2.9464e+06
0	MGDG(18:1_18:2)+HCOO	MGDG(36:3)+HCOO	MGDG	(18:1_18:2)	(18:1)	(18:2)			825.573	C46 H81 O12	87919.2	0	0	0	37277.7	31629.6	0	0	0	0	0	0
0	MGDG(18:2_18:2)+HCOO	MGDG(36:4)+HCOO	MGDG	(18:2_18:2)	(18:2)	(18:2)			823.558	C46 H79 O12	1.54048e+06	973139	863386	1.37181e+06	2.26733e+06	1.29521e+06	1.02926e+06	1.37924e+06	1.60136e+06	1.26088e+06	671807	641994
0	MGDG(18:2_18:2)+HCOO	MGDG(36:4)+HCOO	MGDG	(18:2_18:2)	(18:2)	(18:2)			823.558	C46 H79 O12	171515	77180.2	0	0	251753	93860.5	44703	104881	67090	0	0	0
1	MGDG(18:2_18:3)+HCOO	MGDG(36:5)+HCOO	MGDG	(18:2_18:3)	(18:2)	(18:3)			821.542	C46 H77 O12	0	0	0	217573	0	0	0	0	0	0	0	0
0	MGDG(16:1_20:4)+H	MGDG(36:5)+H	MGDG	(16:1_20:4)	(16:1)	(20:4)			777.551	C45 H77 O10	1.19162e+06	2.22222e+06	2.22664e+06	2.08391e+06	3.02618e+06	1.04289e+06	3.12257e+06	2.09512e+06	3.43269e+06	3.53852e+06	2.52311e+06	2.2928e+06
0	MGDG(16:1_20:4)+H	MGDG(36:5)+H	MGDG	(16:1_20:4)	(16:1)	(20:4)			777.551	C45 H77 O10	0	0	0	0	0	0	1.997	0	0.385	171884	362526	0.68
0	MGDG(18:2_18:3)+CH3COO	MGDG(36:5)+CH3COO	MGDG	(18:2_18:3)	(18:2)	(18:3)			835.558	C47 H79 O12	839250	213732	30122	346910	725804	1.00733e+06	546728	804854	1.96611e+06	906907	1.85777e+06	1.90271e+06
0	MGDG(18:2_18:3)+CH3COO	MGDG(36:5)+CH3COO	MGDG	(18:2_18:3)	(18:2)	(18:3)			835.558	C47 H79 O12	3.021	0	0	0	0	0	0	0.159	0	0	0	0
0	MGDG(18:2_18:4)+H	MGDG(36:6)+H	MGDG	(18:2_18:4)	(18:2)	(18:4)			775.535	C45 H75 O10	2.45161e+06	2.47354e+06	1.81634e+06	1.84691e+06	4.86759e+06	4.11407e+06	2.74414e+06	3.58263e+06	3.70137e+06	4.11866e+06	3.38643e+06	3.41333e+06
0	MGDG(18:1_20:4)+H	MGDG(38:5)+H	MGDG	(18:1_20:4)	(18:1)	(20:4)			805.582	C47 H81 O10	789901	839249	163008	192580	1.45023e+06	317392	1.2459e+06	1.56547e+06	645150	1.15557e+06	945206	405064
0	MGDG(18:1_20:4)+H	MGDG(38:5)+H	MGDG	(18:1_20:4)	(18:1)	(20:4)			805.582	C47 H81 O10	0	0	0	0	0	0	42847.3	0	235582	128560	373149	0
0	MGDG(18:1_20:5)+H	MGDG(38:6)+H	MGDG	(18:1_20:5)	(18:1)	(20:5)			803.567	C47 H79 O10	7.97207e+06	3.59665e+06	3.9155e+06	4.09915e+06	7.83564e+06	7.21711e+06	5.82762e+06	4.82128e+06	8.68086e+06	7.85484e+06	6.69435e+06	5.35708e+06
0	MGDG(18:2_20:5)+H	MGDG(38:7)+H	MGDG	(18:2_20:5)	(18:2)	(20:5)			801.551	C47 H77 O10	1.79738e+06	765310	634863	1.90662e+06	1.98399e+06	1.4828e+06	2.24791e+06	1.20223e+06	957848	900866	1.29714e+06	1.13851e+06
0	MGDG(18:2_20:5)+H	MGDG(38:7)+H	MGDG	(18:2_20:5)	(18:2)	(20:5)			801.551	C47 H77 O10	0	0.372	0	0	297940	339417	0	162460	407983	240350	0.027	0
0	MGMG(18:2)+HCOO	MGMG(18:2)+HCOO	MGMG	(18:2)	(18:2)				561.328	C28 H49 O11	168235	58524.2	62926.2	20567.1	22255.4	52620	225482	21262.9	35756.6	94416.4	31472.9	53916.5
0	MLCL(16:1_16:1_16:1)-H	MLCL(48:3)-H	MLCL	(16:1_16:1_16:1)	(16:1)	(16:1)	(16:1)		1107.69	C57 H105 O16 P2	0	0	0	0	14953.1	34226.1	0	18627	311899	71607.7	293177	137017
0	MLCL(16:1_16:1_16:1)-H	MLCL(48:3)-H	MLCL	(16:1_16:1_16:1)	(16:1)	(16:1)	(16:1)		1107.69	C57 H105 O16 P2	0	0	0	0	0	25575.8	0	0	0	0	62697.1	0
1	MLCL(18:1_16:1_16:1)-H	MLCL(50:3)-H	MLCL	(18:1_16:1_16:1)	(18:1)	(16:1)	(16:1)		1135.72	C59 H109 O16 P2	230877	0	0	148247	415014	0	82178.1	127420	1.10032e+06	266462	1.37575e+06	872396
0	MLCL(18:2_16:1_16:1)-H	MLCL(50:4)-H	MLCL	(18:2_16:1_16:1)	(18:2)	(16:1)	(16:1)		1133.7	C59 H107 O16 P2	535654	215113	139890	219991	1.00704e+06	231810	221942	323997	1.18338e+06	933651	3.04142e+06	1.3731e+06
1	MLCL(18:2_16:1_18:2)-H	MLCL(52:5)-H	MLCL	(18:2_16:1_18:2)	(18:2)	(16:1)	(18:2)		1159.72	C61 H109 O16 P2	0	0	0	0	0	0	0	0	0	0	0	0
1	MePC(26:3)+NH4	MePC(26:3)+NH4	MePC	(26:3)	(26:3)				675.471	C35 H68 O8 N2 P1	0	72614.2	0	0	0	22804.2	0	0	0	0	0	0
0	MePC(30:1)+NH4	MePC(30:1)+NH4	MePC	(30:1)	(30:1)				735.565	C39 H80 O8 N2 P1	7.83118e+06	1.0787e+07	8.836e+06	8.63413e+06	4.18082e+06	6.18967e+06	1.0063e+07	1.18329e+07	1.51116e+07	1.03261e+07	1.05731e+06	1.63104e+07
1	MePC(31:8e)+(CH3)2NH2	MePC(31:8e)+(CH3)2NH2	MePC	(31:8e)	(31:8e)				749.523	C42 H74 O7 N2 P1	1.18743e+06	14.948	0	440136	2.1743e+06	163540	1.49275e+06	833850	3.69155e+06	1.13253e+06	594088	198309
0	MePC(32:1)+NH4	MePC(32:1)+NH4	MePC	(32:1)	(32:1)				763.596	C41 H84 O8 N2 P1	1.94032e+07	1.73854e+07	1.68051e+07	1.49633e+07	5.84263e+06	1.59106e+07	1.13195e+07	1.35744e+07	1.32519e+07	1.139e+07	2.03439e+07	5.9214e+06
1	MePC(33:1)+(CH3)2NH2	MePC(33:1)+(CH3)2NH2	MePC	(33:1)	(33:1)				805.643	C44 H90 O8 N2 P1	0	0	0	0	0	0	0	0	0	0	0	0
1	MePC(34:1)+(CH3)2NH2	MePC(34:1)+(CH3)2NH2	MePC	(34:1)	(34:1)				819.659	C45 H92 O8 N2 P1	0	0	0	0	0	26022.2	0	0	0	0	0	0
0	MePC(34:6)+NH4	MePC(34:6)+NH4	MePC	(34:6)	(34:6)				781.549	C43 H78 O8 N2 P1	1.7291e+07	9.9884e+06	6.54602e+06	9.83164e+06	2.21105e+07	1.84661e+07	1.61445e+07	1.63305e+07	3.87096e+07	2.98784e+07	5.20505e+07	1.83402e+07
0	MePC(34:7)+NH4	MePC(34:7)+NH4	MePC	(34:7)	(34:7)				779.533	C43 H76 O8 N2 P1	5.0707e+06	1.62446e+06	4.92449e+06	3.18845e+06	690928	1.87902e+06	2.81972e+06	683971	1.85169e+07	8.57835e+06	2.33283e+07	1.34384e+07
1	MePC(35:1)+(CH3)2NH2	MePC(35:1)+(CH3)2NH2	MePC	(35:1)	(35:1)				833.674	C46 H94 O8 N2 P1	694321	270398	464677	295351	788155	1.58694e+06	35847	628888	2.33918e+06	543182	1.05307e+06	499019
1	MePC(35:2)+(CH3)2NH2	MePC(35:2)+(CH3)2NH2	MePC	(35:2)	(35:2)				831.659	C46 H92 O8 N2 P1	136787	0	0	0	592194	195099	216173	0	1.74118e+06	248807	1.31878e+06	244606
1	MePC(36:2)+(CH3)2NH2	MePC(36:2)+(CH3)2NH2	MePC	(36:2)	(36:2)				845.674	C47 H94 O8 N2 P1	71158.1	425029	261471	152359	454584	359093	992287	768667	1.49373e+06	603832	510855	0
1	MePC(36:4)+(CH3)2NH2	MePC(36:4)+(CH3)2NH2	MePC	(36:4)	(36:4)				841.643	C47 H90 O8 N2 P1	0	0	0	0	0	0	0	0	0	0	0	0
1	MePC(36:7)+NH4	MePC(36:7)+NH4	MePC	(36:7)	(36:7)				807.565	C45 H80 O8 N2 P1	3.71189e+06	3.0163e+06	1.73678e+06	8.62176e+06	7.83142e+06	4.99357e+06	6.1773e+06	3.87014e+06	8.09561e+06	5.09094e+06	4.91063e+06	2.39065e+06
0	MePC(37:1)+(CH3)2NH2	MePC(37:1)+(CH3)2NH2	MePC	(37:1)	(37:1)				861.706	C48 H98 O8 N2 P1	497125	137396	143955	0	1.43432e+06	396229	368527	210913	1.45052e+06	757713	2.80541e+06	2.21545e+06
1	MePC(37:1)+(CH3)2NH2	MePC(37:1)+(CH3)2NH2	MePC	(37:1)	(37:1)				861.706	C48 H98 O8 N2 P1	0	0	0	0	0	0	0	0	0	0	0	0
1	MePC(37:2)+NH4	MePC(37:2)+NH4	MePC	(37:2)	(37:2)				831.659	C46 H92 O8 N2 P1	1.07105e+06	477677	506333	832956	294236	66681.1	524450	655652	44863.8	1.01832e+06	297062	131970
1	MePC(37:3)+(CH3)2NH2	MePC(37:3)+(CH3)2NH2	MePC	(37:3)	(37:3)				857.674	C48 H94 O8 N2 P1	0	0	0	0	0	0	0	0	512656	0	0	0
0	MePC(38:1)+NH4	MePC(38:1)+NH4	MePC	(38:1)	(38:1)				847.69	C47 H96 O8 N2 P1	0	0	0	0.724	0	0	0	0	0	0	58735.3	104893
0	OAHFA(14:0_26:0)-H	OAHFA(40:0)-H	OAHFA	(14:0_26:0)	(14:0)	(26:0)			621.583	C40 H77 O4	1.23054e+06	982961	459741	1.01156e+06	779183	281403	33099.1	17241.3	866200	752291	10136.2	14766.2
1	OAHFA(44:0)-H	OAHFA(44:0)-H	OAHFA	(44:0)	(44:0)				677.645	C44 H85 O4	2.43876e+06	1.08033e+06	1.30743e+06	2.17707e+06	1.83852e+06	1.13983e+06	735550	697529	1.02342e+06	1.23913e+06	1.90567e+06	2.03415e+06
0	OAHFA(49:0)-H	OAHFA(49:0)-H	OAHFA	(49:0)	(49:0)				747.724	C49 H95 O4	9.49379e+06	2.66826e+06	3.36764e+06	7.61276e+06	3.8317e+06	2.2325e+06	2.20606e+06	2.69173e+06	1.69619e+06	2.26633e+06	4.89806e+06	6.3094e+06
0	PA(12:0_12:0)+NH4	PA(24:0)+NH4	PA	(12:0_12:0)	(12:0)	(12:0)			554.382	C27 H57 O8 N1 P1	69823.3	97183.3	265862	0	50354.4	0.2	37112.5	0	1.62996e+06	1.73409e+06	3.63859e+06	4.92786e+06
0	PA(12:0_14:0)+NH4	PA(26:0)+NH4	PA	(12:0_14:0)	(12:0)	(14:0)			582.413	C29 H61 O8 N1 P1	373909	163103	651292	726543	430918	121516	169291	120236	346281	173339	742572	689779
0	PA(12:0_14:0)-H	PA(26:0)-H	PA	(12:0_14:0)	(12:0)	(14:0)			563.372	C29 H56 O8 N0 P1	33140.6	83893.6	95123	81860.1	0	30073.7	0	14206.7	193292	85701.7	1.58923e+06	318780
0	PA(14:0_14:0)+NH4	PA(28:0)+NH4	PA	(14:0_14:0)	(14:0)	(14:0)			610.444	C31 H65 O8 N1 P1	5.32413e+06	2.33748e+06	4.42933e+06	1.59923e+06	4.95297e+06	1.53734e+06	5.11093e+06	1.94862e+06	4.44192e+06	2.91671e+06	3.56024e+06	4.35309e+06
1	PA(16:1_14:0)-H	PA(30:1)-H	PA	(16:1_14:0)	(16:1)	(14:0)			617.419	C33 H62 O8 N0 P1	170363	0.088	39898.7	0.018	88875	0	0	0	1.63377e+06	526274	1.1915e+06	1.33937e+06
0	PA(30:4CHO)-H	PA(30:4CHO)-H	PA	(30:4CHO)	(30:4CHO)				625.351	C33 H54 O9 N0 P1	2.21348e+06	433608	383639	695214	1.26784e+06	224578	331682	1.44832e+06	522174	390049	182721	372239
0	PA(16:0_16:1)-H	PA(32:1)-H	PA	(16:0_16:1)	(16:0)	(16:1)			645.45	C35 H66 O8 N0 P1	2.63151e+06	1.34694e+06	690079	2.69839e+06	1.96927e+06	1.61091e+06	506320	1.92144e+06	2.68611e+06	863879	3.15614e+06	1.6915e+06
1	PA(16:1_16:1)+NH4	PA(32:2)+NH4	PA	(16:1_16:1)	(16:1)	(16:1)			662.476	C35 H69 O8 N1 P1	481190	0	137305	188317	489688	476623	121828	100474	506178	576754	2.83899e+06	1.11851e+07
0	PA(16:0_18:1)+NH4	PA(34:1)+NH4	PA	(16:0_18:1)	(16:0)	(18:1)			692.522	C37 H75 O8 N1 P1	8.88924e+06	3.23593e+06	4.06575e+06	4.69795e+06	1.05159e+07	9.48237e+06	9.41762e+06	8.8166e+06	1.54868e+07	7.71549e+06	2.08749e+07	2.19249e+07
1	PA(16:0_18:2)-H	PA(34:2)-H	PA	(16:0_18:2)	(16:0)	(18:2)			671.466	C37 H68 O8 N0 P1	955143	423489	329881	886248	822266	269736	359274	341158	781238	747888	1.93382e+06	825128
1	PA(16:0_18:2)-H	PA(34:2)-H	PA	(16:0_18:2)	(16:0)	(18:2)			671.466	C37 H68 O8 N0 P1	143089	32314.3	87824.2	59475.8	103257	105235	93611.1	71075.1	180844	251379	507662	117482
1	PA(16:1_18:2)-H	PA(34:3)-H	PA	(16:1_18:2)	(16:1)	(18:2)			669.45	C37 H66 O8 N0 P1	193740	31038.5	0	40292.7	140795	0	95545.3	44826.1	1.45983e+06	410089	1.48304e+06	811029
1	PA(18:1_18:2)-H	PA(36:3)-H	PA	(18:1_18:2)	(18:1)	(18:2)			697.481	C39 H70 O8 N0 P1	373556	41158.6	0	209712	140363	108264	80228.2	187427	1.04784e+06	297111	1.20632e+06	915463
1	PA(18:1_18:2)-H	PA(36:3)-H	PA	(18:1_18:2)	(18:1)	(18:2)			697.481	C39 H70 O8 N0 P1	34189	169177	6.761	99099.9	29775.6	0	80228.2	65636.4	59454.3	0.92	57836.5	66970.6
1	PA(18:2_18:2)-H	PA(36:4)-H	PA	(18:2_18:2)	(18:2)	(18:2)			695.466	C39 H68 O8 N0 P1	0	0	0	0	0	0	22589.6	0	0	0	727491	647427
1	PA(18:2_18:2)-H	PA(36:4)-H	PA	(18:2_18:2)	(18:2)	(18:2)			695.466	C39 H68 O8 N0 P1	0	0	0	0	0	0	72727.6	0	120528	0	0	180037
0	PA(18:3_18:2)-H	PA(36:5)-H	PA	(18:3_18:2)	(18:3)	(18:2)			693.45	C39 H66 O8 N0 P1	75054.6	0	80183.1	26717.7	102235	73770.5	51586.1	6494.47	78495.1	37829.8	42312.1	319532
0	PA(18:3_18:3)-H	PA(36:6)-H	PA	(18:3_18:3)	(18:3)	(18:3)			691.434	C39 H64 O8 N0 P1	9204.78	0	0	0	0	0	14667	0	0	0	70329.7	390545
1	PA(57:1)-2H	PA(57:1)-2H	PA	(57:1)	(57:1)				497.417	C60 H115 O8 N0 P1	106015	207483	330240	105344	970489	103612	377818	8382.92	286450	45691.9	11524.7	124669
0	PC(14:1e)+H	PC(14:1e)+H	PC	(14:1e)	(14:1e)				466.293	C22 H45 O7 N1 P1	2.71569e+06	3.1339e+06	2.19105e+06	1.9963e+06	1.81663e+06	1.23769e+06	1.13547e+06	1.2379e+06	4.46771e+06	3.15551e+06	4.20234e+06	3.3043e+06
0	PC(8:0e_10:4)+H	PC(18:4e)+H	PC	(8:0e_10:4)	(8:0e)	(10:4)			516.308	C26 H47 O7 N1 P1	3.56187e+06	2.43571e+06	2.45335e+06	2.34787e+06	1.2989e+07	6.49992e+06	6.19405e+06	2.27443e+06	2.01601e+07	1.17949e+07	9.69349e+06	1.47271e+07
1	PC(23:0CHO)+H	PC(23:0CHO)+H	PC	(23:0CHO)	(23:0CHO)				622.408	C31 H61 O9 N1 P1	0	0	0	0	7.384	25598.9	0	0	149041	26797.3	100807	36787.6
0	PC(12:0_12:0)+HCOO	PC(24:0)+HCOO	PC	(12:0_12:0)	(12:0)	(12:0)			666.435	C33 H65 O10 N1 P1	605804	683011	723103	299026	705998	348925	543638	320703	3.86822e+06	2.64925e+06	5.03012e+06	2.4384e+06
0	PC(24:0)+H	PC(24:0)+H	PC	(12:0_12:0)	(12:0)	(12:0)			622.444	C32 H65 O8 N1 P1	4.34911e+06	4.81518e+06	5.33652e+06	2.66933e+06	4.35255e+06	2.64082e+06	3.31388e+06	2.17712e+06	2.33431e+07	1.58794e+07	2.84658e+07	1.31907e+07
1	PC(24:1)+H	PC(24:1)+H	PC	(24:1)	(24:1)				620.429	C32 H63 O8 N1 P1	0	62306.5	111766	43524.1	96621.6	0	79378.8	63317.4	60165.6	68970.6	119935	39638.1
0	PC(24:3)+CH3COO	PC(24:3)+CH3COO	PC	(24:3)	(24:3)				674.404	C34 H61 O10 N1 P1	5.65003e+06	2.74804e+06	1.69637e+06	2.62643e+06	1.15686e+07	9.15762e+06	6.201e+06	6.79081e+06	8.90096e+06	7.6399e+06	6.26049e+06	5.5643e+06
0	PC(25:0)+H	PC(25:0)+H	PC	(25:0)	(25:0)				636.46	C33 H67 O8 N1 P1	0	71831.2	0	0	0	0	0	44290.6	715938	251205	634499	163239
1	PC(25:0)+H	PC(25:0)+H	PC	(25:0)	(25:0)				636.46	C33 H67 O8 N1 P1	0	0	0	0	0	0	0	0	0	0	0	0
1	PC(25:0CHO)+H	PC(25:0CHO)+H	PC	(25:0CHO)	(25:0CHO)				650.439	C33 H65 O9 N1 P1	33056.3	0	16809.4	63492.7	89059.9	37381.7	0	21928.9	56622.1	131036	130330	158703
0	PC(25:0CHO)+H	PC(25:0CHO)+H	PC	(25:0CHO)	(25:0CHO)				650.439	C33 H65 O9 N1 P1	280192	677282	262944	334845	628358	101101	121312	270051	286531	115045	190547	205237
1	PC(25:0CHO)+H	PC(25:0CHO)+H	PC	(25:0CHO)	(25:0CHO)				650.439	C33 H65 O9 N1 P1	0	16076.8	0	29465.5	151896	0	39598.4	144960	75285.1	48813.9	20186.5	53816.5
1	PC(25:0COOH)+H	PC(25:0COOH)+H	PC	(25:0COOH)	(25:0COOH)				666.434	C33 H65 O10 N1 P1	115954	26821.9	117297	28359.8	21829.9	16165.1	30284.1	10830.8	38341.4	0	55967.7	0
1	PC(25:0COOH)+H	PC(25:0COOH)+H	PC	(25:0COOH)	(25:0COOH)				666.434	C33 H65 O10 N1 P1	0	0	28735.9	0	26192.5	0	0	0	0	0	0	27189.3
1	PC(25:1CHO)+H	PC(25:1CHO)+H	PC	(25:1CHO)	(25:1CHO)				648.423	C33 H63 O9 N1 P1	88634.9	0	86108.3	104031	0	0	46607.3	0	150921	0	159917	74889.1
1	PC(25:1COOH)+H	PC(25:1COOH)+H	PC	(25:1COOH)	(25:1COOH)				664.418	C33 H63 O10 N1 P1	41662.5	0	0	0	0	0	0	0	65527.9	0	21328	31300.3
0	PC(25:2COOH)-CH3	PC(25:2COOH)-CH3	PC	(25:2COOH)	(25:2COOH)				646.373	C32 H57 O10 N1 P1	236728	248041	117838	78299.5	525863	473935	241656	153284	931599	721250	845363	452993
0	PC(12:0_14:0)+HCOO	PC(26:0)+HCOO	PC	(12:0_14:0)	(12:0)	(14:0)			694.466	C35 H69 O10 N1 P1	3.63668e+06	2.10784e+06	2.3094e+06	2.15458e+06	6.14301e+06	4.47879e+06	3.47106e+06	3.67396e+06	1.29722e+07	7.70253e+06	1.60381e+07	8.9438e+06
0	PC(26:0)+H	PC(26:0)+H	PC	(12:0_14:0)	(12:0)	(14:0)			650.476	C34 H69 O8 N1 P1	2.44625e+07	1.57469e+07	1.66158e+07	1.72733e+07	4.44767e+07	3.20137e+07	2.5753e+07	2.48814e+07	9.4817e+07	6.21109e+07	1.16118e+08	6.8773e+07
0	PC(12:0_14:1)+HCOO	PC(26:1)+HCOO	PC	(12:0_14:1)	(12:0)	(14:1)			692.451	C35 H67 O10 N1 P1	49935.4	76151.2	25930.3	68427.3	79735.7	33280.6	29248	32954.9	46284.9	743053	1.81773e+06	984296
0	PC(26:1)+H	PC(26:1)+H	PC	(12:0_14:1)	(12:0)	(14:1)			648.46	C34 H67 O8 N1 P1	1.34702e+06	1.61028e+06	1.49101e+06	772317	1.29377e+06	831940	762315	904325	8.79479e+06	4.61427e+06	1.1023e+07	5.35316e+06
0	PC(26:1)+H	PC(26:1)+H	PC	(26:1)	(26:1)				648.46	C34 H67 O8 N1 P1	0	0	0	0	114972	0	0	0	0	0	0	0
0	PC(26:1)+H	PC(26:1)+H	PC	(26:1)	(26:1)				648.46	C34 H67 O8 N1 P1	0	0	0	0	0	0	0	0	0	0	0	0
1	PC(6:0_20:2)+H	PC(26:2)+H	PC	(6:0_20:2)	(6:0)	(20:2)			646.444	C34 H65 O8 N1 P1	0	0	85715.5	225307	0	0	0	50188.9	76904.3	69062.6	77923.8	45602.3
0	PC(6:0_20:3)+H	PC(26:3)+H	PC	(6:0_20:3)	(6:0)	(20:3)			644.429	C34 H63 O8 N1 P1	0	49400.5	0	0	0	0	51216.2	28262.2	865629	115897	266942	394405
0	PC(26:3)+CH3COO	PC(26:3)+CH3COO	PC	(26:3)	(26:3)				702.435	C36 H65 O10 N1 P1	2.56082e+06	1.67477e+06	1.25586e+06	1.59772e+06	3.92963e+06	3.59441e+06	2.63279e+06	2.82849e+06	3.53308e+06	2.4082e+06	2.53355e+06	2.28906e+06
1	PC(26:3)+CH3COO	PC(26:3)+CH3COO	PC	(26:3)	(26:3)				702.435	C36 H65 O10 N1 P1	0	0	0	0	0	0	0	0	0	0	0	0
0	PC(26:3)+HCOO	PC(26:3)+HCOO	PC	(26:3)	(26:3)				688.42	C35 H63 O10 N1 P1	4.78981e+06	2.08337e+06	2.73503e+06	5.75208e+06	3.89918e+06	2.63246e+06	1.54991e+06	1.03193e+06	1.98457e+06	3.46062e+06	1.84721e+06	2.28677e+06
1	PC(26:3)+(CH3CH2)3NH	PC(26:3)+(CH3CH2)3NH	PC	(26:3)	(26:3)				759.552	C40 H78 O8 N3 P1	7.13672e+06	3.06746e+06	2.65732e+06	6.14032e+06	1.25934e+07	5.75363e+06	1.04163e+07	6.30888e+06	1.70171e+07	4.75536e+06	917182	2.79001e+06
0	PC(26:4)+CH3COO	PC(26:4)+CH3COO	PC	(26:4)	(26:4)				700.42	C36 H63 O10 N1 P1	4.34042e+06	2.23184e+06	1.06557e+06	1.73438e+06	6.55821e+06	5.2078e+06	3.29644e+06	4.34395e+06	5.69278e+06	4.66348e+06	4.33712e+06	3.56371e+06
0	PC(14:0_13:0)+HCOO	PC(27:0)+HCOO	PC	(14:0_13:0)	(14:0)	(13:0)			708.482	C36 H71 O10 N1 P1	0.026	0	23657.4	99146.4	78792	0.293	0	277229	437932	244014	440168	275534
0	PC(27:0)+H	PC(27:0)+H	PC	(14:0_13:0)	(14:0)	(13:0)			664.491	C35 H71 O8 N1 P1	1.42666e+06	409068	682500	869254	1.76159e+06	2.10144e+06	1.43254e+06	1.491e+06	4.05753e+06	1.45431e+06	2.92107e+06	2.5928e+06
0	PC(14:0_13:0)+HCOO	PC(27:0)+HCOO	PC	(14:0_13:0)	(14:0)	(13:0)			708.482	C36 H71 O10 N1 P1	0	0	0	0	0	0	0	0	0	0	0	0
0	PC(27:0)+H	PC(27:0)+H	PC	(14:0_13:0)	(14:0)	(13:0)			664.491	C35 H71 O8 N1 P1	4.22239e+06	286074	41180.3	809911	4.41031e+06	3.2146e+06	2.05181e+06	1.16193e+07	8.88584e+06	8.74202e+06	2.38289e+06	4.75096e+06
1	PC(27:0CHO)+H	PC(27:0CHO)+H	PC	(27:0CHO)	(27:0CHO)				678.47	C35 H69 O9 N1 P1	371467	102165	99354.3	134690	217729	82592.1	0	137959	346465	77990.9	910316	556203
1	PC(27:0e)+H	PC(27:0e)+H	PC	(27:0e)	(27:0e)				650.512	C35 H73 O7 N1 P1	129432	0	0	0	0	0	0	0	0	1.351	561554	485441
0	PC(27:1)+H	PC(27:1)+H	PC	(27:1)	(27:1)				662.476	C35 H69 O8 N1 P1	2.68142e+06	2.34628e+06	3.2047e+06	3.79514e+06	4.13678e+06	182836	3.36055e+06	4.01432e+06	949437	3.06074e+06	5.19503e+06	2.33823e+06
1	PC(27:1)+H	PC(27:1)+H	PC	(27:1)	(27:1)				662.476	C35 H69 O8 N1 P1	0	0	0	0	0	81797.3	0	0	0	0	17033.5	0
1	PC(27:1CHO)+H	PC(27:1CHO)+H	PC	(27:1CHO)	(27:1CHO)				676.455	C35 H67 O9 N1 P1	45312.1	12337.7	0	88106.4	0	0	0	34116	28476.4	0	31537.2	11727.3
1	PC(27:1CHO)+H	PC(27:1CHO)+H	PC	(27:1CHO)	(27:1CHO)				676.455	C35 H67 O9 N1 P1	34297.1	46328.4	16100.5	63299.3	16901.6	11676.4	14130.9	18533.9	33816.7	31822.8	23323.8	68689.5
0	PC(27:2CHO)+H	PC(27:2CHO)+H	PC	(27:2CHO)	(27:2CHO)				674.439	C35 H65 O9 N1 P1	39482.5	0	17939.8	26578.3	85764.8	23997.6	22361.2	0	22021.8	0	0	0
0	PC(14:0_14:0)+HCOO	PC(28:0)+HCOO	PC	(14:0_14:0)	(14:0)	(14:0)			722.498	C37 H73 O10 N1 P1	6.10899e+06	3.70884e+06	4.22051e+06	4.10975e+06	6.92955e+06	5.13361e+06	3.98332e+06	1.44269e+06	4.66429e+06	1.38965e+06	1.19437e+07	6.67889e+06
0	PC(28:0)+H	PC(28:0)+H	PC	(14:0_14:0)	(14:0)	(14:0)			678.507	C36 H73 O8 N1 P1	7.08374e+07	4.48684e+07	4.96422e+07	4.38779e+07	1.31231e+08	9.35008e+07	7.64834e+07	7.01719e+07	3.17348e+08	1.60612e+08	3.53962e+08	2.1585e+08
1	PC(28:0)+H	PC(28:0)+H	PC	(28:0)	(28:0)				678.507	C36 H73 O8 N1 P1	2.14951e+06	536858	1.08942e+06	2.53736e+06	3.17231e+06	876025	2.54899e+06	2.32376e+06	3.50184e+06	2.83526e+06	1.45689e+06	1.967e+06
0	PC(14:0_14:1)+HCOO	PC(28:1)+HCOO	PC	(14:0_14:1)	(14:0)	(14:1)			720.482	C37 H71 O10 N1 P1	2.93755e+06	2.67602e+06	1.78383e+06	1.65876e+06	4.27524e+06	3.31751e+06	775991	1.54089e+06	1.6526e+07	1.00956e+07	2.46096e+07	9.95738e+06
0	PC(28:1)+H	PC(28:1)+H	PC	(14:0_14:1)	(14:0)	(14:1)			676.491	C36 H71 O8 N1 P1	2.72858e+07	2.16596e+07	2.34891e+07	4.63337e+06	3.12828e+07	2.58894e+07	1.98005e+07	1.98486e+07	1.25218e+08	7.94061e+07	1.98225e+08	8.88892e+07
0	PC(14:0_14:1)+HCOO	PC(28:1)+HCOO	PC	(14:0_14:1)	(14:0)	(14:1)			720.482	C37 H71 O10 N1 P1	12.075	0	0	0	47616	18142.8	18208.4	0	14532.5	0	69182.7	69930.7
0	PC(28:1)+H	PC(28:1)+H	PC	(14:0_14:1)	(14:0)	(14:1)			676.491	C36 H71 O8 N1 P1	0	0	0	0	0	0	0	0	0	0	443019	0
0	PC(28:1)+H	PC(28:1)+H	PC	(28:1)	(28:1)				676.491	C36 H71 O8 N1 P1	0	0	0	0	0	35491.3	0	51519.5	154903	147657	63985.9	0
0	PC(16:1_12:0)+H	PC(28:1)+H	PC	(16:1_12:0)	(16:1)	(12:0)			676.491	C36 H71 O8 N1 P1	1.28848e+08	6.19044e+07	3.90541e+07	6.39159e+07	1.82357e+08	6.53815e+07	5.66742e+07	7.91694e+07	4.9668e+07	4.24141e+07	4.23638e+07	634180
0	PC(14:1_14:1)+HCOO	PC(28:2)+HCOO	PC	(14:1_14:1)	(14:1)	(14:1)			718.466	C37 H69 O10 N1 P1	25100.2	0	70681.7	42148	23361.8	0	11449.4	10569.3	228964	48872.1	379395	39084.5
0	PC(28:2)+H	PC(28:2)+H	PC	(14:1_14:1)	(14:1)	(14:1)			674.476	C36 H69 O8 N1 P1	134386	495385	196137	46667.3	96302.9	46078.8	199925	59417.7	334698	186038	1.86763e+06	266182
0	PC(6:0_22:2)+H	PC(28:2)+H	PC	(6:0_22:2)	(6:0)	(22:2)			674.476	C36 H69 O8 N1 P1	180068	93384	148278	198095	198514	47061	50081.5	117974	615386	747191	90360.6	66953.7
0	PC(16:1_12:1)+H	PC(28:2)+H	PC	(16:1_12:1)	(16:1)	(12:1)			674.476	C36 H69 O8 N1 P1	1.39147e+06	321236	111219	459918	3.96567e+06	1.12011e+06	1.4284e+06	1.86863e+06	3.32273e+06	3.0814e+06	1.80754e+06	118955
0	PC(16:1_12:1)+H	PC(28:2)+H	PC	(16:1_12:1)	(16:1)	(12:1)			674.476	C36 H69 O8 N1 P1	450969	213659	117975	221047	676061	418742	191009	330207	488735	288546	308195	607170
0	PC(28:3)+H	PC(28:3)+H	PC	(28:3)	(28:3)				672.46	C36 H67 O8 N1 P1	770293	838470	618782	312482	1.43445e+06	1.45973e+06	987093	1.35511e+06	4.36537e+06	2.56658e+06	5.55454e+06	2.47606e+06
1	PC(28:4)+H	PC(28:4)+H	PC	(28:4)	(28:4)				670.444	C36 H65 O8 N1 P1	63164.3	50665.6	0	37181.4	44193.9	17661.9	0	0	66714.3	151211	457695	36277.2
0	PC(28:4)+CH3COO	PC(28:4)+CH3COO	PC	(28:4)	(28:4)				728.451	C38 H67 O10 N1 P1	4.03815e+07	3.41769e+07	3.03622e+07	3.50514e+07	4.58609e+07	4.57586e+07	3.88152e+07	4.31396e+07	3.44082e+07	3.6764e+07	2.53882e+07	2.86769e+07
1	PC(28:4)+CH3COO	PC(28:4)+CH3COO	PC	(28:4)	(28:4)				728.451	C38 H67 O10 N1 P1	0	0	0	0	0	0	0	0	0	0	0	0
0	PC(28:5)+CH3COO	PC(28:5)+CH3COO	PC	(28:5)	(28:5)				726.435	C38 H65 O10 N1 P1	1.65761e+06	306880	29712.6	207402	1.77819e+06	1.95449e+06	1.25848e+06	1.44027e+06	2.26318e+06	2.14538e+06	2.08359e+06	1.39539e+06
1	PC(28:5)+CH3COO	PC(28:5)+CH3COO	PC	(28:5)	(28:5)				726.435	C38 H65 O10 N1 P1	232471	0.713	421721	31056.6	313394	49155	40439.5	117475	34899.5	54898.4	41492.7	32658.6
0	PC(28:5e)+H	PC(28:5e)+H	PC	(28:5e)	(28:5e)				654.449	C36 H65 O7 N1 P1	2.47179e+06	750076	548084	1.92257e+06	1.68899e+06	1.20007e+06	554565	460671	767062	1.10474e+06	1.65952e+06	2.85491e+06
1	PC(15:0_14:0)+HCOO	PC(29:0)+HCOO	PC	(15:0_14:0)	(15:0)	(14:0)			736.513	C38 H75 O10 N1 P1	0	0	0	0	0	0	0	0	320135	0	337792	298123
1	PC(29:0)+H	PC(29:0)+H	PC	(15:0_14:0)	(15:0)	(14:0)			692.522	C37 H75 O8 N1 P1	907366	1.06157e+06	1.128e+06	592284	822138	0	588707	133550	4.44584e+06	477364	1.94485e+06	804475
1	PC(29:0)+H	PC(29:0)+H	PC	(29:0)	(29:0)				692.522	C37 H75 O8 N1 P1	264411	115521	0	272066	394221	206366	150386	112038	171804	170224	120383	0
0	PC(16:1_13:0)+HCOO	PC(29:1)+HCOO	PC	(16:1_13:0)	(16:1)	(13:0)			734.498	C38 H73 O10 N1 P1	28081.5	218946	324736	0	75925	84352.9	41232.1	51025.6	808006	372631	1.18953e+06	550198
0	PC(29:1)+H	PC(29:1)+H	PC	(16:1_13:0)	(16:1)	(13:0)			690.507	C37 H73 O8 N1 P1	2.48747e+06	597355	5.45521e+06	2.6095e+06	2.34788e+06	1.13819e+06	687599	2.6469e+06	7.31489e+06	4.6439e+06	1.36791e+07	4.45909e+06
0	PC(16:1_13:0)+HCOO	PC(29:1)+HCOO	PC	(16:1_13:0)	(16:1)	(13:0)			734.498	C38 H73 O10 N1 P1	106869	0	0	0	0	0	0	0	0	0	0	25227.8
0	PC(29:1)+H	PC(29:1)+H	PC	(16:1_13:0)	(16:1)	(13:0)			690.507	C37 H73 O8 N1 P1	3.09402e+06	2.26408e+06	1.82986e+06	2.10501e+06	7.65638e+06	3.70848e+06	2.48635e+06	3.06675e+06	1.21785e+06	4.11982e+06	3.61114e+06	1.74836e+06
1	PC(29:1e)+H	PC(29:1e)+H	PC	(29:1e)	(29:1e)				676.528	C37 H75 O7 N1 P1	6.0074e+06	2.94853e+06	766613	3.69445e+06	1.12186e+07	6.78074e+06	5.06116e+06	6.36382e+06	6.61776e+06	6.21622e+06	5.19858e+06	5.56986e+06
1	PC(29:2)+H	PC(29:2)+H	PC	(29:2)	(29:2)				688.491	C37 H71 O8 N1 P1	110964	77156.5	51026.7	43570	114434	0	84563.8	123436	166427	0.056	169352	86165.7
1	PC(29:3)+H	PC(29:3)+H	PC	(29:3)	(29:3)				686.476	C37 H69 O8 N1 P1	274815	197715	59689.6	68728.8	300369	387518	199116	108055	750308	136301	416227	249417
0	PC(29:7)+H	PC(29:7)+H	PC	(29:7)	(29:7)				678.413	C37 H61 O8 N1 P1	989423	274123	185840	517598	1.56802e+06	1.79272e+06	801424	1.6681e+06	1.29414e+06	969798	1.03585e+06	1.03953e+06
0	PC(16:0_14:0)+HCOO	PC(30:0)+HCOO	PC	(16:0_14:0)	(16:0)	(14:0)			750.529	C39 H77 O10 N1 P1	7.19435e+06	3.06347e+06	4.12162e+06	4.50839e+06	8.70194e+06	6.65162e+06	5.8436e+06	4.90738e+06	2.39829e+07	1.17497e+07	2.66414e+07	2.17808e+07
0	PC(30:0)+H	PC(30:0)+H	PC	(16:0_14:0)	(16:0)	(14:0)			706.538	C38 H77 O8 N1 P1	6.22589e+07	2.41351e+07	3.37301e+07	3.16503e+07	8.74802e+07	5.89392e+07	4.56427e+07	5.00107e+07	2.31255e+08	1.17851e+08	2.61787e+08	2.10492e+08
0	PC(16:0_14:0)+HCOO	PC(30:0)+HCOO	PC	(16:0_14:0)	(16:0)	(14:0)			750.529	C39 H77 O10 N1 P1	1.32845e+06	242312	741949	1.76675e+06	1.15554e+06	348859	1.29401e+06	645473	204748	1.02816e+06	529714	431238
0	PC(30:0)+H	PC(30:0)+H	PC	(16:0_14:0)	(16:0)	(14:0)			706.538	C38 H77 O8 N1 P1	1.13871e+06	782738	3.08216e+06	1.36723e+07	940703	1.77614e+06	2.67593e+06	3.48606e+06	713419	1.25639e+07	8.27682e+06	2.37189e+06
0	PC(30:0e)+H	PC(30:0e)+H	PC	(30:0e)	(30:0e)				692.559	C38 H79 O7 N1 P1	9.312	69853.3	0	0.09	0	5.517	2.355	0.34	0.85	0	0	226508
0	PC(30:0e)+H	PC(30:0e)+H	PC	(30:0e)	(30:0e)				692.559	C38 H79 O7 N1 P1	3.7259e+06	2.92731e+06	2.01251e+06	3.01704e+06	141851	853882	49231.1	479538	3.84878e+06	1.21423e+06	2.03747e+06	272795
0	PC(16:1_14:0)+HCOO	PC(30:1)+HCOO	PC	(16:1_14:0)	(16:1)	(14:0)			748.513	C39 H75 O10 N1 P1	6.19435e+07	3.97609e+07	4.04385e+07	3.46829e+07	1.0083e+08	6.49022e+07	6.10709e+07	5.62008e+07	1.86289e+08	1.1676e+08	2.06172e+08	1.37805e+08
0	PC(30:1)+H	PC(30:1)+H	PC	(16:1_14:0)	(16:1)	(14:0)			704.522	C38 H75 O8 N1 P1	5.18469e+08	3.30032e+08	3.25743e+08	2.89005e+08	8.0476e+08	6.02225e+08	4.4961e+08	4.32701e+08	1.57957e+09	1.00019e+09	1.94009e+09	1.28251e+09
0	PC(16:1_14:0)+HCOO	PC(30:1)+HCOO	PC	(16:1_14:0)	(16:1)	(14:0)			748.513	C39 H75 O10 N1 P1	927633	268894	459106	173207	513277	363215	336116	501597	1.42952e+06	1.60131e+06	507250	611551
0	PC(16:1_14:0)+CH3COO	PC(30:1)+CH3COO	PC	(16:1_14:0)	(16:1)	(14:0)			762.529	C40 H77 O10 N1 P1	735003	1.93258e+06	2.02633e+06	1.34074e+06	3.31236e+06	1.85017e+06	1.41783e+06	3.16912e+06	2.48444e+06	2.44023e+06	72286.4	1.35869e+07
0	PC(30:1)+H	PC(30:1)+H	PC	(16:1_14:0)	(16:1)	(14:0)			704.522	C38 H75 O8 N1 P1	2.79413e+06	1.07935e+06	548038	596459	1.2865e+06	3.97382e+06	4.70997e+06	1.50849e+06	9.16243e+06	2.61049e+06	1.6061e+07	1.20543e+07
0	PC(30:1)+H	PC(30:1)+H	PC	(30:1)	(30:1)				704.522	C38 H75 O8 N1 P1	1.72428e+06	1.1273e+06	704028	3.35573e+06	2.97736e+06	1.54078e+06	100894	1.59773e+06	4.61178e+06	3.79799e+06	1.78143e+06	2.70936e+06
0	PC(30:1)+HCOO	PC(30:1)+HCOO	PC	(30:1)	(30:1)				748.513	C39 H75 O10 N1 P1	5121.18	101729	16525.7	144022	719656	193984	193709	55773.2	261530	421005	206168	290204
1	PC(16:0_14:1)+H	PC(30:1)+H	PC	(16:0_14:1)	(16:0)	(14:1)			704.522	C38 H75 O8 N1 P1	3.01815e+08	1.70861e+08	1.49913e+08	1.78113e+08	4.54994e+08	3.37966e+08	2.53533e+08	2.81115e+08	3.81446e+08	3.15848e+08	2.16599e+08	2.22083e+08
0	PC(30:1)+H	PC(30:1)+H	PC	(30:1)	(30:1)				704.522	C38 H75 O8 N1 P1	0	0	50708.7	430388	0	0	0	0	0	0	42576.5	34118
0	PC(16:1_14:1)+HCOO	PC(30:2)+HCOO	PC	(16:1_14:1)	(16:1)	(14:1)			746.498	C39 H73 O10 N1 P1	1.34442e+06	1.18716e+06	1.16878e+06	783202	1.83801e+06	1.09095e+06	978009	1.07853e+06	9.68385e+06	5.7994e+06	1.45979e+07	6.69333e+06
0	PC(30:2)+H	PC(30:2)+H	PC	(16:1_14:1)	(16:1)	(14:1)			702.507	C38 H73 O8 N1 P1	1.21988e+07	1.00959e+07	1.08873e+07	6.49296e+06	1.32907e+07	9.86358e+06	7.46017e+06	8.49674e+06	7.65135e+07	4.6434e+07	1.06853e+08	4.46411e+07
0	PC(16:1_14:1)+HCOO	PC(30:2)+HCOO	PC	(16:1_14:1)	(16:1)	(14:1)			746.498	C39 H73 O10 N1 P1	98036.2	46292.7	213286	115954	62489.5	48517.5	28991.9	76967	118722	49446.7	427536	155350
0	PC(16:1_14:1)+CH3COO	PC(30:2)+CH3COO	PC	(16:1_14:1)	(16:1)	(14:1)			760.513	C40 H75 O10 N1 P1	77145.7	141482	169509	78360	162998	166325	61852.3	48095.9	1.12891e+06	755132	1.36011e+06	943873
0	PC(30:2)+H	PC(30:2)+H	PC	(16:1_14:1)	(16:1)	(14:1)			702.507	C38 H73 O8 N1 P1	7.98195e+06	1.64709e+06	14.216	300421	1.68315e+06	528640	941346	784191	2.46161e+06	3.23781e+06	1.9014e+06	748420
0	PC(16:1_14:1)+HCOO	PC(30:2)+HCOO	PC	(16:1_14:1)	(16:1)	(14:1)			746.498	C39 H73 O10 N1 P1	100812	25361.7	0	37111.9	42609.7	138876	150288	489705	202981	198533	134873	164508
0	PC(30:2)+H	PC(30:2)+H	PC	(16:1_14:1)	(16:1)	(14:1)			702.507	C38 H73 O8 N1 P1	871171	46573.4	86374.9	600827	1.36452e+06	699953	374672	108256	1.28415e+06	199294	874360	696882
0	PC(16:1_14:1)+HCOO	PC(30:2)+HCOO	PC	(16:1_14:1)	(16:1)	(14:1)			746.498	C39 H73 O10 N1 P1	1.39215e+06	1.18761e+06	579531	1.71967e+06	2.68656e+06	1.6177e+06	1.12377e+06	1.62233e+06	2.48277e+06	2.58455e+06	3.86122e+06	2.64206e+06
0	PC(12:0_18:3)+HCOO	PC(30:3)+HCOO	PC	(12:0_18:3)	(12:0)	(18:3)			744.482	C39 H71 O10 N1 P1	0	0	0	0	21239.9	0	0	0	112257	91656.2	161652	30289.2
0	PC(30:3)+H	PC(30:3)+H	PC	(12:0_18:3)	(12:0)	(18:3)			700.491	C38 H71 O8 N1 P1	0	0	0	0	0	0	0	0	201444	225688	1.8753e+06	201742
1	PC(30:3)+H	PC(30:3)+H	PC	(30:3)	(30:3)				700.491	C38 H71 O8 N1 P1	0	0	0	0	98883.6	63984.9	0	0	43664	173927	186512	120513
0	PC(30:3)+H	PC(30:3)+H	PC	(30:3)	(30:3)				700.491	C38 H71 O8 N1 P1	4.9018e+06	2.66805e+06	2.80309e+06	2.20099e+06	7.11847e+06	5.57871e+06	3.95377e+06	4.22495e+06	1.22616e+07	9.55161e+06	1.51321e+07	9.9032e+06
0	PC(30:4)+H	PC(30:4)+H	PC	(30:4)	(30:4)				698.476	C38 H69 O8 N1 P1	91571.5	137632	532994	793240	519354	84759.1	140541	238836	808923	465285	1.03802e+06	358315
0	PC(30:4)+H	PC(30:4)+H	PC	(30:4)	(30:4)				698.476	C38 H69 O8 N1 P1	0	0	129234	57566.3	0	0	0	0	0	0	0	0
0	PC(30:4)+CH3COO	PC(30:4)+CH3COO	PC	(30:4)	(30:4)				756.482	C40 H71 O10 N1 P1	1.18873e+06	6.18426e+07	7.55296e+06	8.37791e+06	3.06879e+06	4.30015e+07	4.97025e+07	4.75892e+07	8.39017e+07	8.46832e+07	3.04783e+07	3.41639e+07
0	PC(30:5)+CH3COO	PC(30:5)+CH3COO	PC	(30:5)	(30:5)				754.466	C40 H69 O10 N1 P1	278548	142448	89484	58730.7	109633	33003.9	0	42650.9	458722	553581	848313	470739
0	PC(30:5)+CH3COO	PC(30:5)+CH3COO	PC	(30:5)	(30:5)				754.466	C40 H69 O10 N1 P1	2.48272e+07	2.19373e+07	2.40971e+06	2.29914e+07	1.74633e+07	5.81339e+06	1.38973e+07	2.62822e+07	2.76412e+07	2.2117e+07	1.99529e+07	1.13275e+07
1	PC(30:5COOH)+HCOO	PC(30:5COOH)+HCOO	PC	(30:5COOH)	(30:5COOH)				770.425	C39 H65 O12 N1 P1	570624	482193	382783	580940	1.29872e+06	1.0155e+06	938521	789081	927511	820926	181644	534243
0	PC(30:6)+CH3COO	PC(30:6)+CH3COO	PC	(30:6)	(30:6)				752.451	C40 H67 O10 N1 P1	4.20532e+06	2.04651e+06	1.73673e+06	2.33366e+06	6.14441e+06	4.25098e+06	2.99072e+06	3.81123e+06	5.33608e+06	4.46668e+06	2.77621e+06	3.04918e+06
1	PC(17:0_14:0)+HCOO	PC(31:0)+HCOO	PC	(17:0_14:0)	(17:0)	(14:0)			764.545	C40 H79 O10 N1 P1	0	0	0	0	0	0	0	0	0	0	0	0
1	PC(31:0)+H	PC(31:0)+H	PC	(17:0_14:0)	(17:0)	(14:0)			720.554	C39 H79 O8 N1 P1	622636	287304	152352	231601	366241	384702	401533	1.58501e+06	510250	187135	866321	1.58782e+06
1	PC(31:0)+H	PC(31:0)+H	PC	(31:0)	(31:0)				720.554	C39 H79 O8 N1 P1	73055.7	142392	140641	275914	264318	414360	190181	41327.4	295324	508071	0	307795
0	PC(15:0_16:1)+HCOO	PC(31:1)+HCOO	PC	(15:0_16:1)	(15:0)	(16:1)			762.529	C40 H77 O10 N1 P1	1.84221e+06	1.95516e+06	2.32196e+06	1.25268e+06	2.78732e+06	2.00471e+06	1.43855e+06	2.71323e+06	1.22898e+07	8.70025e+06	1.30965e+07	1.3409e+07
0	PC(31:1)+H	PC(31:1)+H	PC	(15:0_16:1)	(15:0)	(16:1)			718.538	C39 H77 O8 N1 P1	2.50311e+07	1.97863e+07	2.83361e+07	1.6762e+07	3.03714e+07	2.38575e+07	2.25256e+07	2.85852e+07	1.4844e+08	1.03344e+08	1.42233e+08	1.36256e+08
0	PC(15:0_16:1)+HCOO	PC(31:1)+HCOO	PC	(15:0_16:1)	(15:0)	(16:1)			762.529	C40 H77 O10 N1 P1	1.52043e+06	609774	271586	1.42946e+06	773185	1.18025e+06	112202	336480	376179	1.58305e+06	717961	109039
0	PC(31:1)+H	PC(31:1)+H	PC	(15:0_16:1)	(15:0)	(16:1)			718.538	C39 H77 O8 N1 P1	6.02899e+07	3.57245e+07	3.69819e+07	250137	6.53036e+07	5.79737e+07	231502	7.79495e+07	1.062e+08	9.75859e+07	187282	9.45645e+07
1	PC(18:1_13:0)+H	PC(31:1)+H	PC	(18:1_13:0)	(18:1)	(13:0)			718.538	C39 H77 O8 N1 P1	6.94015e+09	4.80215e+09	4.72486e+09	4.46345e+09	8.96691e+09	7.40059e+09	6.48059e+09	5.76028e+09	8.36697e+09	7.73533e+09	6.97791e+09	6.48089e+09
0	PC(31:1COOCH3)+H	PC(31:1COOCH3)+H	PC	(31:1COOCH3)	(31:1COOCH3)				762.528	C40 H77 O10 N1 P1	0	0	0	0	0	0	0	0	0	0	0	0
0	PC(31:1COOCH3)+H	PC(31:1COOCH3)+H	PC	(31:1COOCH3)	(31:1COOCH3)				762.528	C40 H77 O10 N1 P1	0	142989	0	114016	615013	180683	179408	0	368922	0	1.88258e+06	1.25681e+06
0	PC(31:1COOCH3)+H	PC(31:1COOCH3)+H	PC	(31:1COOCH3)	(31:1COOCH3)				762.528	C40 H77 O10 N1 P1	346844	139704	254098	163327	341022	927547	233420	100100	930428	242161	425039	753875
1	PC(31:1e)+H	PC(31:1e)+H	PC	(31:1e)	(31:1e)				704.559	C39 H79 O7 N1 P1	2.22917e+07	1.44634e+07	1.42846e+07	1.34442e+07	3.94716e+07	2.06795e+07	2.06381e+07	2.19922e+07	5.18513e+07	4.24267e+07	6.37811e+07	6.32261e+07
0	PC(31:1e)+H	PC(31:1e)+H	PC	(31:1e)	(31:1e)				704.559	C39 H79 O7 N1 P1	0	0	0	0	60259.5	0	0	0	0	0	152201	76027.9
0	PC(18:2_13:0)+HCOO	PC(31:2)+HCOO	PC	(18:2_13:0)	(18:2)	(13:0)			760.513	C40 H75 O10 N1 P1	77145.7	141482	169509	78360	162998	166325	61852.3	48095.9	1.12891e+06	755132	1.36011e+06	943873
0	PC(31:2)+H	PC(31:2)+H	PC	(18:2_13:0)	(18:2)	(13:0)			716.522	C39 H75 O8 N1 P1	1.98317e+06	589599	2.82808e+06	1.25175e+06	1.22001e+06	1.2635e+06	782075	1.75448e+06	8.11066e+06	7.13583e+06	1.4559e+06	826774
1	PC(31:2)+H	PC(31:2)+H	PC	(31:2)	(31:2)				716.522	C39 H75 O8 N1 P1	250567	231955	474912	304864	2.20858e+06	457387	825562	1.61094e+06	704674	1.96356e+06	731099	1.05277e+06
0	PC(31:2)+H	PC(31:2)+H	PC	(31:2)	(31:2)				716.522	C39 H75 O8 N1 P1	7.45089e+07	5.23909e+07	3.94538e+07	5.08843e+07	1.15912e+08	8.60727e+07	5.70771e+07	5.02391e+07	1.06353e+08	1.14191e+08	7.59745e+07	7.6757e+07
1	PC(31:3)+H	PC(31:3)+H	PC	(31:3)	(31:3)				714.507	C39 H73 O8 N1 P1	242930	0	121334	0.501	0	0.36	0	33574.3	0.113	118337	147637	64687.3
1	PC(31:3)+(CH3CH2)3NH	PC(31:3)+(CH3CH2)3NH	PC	(31:3)	(31:3)				829.63	C45 H88 O8 N3 P1	1.38971e+06	587970	0	1.3009e+06	809490	1.53207e+06	168256	374620	2.46593e+06	2.05187e+06	463813	872328
0	PC(31:7)+H	PC(31:7)+H	PC	(31:7)	(31:7)				706.444	C39 H65 O8 N1 P1	4.02101e+06	5.94769e+06	7.18017e+06	6.81395e+06	4.32314e+06	7.22559e+06	5.05202e+06	7.20242e+06	4.04372e+06	4.60354e+06	3.62296e+06	4.58688e+06
0	PC(16:0_16:0)+HCOO	PC(32:0)+HCOO	PC	(16:0_16:0)	(16:0)	(16:0)			778.56	C41 H81 O10 N1 P1	170978	120144	59566	48687.1	77200.1	132631	179392	47498.3	320701	210003	339500	234258
0	PC(32:0)+H	PC(32:0)+H	PC	(16:0_16:0)	(16:0)	(16:0)			734.569	C40 H81 O8 N1 P1	805826	504261	631959	0	797484	85653.8	322948	553794	2.78177e+06	653158	1.19708e+06	943845
0	PC(16:0_16:0)+HCOO	PC(32:0)+HCOO	PC	(16:0_16:0)	(16:0)	(16:0)			778.56	C41 H81 O10 N1 P1	3.90728e+06	1.52884e+06	1.84486e+06	1.33058e+06	3.57944e+06	2.26941e+06	2.1409e+06	2.30622e+06	1.08163e+07	6.02415e+06	2.23625e+07	3.71923e+07
0	PC(32:0)+H	PC(32:0)+H	PC	(16:0_16:0)	(16:0)	(16:0)			734.569	C40 H81 O8 N1 P1	2.55475e+07	9.60755e+06	1.56533e+07	1.13374e+07	2.67476e+07	1.75778e+07	1.61871e+07	1.91181e+07	9.47677e+07	4.67914e+07	1.82676e+08	3.11432e+08
0	PC(16:0_16:0)+HCOO	PC(32:0)+HCOO	PC	(16:0_16:0)	(16:0)	(16:0)			778.56	C41 H81 O10 N1 P1	5.2775e+06	1.92032e+06	2.2358e+06	5.09217e+06	3.84431e+06	2.51014e+06	2.76731e+06	2.44917e+06	2.70016e+06	2.45821e+06	1.6966e+06	142237
0	PC(32:0)+H	PC(32:0)+H	PC	(16:0_16:0)	(16:0)	(16:0)			734.569	C40 H81 O8 N1 P1	2.47825e+07	8.03955e+06	9.50514e+06	2.0083e+07	2.51057e+07	344344	1.74376e+07	1.65193e+07	2.53291e+07	2.23852e+07	1.67471e+07	1.72209e+07
1	PC(32:0CHO)+H	PC(32:0CHO)+H	PC	(32:0CHO)	(32:0CHO)				748.549	C40 H79 O9 N1 P1	175472	0	44478.4	0	253391	76521.2	154861	95447.2	298766	133101	358925	256448
0	PC(32:0CHO)+H	PC(32:0CHO)+H	PC	(32:0CHO)	(32:0CHO)				748.549	C40 H79 O9 N1 P1	191882	0	0	365260	64584.8	284202	77722.7	0	652041	271298	220527	381690
0	PC(16:0e_16:0)+HCOO	PC(32:0e)+HCOO	PC	(16:0e_16:0)	(16:0e)	(16:0)			764.581	C41 H83 O9 N1 P1	27738.5	0	22756.6	0	43453.2	30766.2	0	45439.2	0	58616.6	277078	274038
0	PC(32:0e)+H	PC(32:0e)+H	PC	(16:0e_16:0)	(16:0e)	(16:0)			720.59	C40 H83 O7 N1 P1	66937.5	27548.7	127948	172741	96823.5	94511.7	90926	176317	332145	174716	1.10193e+06	1.03721e+06
0	PC(16:0e_16:0)+HCOO	PC(32:0e)+HCOO	PC	(16:0e_16:0)	(16:0e)	(16:0)			764.581	C41 H83 O9 N1 P1	0	0	0	0	0	0	0	0	0	0	0	0
0	PC(32:0e)+H	PC(32:0e)+H	PC	(16:0e_16:0)	(16:0e)	(16:0)			720.59	C40 H83 O7 N1 P1	1.16883e+06	955732	189213	390694	816304	199866	57648.2	150532	1.65056e+06	274248	1.0623e+06	982477
0	PC(16:0_16:1)+HCOO	PC(32:1)+HCOO	PC	(16:0_16:1)	(16:0)	(16:1)			776.545	C41 H79 O10 N1 P1	1.82601e+08	1.09457e+08	1.05419e+08	1.06569e+08	2.93337e+08	1.94431e+08	1.75179e+08	1.68904e+08	4.74048e+08	3.65703e+08	5.51411e+08	4.06308e+08
0	PC(32:1)+H	PC(32:1)+H	PC	(16:0_16:1)	(16:0)	(16:1)			732.554	C40 H79 O8 N1 P1	1.64424e+09	8.98628e+08	9.46976e+08	9.56454e+08	2.7352e+09	2.01339e+09	1.53505e+09	1.51549e+09	4.89022e+09	3.71529e+09	5.45496e+09	3.94431e+09
0	PC(16:0_16:1)+HCOO	PC(32:1)+HCOO	PC	(16:0_16:1)	(16:0)	(16:1)			776.545	C41 H79 O10 N1 P1	134677	411982	1.81045e+06	282771	3.82772e+06	93032.7	281244	291173	245377	4.97952e+06	360349	2.37186e+06
0	PC(32:1)+H	PC(32:1)+H	PC	(16:0_16:1)	(16:0)	(16:1)			732.554	C40 H79 O8 N1 P1	1.55449e+06	2.19482e+06	1.4048e+06	1.00854e+06	7.39804e+06	1.81033e+06	3.54331e+06	870658	1.36603e+06	5.25412e+06	2.05071e+06	527981
0	PC(18:1_14:0)+H	PC(32:1)+H	PC	(18:1_14:0)	(18:1)	(14:0)			732.554	C40 H79 O8 N1 P1	8.07518e+07	2.779e+07	2.38968e+07	5.48906e+07	7.22096e+07	4.94354e+07	4.29984e+07	5.42973e+07	3.50682e+07	8.97897e+07	3.87963e+07	3.85705e+07
1	PC(20:1_12:0)+H	PC(32:1)+H	PC	(20:1_12:0)	(20:1)	(12:0)			732.554	C40 H79 O8 N1 P1	1.83388e+06	1.73984e+06	352595	729764	667777	87350.1	312366	173632	418880	265895	940301	1.71623e+06
1	PC(32:1)+H	PC(32:1)+H	PC	(32:1)	(32:1)				732.554	C40 H79 O8 N1 P1	0	57748.2	0	0	80858.5	0	0	64867.4	0	53975.8	366001	501748
0	PC(32:1)+H	PC(32:1)+H	PC	(32:1)	(32:1)				732.554	C40 H79 O8 N1 P1	0	0	168038	1.28324e+06	106880	28519.9	28138.6	9584.77	60219	82234.3	83849.6	91862
1	PC(32:1CHO)+H	PC(32:1CHO)+H	PC	(32:1CHO)	(32:1CHO)				746.533	C40 H77 O9 N1 P1	0	0	0	0	0	0	0	0	224845	55785.8	114286	95779.9
1	PC(32:1CHO)+H	PC(32:1CHO)+H	PC	(32:1CHO)	(32:1CHO)				746.533	C40 H77 O9 N1 P1	361293	100408	560752	108909	263057	191145	54658.8	61982.5	760465	152092	268979	69473
0	PC(32:1CHO)+H	PC(32:1CHO)+H	PC	(32:1CHO)	(32:1CHO)				746.533	C40 H77 O9 N1 P1	745453	0	84400.5	738662	1.09335e+06	281540	284038	125762	738749	135664	131768	159714
0	PC(32:1COOCH3)-CH3	PC(32:1COOCH3)-CH3	PC	(32:1COOCH3)	(32:1COOCH3)				760.513	C40 H75 O10 N1 P1	2.10597e+07	9.71765e+06	7.18255e+06	2.00235e+07	9.50744e+06	1.42773e+07	2.75318e+06	6.60096e+06	7.69793e+06	2.02825e+07	1.04085e+07	7.25866e+06
0	PC(16:0e_16:1)+HCOO	PC(32:1e)+HCOO	PC	(16:0e_16:1)	(16:0e)	(16:1)			762.565	C41 H81 O9 N1 P1	0	0	0	0	0	56401.9	0	0	50992.7	116335	83853.5	0
0	PC(32:1e)+H	PC(32:1e)+H	PC	(16:0e_16:1)	(16:0e)	(16:1)			718.575	C40 H81 O7 N1 P1	0	0	0	0	0	0	0	0	736428	0	1.33473e+06	859729
0	PC(16:0e_16:1)+HCOO	PC(32:1e)+HCOO	PC	(16:0e_16:1)	(16:0e)	(16:1)			762.565	C41 H81 O9 N1 P1	348005	222459	311398	0.038	47001	223247	392087	198907	376599	558811	505851	0
0	PC(32:1e)+H	PC(32:1e)+H	PC	(16:0e_16:1)	(16:0e)	(16:1)			718.575	C40 H81 O7 N1 P1	5.63017e+06	6.54998e+06	1.52543e+07	1.60695e+07	1.63082e+07	9.59862e+06	3.42679e+06	1.71812e+07	1.29353e+07	1.54535e+07	8.1965e+06	2.5871e+06
1	PC(32:1e)+H	PC(32:1e)+H	PC	(32:1e)	(32:1e)				718.575	C40 H81 O7 N1 P1	1.55356e+07	7.03974e+06	4.97586e+06	7.41221e+06	6.4618e+06	1.00226e+06	1.67813e+06	555127	2.20557e+06	1.53474e+06	611634	138429
0	PC(16:1_16:1)+HCOO	PC(32:2)+HCOO	PC	(16:1_16:1)	(16:1)	(16:1)			774.529	C41 H77 O10 N1 P1	1.67707e+08	1.18328e+08	1.07244e+08	8.8613e+07	2.10759e+08	1.70116e+08	1.42716e+08	1.17021e+08	5.05496e+08	3.15047e+08	6.54976e+08	4.3822e+08
0	PC(32:2)+H	PC(32:2)+H	PC	(16:1_16:1)	(16:1)	(16:1)			730.538	C40 H77 O8 N1 P1	1.29669e+09	9.29709e+08	9.14864e+08	8.4869e+08	2.06354e+09	1.4228e+09	1.40216e+09	1.21701e+09	4.41217e+09	3.05881e+09	5.54396e+09	3.84023e+09
0	PC(16:1_16:1)+HCOO	PC(32:2)+HCOO	PC	(16:1_16:1)	(16:1)	(16:1)			774.529	C41 H77 O10 N1 P1	875776	238217	268699	179280	712990	115806	431732	290381	2.39324e+06	230441	746768	1.39129e+06
0	PC(32:2)+H	PC(32:2)+H	PC	(16:1_16:1)	(16:1)	(16:1)			730.538	C40 H77 O8 N1 P1	1.25805e+07	6.33661e+06	4.07598e+06	2.42771e+06	2.17009e+07	1.55004e+07	4.55406e+06	3.3803e+06	8.95501e+06	4.42461e+06	2.97721e+07	8.42648e+06
0	PC(32:2)+H	PC(32:2)+H	PC	(32:2)	(32:2)				730.538	C40 H77 O8 N1 P1	335511	734285	236940	132457	1.84341e+06	523995	422492	975682	1.67681e+06	2.08149e+06	1.29366e+06	963760
0	PC(16:1_16:1)+H	PC(32:2)+H	PC	(16:1_16:1)	(16:1)	(16:1)			730.538	C40 H77 O8 N1 P1	1.03878e+08	5.38507e+07	5.2001e+07	5.78495e+07	1.13552e+08	6.60997e+07	6.34162e+07	6.57801e+07	1.02817e+08	5.70148e+07	5.40167e+07	4.64079e+07
0	PC(16:1_16:1)+H	PC(32:2)+H	PC	(16:1_16:1)	(16:1)	(16:1)			730.538	C40 H77 O8 N1 P1	6.86926e+06	162027	106035	3.74583e+06	314798	1.44764e+06	291021	1.60587e+06	5.32818e+06	1.02465e+06	536873	1.36165e+06
1	PC(32:2)+H	PC(32:2)+H	PC	(32:2)	(32:2)				730.538	C40 H77 O8 N1 P1	0	0	28612.8	0	0	14057.5	0	0	17978.1	0	0	0
0	PC(32:2+3O)+H	PC(32:2+3O)+H	PC	(32:2+3O)	(32:2+3O)				778.523	C40 H77 O11 N1 P1	0.602	32457	0	0	64160	0	45043	20373.7	0	0	42078.3	0
0	PC(32:2+3O)+HCOO	PC(32:2+3O)+HCOO	PC	(32:2+3O)	(32:2+3O)				822.514	C41 H77 O13 N1 P1	2.63981e+06	1.36227e+06	106605	969842	305880	989798	102484	253648	997800	272226	743794	691980
1	PC(32:2COOCH3)+H	PC(32:2COOCH3)+H	PC	(32:2COOCH3)	(32:2COOCH3)				774.528	C41 H77 O10 N1 P1	0	0	0	0	91645.2	0	0	0	0	0	0	0
0	PC(32:2e)+H	PC(32:2e)+H	PC	(32:2e)	(32:2e)				716.559	C40 H79 O7 N1 P1	5.1283e+06	7.16784e+06	1.09455e+06	234941	1.79808e+06	3.77332e+06	9.87133e+06	2.51064e+06	1.42605e+06	5.67523e+06	3.20523e+06	1.75825e+06
1	PC(18:2_14:1)+HCOO	PC(32:3)+HCOO	PC	(18:2_14:1)	(18:2)	(14:1)			772.513	C41 H75 O10 N1 P1	549518	120480	27570.6	81107.5	440364	1.01294e+06	218180	10421.2	589005	1.45917e+06	6.32918e+06	1.63687e+06
1	PC(32:3)+H	PC(32:3)+H	PC	(18:2_14:1)	(18:2)	(14:1)			728.522	C40 H75 O8 N1 P1	1.13739e+06	934107	1.41865e+06	1.07396e+06	1.59209e+06	884705	412472	1.01707e+06	9.0535e+06	2.29602e+06	8.57262e+06	96360.8
0	PC(14:0_18:3)+HCOO	PC(32:3)+HCOO	PC	(14:0_18:3)	(14:0)	(18:3)			772.513	C41 H75 O10 N1 P1	35059.4	44435.3	0	0	191238	0	0	72894.9	0	78738.5	140125	69679.6
0	PC(32:3)+H	PC(32:3)+H	PC	(14:0_18:3)	(14:0)	(18:3)			728.522	C40 H75 O8 N1 P1	1.8112e+06	1.15182e+06	279360	833781	5.54259e+06	3.75237e+06	1.88909e+06	2.64075e+06	1.62593e+07	8.3111e+06	1.35484e+07	5.90264e+06
0	PC(32:3)+CH3COO	PC(32:3)+CH3COO	PC	(32:3)	(32:3)				786.529	C42 H77 O10 N1 P1	4.53733e+06	1.67786e+06	1.42622e+06	4.64218e+06	1.57652e+06	3.06514e+06	1.01591e+06	1.48995e+06	1.87045e+06	6.04177e+06	3.56274e+06	3.214e+06
0	PC(32:3+OO)+CH3COO	PC(32:3+OO)+CH3COO	PC	(32:3+OO)	(32:3+OO)				818.519	C42 H77 O12 N1 P1	1.62485e+07	3.86848e+06	1.5378e+06	6.28537e+06	8.87808e+06	6.28051e+06	4.50824e+06	1.19661e+07	1.78333e+06	1.78734e+06	626641	635519
1	PC(32:4)+H	PC(32:4)+H	PC	(32:4)	(32:4)				726.507	C40 H73 O8 N1 P1	0	0	0	0	0	0	0	54018.4	242344	86099.4	540202	161549
1	PC(32:4)+H	PC(32:4)+H	PC	(32:4)	(32:4)				726.507	C40 H73 O8 N1 P1	298227	82313.4	66717.1	461570	701596	176550	45401.3	140991	179079	156485	98201.4	401919
0	PC(18:4_14:0)+H	PC(32:4)+H	PC	(18:4_14:0)	(18:4)	(14:0)			726.507	C40 H73 O8 N1 P1	2.3852e+07	1.6482e+07	1.86407e+07	1.37395e+07	4.15615e+07	3.03939e+07	2.50961e+07	2.29671e+07	8.0368e+07	5.16927e+07	9.0466e+07	6.01801e+07
0	PC(32:5)+H	PC(32:5)+H	PC	(32:5)	(32:5)				724.491	C40 H71 O8 N1 P1	603870	38893	16685.4	953999	399673	185021	44829.9	42466.7	1.09531e+06	219628	2.2464e+06	163003
0	PC(32:5)+H	PC(32:5)+H	PC	(32:5)	(32:5)				724.491	C40 H71 O8 N1 P1	767205	80435.4	0	233881	92860.8	606258	206505	356009	1.22569e+06	129695	872411	528668
0	PC(16:0_17:0)+HCOO	PC(33:0)+HCOO	PC	(16:0_17:0)	(16:0)	(17:0)			792.576	C42 H83 O10 N1 P1	15010.6	174254	30704.5	44322.9	12816.3	20921.6	23228.1	23310.9	178697	182230	590563	493426
0	PC(16:0_17:0)+CH3COO	PC(33:0)+CH3COO	PC	(16:0_17:0)	(16:0)	(17:0)			806.592	C43 H85 O10 N1 P1	8.95856e+06	3.83633e+06	1.25964e+06	274730	7.40092e+06	260157	258484	2.837e+06	4.14451e+06	2.84386e+06	474569	5.66766e+06
0	PC(33:0)+H	PC(33:0)+H	PC	(16:0_17:0)	(16:0)	(17:0)			748.585	C41 H83 O8 N1 P1	805927	507712	696560	353166	2.13504e+06	999705	989862	1.67015e+06	4.29344e+06	3.31756e+06	8.23477e+06	1.09588e+07
0	PC(16:0_17:0)+HCOO	PC(33:0)+HCOO	PC	(16:0_17:0)	(16:0)	(17:0)			792.576	C42 H83 O10 N1 P1	264548	0	28745.8	213997	245753	134851	179001	0	168801	242429	115975	451830
0	PC(33:0)+H	PC(33:0)+H	PC	(16:0_17:0)	(16:0)	(17:0)			748.585	C41 H83 O8 N1 P1	64408.1	155918	239667	802629	518746	152195	812355	188527	353690	144254	255837	957447
0	PC(16:0_17:0)+CH3COO	PC(33:0)+CH3COO	PC	(16:0_17:0)	(16:0)	(17:0)			806.592	C43 H85 O10 N1 P1	381018	222208	280327	75316.2	39145.4	1.48186e+06	119589	202629	1.56607e+06	694449	8.51068e+06	2.52769e+07
1	PC(33:0CHO)+H	PC(33:0CHO)+H	PC	(33:0CHO)	(33:0CHO)				762.564	C41 H81 O9 N1 P1	520075	0	85585.1	144287	1.86022e+06	401341	188176	142280	116139	122806	533655	258515
0	PC(16:1_17:0)+HCOO	PC(33:1)+HCOO	PC	(16:1_17:0)	(16:1)	(17:0)			790.56	C42 H81 O10 N1 P1	0	0	0	0	0	0	0	0	0	126632	273901	483206
0	PC(16:1_17:0)+H	PC(33:1)+H	PC	(16:1_17:0)	(16:1)	(17:0)			746.569	C41 H81 O8 N1 P1	2.84092e+07	2.08695e+07	2.45377e+07	1.82399e+07	4.16655e+07	2.26223e+07	2.4771e+07	3.57495e+07	8.95025e+07	5.54933e+07	1.00283e+08	8.88582e+07
0	PC(16:1_17:0)+HCOO	PC(33:1)+HCOO	PC	(16:1_17:0)	(16:1)	(17:0)			790.56	C42 H81 O10 N1 P1	2.06811e+06	1.046e+06	58.142	1.69404e+06	2.95944e+06	2.89195e+06	1.74932e+06	2.60817e+06	8.03984e+06	6.26805e+06	593826	8.0319e+06
0	PC(16:1_17:0)+H	PC(33:1)+H	PC	(16:1_17:0)	(16:1)	(17:0)			746.569	C41 H81 O8 N1 P1	2.44009e+07	93953.7	746701	1.65528e+07	486246	1.32001e+07	183199	274237	888077	86794.5	5.94565e+06	139195
0	PC(17:1_16:0)+H	PC(33:1)+H	PC	(17:1_16:0)	(17:1)	(16:0)			746.569	C41 H81 O8 N1 P1	1.08339e+08	5.80699e+07	4.92124e+07	6.2988e+07	1.51275e+08	9.52943e+07	7.95331e+07	8.6427e+07	2.00034e+08	1.69739e+08	2.30668e+08	2.50511e+08
0	PC(19:1_14:0)+H	PC(33:1)+H	PC	(19:1_14:0)	(19:1)	(14:0)			746.569	C41 H81 O8 N1 P1	150606	0	0	139603	0	46224.8	131102	31485	214216	102702	0	81769.6
1	PC(33:1e)+H	PC(33:1e)+H	PC	(33:1e)	(33:1e)				732.59	C41 H83 O7 N1 P1	3.02025e+07	1.67618e+07	2.21987e+07	1.89915e+07	4.66155e+07	2.68985e+07	2.7981e+07	2.64065e+07	9.6006e+07	5.99594e+07	1.1852e+08	1.14489e+08
0	PC(17:1_16:1)+HCOO	PC(33:2)+HCOO	PC	(17:1_16:1)	(17:1)	(16:1)			788.545	C42 H79 O10 N1 P1	2.11209e+06	1.70881e+06	1.57153e+06	1.10853e+06	3.24181e+06	1.8369e+06	1.45717e+06	2.31468e+06	8.28826e+06	6.07164e+06	1.17258e+07	9.24636e+06
0	PC(17:1_16:1)+H	PC(33:2)+H	PC	(17:1_16:1)	(17:1)	(16:1)			744.554	C41 H79 O8 N1 P1	3.14146e+07	2.27267e+07	2.40401e+07	2.21772e+07	3.46867e+07	2.46475e+07	2.2851e+07	2.43999e+07	7.60838e+07	5.39456e+07	1.10723e+08	9.84057e+07
0	PC(17:1_16:1)+HCOO	PC(33:2)+HCOO	PC	(17:1_16:1)	(17:1)	(16:1)			788.545	C42 H79 O10 N1 P1	144306	60978.8	63655.3	132892	40950.1	187064	161335	81786.9	121259	128767	203574	44032.8
0	PC(17:1_16:1)+H	PC(33:2)+H	PC	(17:1_16:1)	(17:1)	(16:1)			744.554	C41 H79 O8 N1 P1	3.27441e+06	1.37714e+06	1.29531e+06	557820	9.13695e+06	1.43872e+06	2.6085e+06	3.38288e+06	5.72664e+06	7.8446e+06	2.20377e+06	2.81594e+06
1	PC(33:2)+H	PC(33:2)+H	PC	(33:2)	(33:2)				744.554	C41 H79 O8 N1 P1	27269.5	0	118794	17.003	49173.5	0	0	0	64338	38568.8	3.453	55434
1	PC(33:2e)+H	PC(33:2e)+H	PC	(33:2e)	(33:2e)				730.575	C41 H81 O7 N1 P1	1.67774e+07	1.41895e+07	2.59296e+07	1.28583e+07	2.7002e+07	1.46519e+07	1.41841e+07	1.43513e+07	9.36111e+07	5.65151e+07	3.13655e+08	7.35399e+08
1	PC(33:2e)+H	PC(33:2e)+H	PC	(33:2e)	(33:2e)				730.575	C41 H81 O7 N1 P1	1.64187e+07	9.95676e+06	1.2973e+07	9.29548e+06	3.69568e+07	2.80968e+07	2.21402e+07	1.99722e+07	4.66021e+07	3.93998e+07	4.64645e+07	2.69274e+07
0	PC(15:0_18:3)+HCOO	PC(33:3)+HCOO	PC	(15:0_18:3)	(15:0)	(18:3)			786.529	C42 H77 O10 N1 P1	0	0	0	0	0	0	0	0	38517.1	70225	64560.6	242966
0	PC(33:3)+H	PC(33:3)+H	PC	(15:0_18:3)	(15:0)	(18:3)			742.538	C41 H77 O8 N1 P1	136945	287251	90934.6	87116.2	216687	279380	151424	209427	541623	1.11152e+06	1.02574e+06	866193
0	PC(15:0_18:3)+H	PC(33:3)+H	PC	(15:0_18:3)	(15:0)	(18:3)			742.538	C41 H77 O8 N1 P1	2.38757e+07	1.17313e+07	1.836e+07	9.79348e+06	2.98814e+07	1.02399e+07	8.7081e+06	8.74178e+06	2.92784e+07	2.26733e+07	1.48384e+08	4.49297e+08
0	PC(33:4)+H	PC(33:4)+H	PC	(33:4)	(33:4)				740.522	C41 H75 O8 N1 P1	333883	274303	123113	0	1.25472e+06	2.09476e+06	307792	528485	2.24198e+06	2.46054e+06	4.0549e+06	7.18254e+06
1	PC(33:5)+H	PC(33:5)+H	PC	(33:5)	(33:5)				738.507	C41 H73 O8 N1 P1	152094	0	72645.9	205325	141455	73753.4	41806.1	12991.6	41724.4	280097	0	54831.8
0	PC(33:6)+H	PC(33:6)+H	PC	(33:6)	(33:6)				736.491	C41 H71 O8 N1 P1	1.88616e+07	1.70354e+07	1.75361e+07	1.49346e+07	2.8801e+07	2.43472e+07	2.00365e+07	2.14144e+07	2.51359e+07	2.57167e+07	1.86445e+07	2.29138e+07
1	PC(17:0_17:0)+HCOO	PC(34:0)+HCOO	PC	(17:0_17:0)	(17:0)	(17:0)			806.592	C43 H85 O10 N1 P1	0	0	0	0	36492.4	49278.3	0	0	53753.6	47419.7	10707.2	88462.6
1	PC(34:0)+H	PC(34:0)+H	PC	(17:0_17:0)	(17:0)	(17:0)			762.601	C42 H85 O8 N1 P1	0	42838.3	209525	0	57206.3	48464.7	133522	0	428955	895019	970915	1.11583e+06
0	PC(18:0_16:0)+HCOO	PC(34:0)+HCOO	PC	(18:0_16:0)	(18:0)	(16:0)			806.592	C43 H85 O10 N1 P1	360783	68117.1	294896	65185.5	117512	37669.6	105947	218888	1.3727e+06	694449	8.51141e+06	2.63858e+07
0	PC(34:0)+H	PC(34:0)+H	PC	(18:0_16:0)	(18:0)	(16:0)			762.601	C42 H85 O8 N1 P1	1.18478e+06	1.00641e+06	2.72118e+06	399908	1.19836e+06	687802	651499	1.18117e+06	7.64581e+06	3.61235e+06	5.73622e+07	1.76986e+08
0	PC(18:0_16:0)+HCOO	PC(34:0)+HCOO	PC	(18:0_16:0)	(18:0)	(16:0)			806.592	C43 H85 O10 N1 P1	32857.5	49750.7	867598	28890.6	2.48854e+06	1.44904e+06	31026.4	1.25078e+06	1.34728e+06	406818	1.14474e+06	483775
0	PC(34:0)+H	PC(34:0)+H	PC	(18:0_16:0)	(18:0)	(16:0)			762.601	C42 H85 O8 N1 P1	756232	861363	394092	145570	450038	337277	41.791	216583	549620	739161	601264	446402
0	PC(18:0e_16:0)+HCOO	PC(34:0e)+HCOO	PC	(18:0e_16:0)	(18:0e)	(16:0)			792.612	C43 H87 O9 N1 P1	0	0	0	0	0	38227	0	0	64267.2	0	220220	517812
0	PC(34:0e)+H	PC(34:0e)+H	PC	(18:0e_16:0)	(18:0e)	(16:0)			748.621	C42 H87 O7 N1 P1	183522	50423.5	0	0.205	76518.1	38785.2	75888.8	62712.5	123363	95022.5	1.78471e+06	3.11249e+06
0	PC(18:0e_16:0)+HCOO	PC(34:0e)+HCOO	PC	(18:0e_16:0)	(18:0e)	(16:0)			792.612	C43 H87 O9 N1 P1	0	0	0	0	0	0	0	0	0	0	0	0
0	PC(34:0e)+H	PC(34:0e)+H	PC	(18:0e_16:0)	(18:0e)	(16:0)			748.621	C42 H87 O7 N1 P1	0	0	47662.9	93619.2	161022	130713	0	75461.8	291137	132152	178702	0
0	PC(16:0_18:1)+HCOO	PC(34:1)+HCOO	PC	(16:0_18:1)	(16:0)	(18:1)			804.576	C43 H83 O10 N1 P1	1.48196e+08	7.95148e+07	7.0667e+07	7.85163e+07	2.01625e+08	1.43377e+08	1.26988e+08	1.09453e+08	3.3275e+08	2.37577e+08	4.21117e+08	3.39183e+08
0	PC(16:0_18:1)+CH3COO	PC(34:1)+CH3COO	PC	(16:0_18:1)	(16:0)	(18:1)			818.592	C44 H85 O10 N1 P1	22686.3	31527.4	22915.8	30.191	44003.6	402691	6099.71	502558	163932	45111	60958.8	124928
0	PC(34:1)+H	PC(34:1)+H	PC	(16:0_18:1)	(16:0)	(18:1)			760.585	C42 H83 O8 N1 P1	1.08466e+09	5.59181e+08	5.67693e+08	5.8239e+08	1.65635e+09	1.04005e+09	8.10902e+08	9.17271e+08	2.79989e+09	1.99991e+09	3.57477e+09	2.8279e+09
0	PC(16:0_18:1)+HCOO	PC(34:1)+HCOO	PC	(16:0_18:1)	(16:0)	(18:1)			804.576	C43 H83 O10 N1 P1	519555	112955	43571.5	227006	485859	135324	60588.8	193225	55248.1	148558	47790.4	53825.4
0	PC(34:1)+H	PC(34:1)+H	PC	(16:0_18:1)	(16:0)	(18:1)			760.585	C42 H83 O8 N1 P1	3.55342e+06	824152	2.99342e+06	1.0483e+06	1.16365e+06	551421	526953	1.2842e+06	387298	330576	1.00507e+06	618688
1	PC(16:0_18:1)+HCOO	PC(34:1)+HCOO	PC	(16:0_18:1)	(16:0)	(18:1)			804.576	C43 H83 O10 N1 P1	16516.7	0	0	0	0	2.172	33715.2	0	38440.2	229103	82178.9	0
1	PC(16:0_18:1)+H	PC(34:1)+H	PC	(16:0_18:1)	(16:0)	(18:1)			760.585	C42 H83 O8 N1 P1	2.17222e+06	742887	73544.7	975265	752317	1.49512e+06	265514	104296	1.52907e+06	1.03129e+06	3.32409e+06	1.95011e+06
1	PC(16:0_18:1)+HCOO	PC(34:1)+HCOO	PC	(16:0_18:1)	(16:0)	(18:1)			804.576	C43 H83 O10 N1 P1	0	0	49156.7	0	70217.5	0	0	0	42589.1	28709.6	67179.7	0
0	PC(16:0_18:1)+H	PC(34:1)+H	PC	(16:0_18:1)	(16:0)	(18:1)			760.585	C42 H83 O8 N1 P1	284006	1.07252e+06	109377	350942	494341	116230	301406	251638	367041	244136	173484	134482
0	PC(34:1COOCH3)-CH3	PC(34:1COOCH3)-CH3	PC	(34:1COOCH3)	(34:1COOCH3)				788.545	C42 H79 O10 N1 P1	8.71761e+06	4.72655e+06	3.78724e+06	1.02853e+07	5.19687e+06	7.64117e+06	1.28734e+06	3.44886e+06	5.1891e+06	1.17067e+07	7.68275e+06	4.32064e+06
0	PC(18:0e_16:1)+HCOO	PC(34:1e)+HCOO	PC	(18:0e_16:1)	(18:0e)	(16:1)			790.597	C43 H85 O9 N1 P1	77213.7	157745	38125.5	24355.5	175269	29375.5	56484.2	110553	993061	516143	1.75088e+06	1.21822e+06
0	PC(34:1e)+H	PC(34:1e)+H	PC	(18:0e_16:1)	(18:0e)	(16:1)			746.606	C42 H85 O7 N1 P1	1.00902e+06	416298	1.02027e+06	585777	794691	710836	611934	1.30495e+06	9.11685e+06	5.01561e+06	1.67607e+07	1.06245e+07
0	PC(16:0e_18:1)+CH3COO	PC(34:1e)+CH3COO	PC	(16:0e_18:1)	(16:0e)	(18:1)			804.612	C44 H87 O9 N1 P1	94204.9	0	0	39993.7	479891	461520	222078	439776	332520	521583	890054	142115
0	PC(16:0e_18:1)+HCOO	PC(34:1e)+HCOO	PC	(16:0e_18:1)	(16:0e)	(18:1)			790.597	C43 H85 O9 N1 P1	95280.6	13301.6	196653	152334	158173	252511	214481	111237	639095	621271	753782	265700
0	PC(34:1e)+H	PC(34:1e)+H	PC	(16:0e_18:1)	(16:0e)	(18:1)			746.606	C42 H85 O7 N1 P1	786082	455301	263350	484919	1.15692e+06	671816	478576	565067	1.58014e+06	1.38286e+06	1.18195e+06	1.50201e+06
1	PC(16:0e_18:1)+CH3COO	PC(34:1e)+CH3COO	PC	(16:0e_18:1)	(16:0e)	(18:1)			804.612	C44 H87 O9 N1 P1	0	0	0	0	0	0	0	0	0	0	0	0
0	PC(16:1_18:1)+HCOO	PC(34:2)+HCOO	PC	(16:1_18:1)	(16:1)	(18:1)			802.56	C43 H81 O10 N1 P1	1.23509e+08	7.6688e+07	7.48769e+07	6.75053e+07	1.46845e+08	1.04338e+08	9.59072e+07	8.95312e+07	3.10432e+08	2.26436e+08	4.88599e+08	2.69592e+08
0	PC(16:1_18:1)+CH3COO	PC(34:2)+CH3COO	PC	(16:1_18:1)	(16:1)	(18:1)			816.576	C44 H83 O10 N1 P1	0	0	0	0	0	2.679	0	0	0	0	0	81330.7
0	PC(34:2)+H	PC(34:2)+H	PC	(16:1_18:1)	(16:1)	(18:1)			758.569	C42 H81 O8 N1 P1	1.15263e+09	5.96933e+08	6.93759e+08	6.23796e+08	1.48644e+09	1.06134e+09	9.02795e+08	8.27082e+08	3.52439e+09	2.15233e+09	4.67945e+09	2.63444e+09
0	PC(16:1_18:1)+HCOO	PC(34:2)+HCOO	PC	(16:1_18:1)	(16:1)	(18:1)			802.56	C43 H81 O10 N1 P1	1.15164e+06	169137	297988	154227	113595	462814	291053	414974	1.02367e+06	646396	3.41833e+06	5.26103e+06
0	PC(16:1_18:1)+CH3COO	PC(34:2)+CH3COO	PC	(16:1_18:1)	(16:1)	(18:1)			816.576	C44 H83 O10 N1 P1	376208	0	229138	185528	375804	275890	324257	527046	2.14405e+06	2.39407e+06	5.5645e+06	4.75673e+06
0	PC(34:2)+H	PC(34:2)+H	PC	(16:1_18:1)	(16:1)	(18:1)			758.569	C42 H81 O8 N1 P1	686276	1.33636e+06	1.47581e+06	5.92363e+06	2.09677e+06	2.07622e+06	4.53706e+06	589490	2.45254e+06	2.03744e+06	5.79284e+06	4.99815e+06
1	PC(34:2)+H	PC(34:2)+H	PC	(34:2)	(34:2)				758.569	C42 H81 O8 N1 P1	330859	209230	117091	313621	205819	91426.9	174384	263917	2.3825e+06	897734	823906	1.86918e+06
1	PC(16:0_18:2)+H	PC(34:2)+H	PC	(16:0_18:2)	(16:0)	(18:2)			758.569	C42 H81 O8 N1 P1	1.29694e+06	3.13186e+06	2.51982e+06	2.83919e+06	7.73286e+06	2.24291e+06	1.96408e+06	4.91202e+06	4.65133e+06	1.83006e+06	1.93572e+06	3.922e+06
0	PC(16:0_18:2)+H	PC(34:2)+H	PC	(16:0_18:2)	(16:0)	(18:2)			758.569	C42 H81 O8 N1 P1	0	0	75962.9	0	90835.2	0	0	0	0	98605.6	186040	307906
1	PC(34:2)+H	PC(34:2)+H	PC	(34:2)	(34:2)				758.569	C42 H81 O8 N1 P1	133542	0	0	0	0	175887	93950.5	0	0	0	170483	422766
1	PC(34:2)+H	PC(34:2)+H	PC	(34:2)	(34:2)				758.569	C42 H81 O8 N1 P1	0	0	106362	390360	0	29248.3	0	0	0	0	0	89813.8
0	PC(34:2+3O)+H	PC(34:2+3O)+H	PC	(34:2+3O)	(34:2+3O)				806.554	C42 H81 O11 N1 P1	0	118355	0	0	220538	0	0	0	0	0	0	130957
0	PC(34:2+3O)+HCOO	PC(34:2+3O)+HCOO	PC	(34:2+3O)	(34:2+3O)				850.545	C43 H81 O13 N1 P1	2.84566e+07	1.46504e+07	6.56703e+06	1.45924e+07	3.67859e+06	9.49249e+06	5.99431e+06	7.68123e+06	2.13017e+07	1.14286e+07	9.74237e+06	1.25734e+07
0	PC(34:2+3O)-CH3	PC(34:2+3O)-CH3	PC	(34:2+3O)	(34:2+3O)				790.524	C41 H77 O11 N1 P1	2.53904e+06	126358	0	246060	77278.5	90606.9	52978.3	442942	0	0	0	0
0	PC(34:2+4O)+HCOO	PC(34:2+4O)+HCOO	PC	(34:2+4O)	(34:2+4O)				866.54	C43 H81 O14 N1 P1	3.25842e+06	0	0.458	908251	356868	0	0	0	0	0	0	0
1	PC(34:2+O)+H	PC(34:2+O)+H	PC	(34:2+O)	(34:2+O)				774.564	C42 H81 O9 N1 P1	0	0	0	0	0	0	0	0	0.668	0	3.058	0
1	PC(34:2+O)+H	PC(34:2+O)+H	PC	(34:2+O)	(34:2+O)				774.564	C42 H81 O9 N1 P1	336646	0	147571	3.872	303277	129042	74590.9	109132	450796	68702.3	486205	155607
1	PC(34:2+O)+H	PC(34:2+O)+H	PC	(34:2+O)	(34:2+O)				774.564	C42 H81 O9 N1 P1	273860	0	65841.9	0.401	455690	101021	127983	51314.4	79043.9	0	0	0
1	PC(34:2+O)+H	PC(34:2+O)+H	PC	(34:2+O)	(34:2+O)				774.564	C42 H81 O9 N1 P1	1.47536e+06	257894	362356	1.35315e+06	1.10224e+06	1.25534e+06	965149	137566	2.50432e+06	1.26144e+06	332596	366658
0	PC(34:2+O)-CH3	PC(34:2+O)-CH3	PC	(34:2+O)	(34:2+O)				758.534	C41 H77 O9 N1 P1	5.00887e+06	65287	63791.9	646705	624867	894622	103968	558996	3.04661e+06	4.22109e+06	2.06831e+06	1.3331e+06
1	PC(34:2+OO)+H	PC(34:2+OO)+H	PC	(34:2+OO)	(34:2+OO)				790.559	C42 H81 O10 N1 P1	0	0	0	0	35372.7	0	0	27459.6	50259.1	0	0	47217.3
1	PC(34:2+Ox)+H	PC(34:2+Ox)+H	PC	(34:2+Ox)	(34:2+Ox)				772.549	C42 H79 O9 N1 P1	0.464	0	0	69048.9	60858.8	85989.8	43881.3	0	346827	112965	210754	61056.8
1	PC(34:2+Ox)+H	PC(34:2+Ox)+H	PC	(34:2+Ox)	(34:2+Ox)				772.549	C42 H79 O9 N1 P1	102153	67866.1	77391.8	55070	60250.6	39813.3	37149.3	0	66320.9	21946.5	74605.6	0.133
0	PC(16:0e_18:2)+HCOO	PC(34:2e)+HCOO	PC	(16:0e_18:2)	(16:0e)	(18:2)			788.581	C43 H83 O9 N1 P1	3.28312e+06	2.52676e+06	1.52677e+06	1.51638e+06	2.79297e+06	1.68413e+06	1.51806e+06	1.54496e+06	3.67385e+06	3.85998e+06	1.31782e+06	1.14951e+06
0	PC(34:2e)+H	PC(34:2e)+H	PC	(16:0e_18:2)	(16:0e)	(18:2)			744.59	C42 H83 O7 N1 P1	2.18391e+06	1.69749e+06	137564	1.80156e+06	1.29228e+06	1.56948e+06	455731	330631	6.20526e+06	701362	6.49692e+06	6.05484e+06
0	PC(16:0e_18:2)+HCOO	PC(34:2e)+HCOO	PC	(16:0e_18:2)	(16:0e)	(18:2)			788.581	C43 H83 O9 N1 P1	423522	216366	185911	386400	308123	227741	245950	194558	669960	1.03874e+06	408284	362486
0	PC(34:2e)+H	PC(34:2e)+H	PC	(16:0e_18:2)	(16:0e)	(18:2)			744.59	C42 H83 O7 N1 P1	479782	65856	93422.9	446341	938997	139045	842014	51235.4	3.2704e+06	949112	1.77075e+06	174585
1	PC(16:1e_18:1)+H	PC(34:2e)+H	PC	(16:1e_18:1)	(16:1e)	(18:1)			744.59	C42 H83 O7 N1 P1	1.64761e+06	995775	871094	533891	778665	3.19093e+06	2.97222e+06	1.15384e+06	2.48552e+06	3.52458e+06	1.36991e+06	1.76037e+06
1	PC(20:2e_14:0)+H	PC(34:2e)+H	PC	(20:2e_14:0)	(20:2e)	(14:0)			744.59	C42 H83 O7 N1 P1	138018	0	0	0	234073	171634	241986	83779.2	151524	230254	632074	346825
0	PC(20:2e_14:0)+H	PC(34:2e)+H	PC	(20:2e_14:0)	(20:2e)	(14:0)			744.59	C42 H83 O7 N1 P1	1.4968e+07	9.46893e+06	4.87159e+06	1.04227e+07	1.54019e+07	1.1383e+07	9.67323e+06	1.02692e+07	1.35387e+07	9.9368e+06	1.18579e+07	1.11479e+07
0	PC(16:1_18:2)+HCOO	PC(34:3)+HCOO	PC	(16:1_18:2)	(16:1)	(18:2)			800.545	C43 H79 O10 N1 P1	1.85745e+07	1.38151e+07	1.42093e+07	1.36116e+07	2.25014e+07	1.82059e+07	1.75193e+07	1.77822e+07	9.98555e+07	6.81355e+07	1.47507e+08	9.86524e+07
0	PC(16:1_18:2)+CH3COO	PC(34:3)+CH3COO	PC	(16:1_18:2)	(16:1)	(18:2)			814.56	C44 H81 O10 N1 P1	90846.7	15792	0	61650.2	150859	138200	6155.14	34136.4	0	0	177738	383509
0	PC(34:3)+H	PC(34:3)+H	PC	(16:1_18:2)	(16:1)	(18:2)			756.554	C42 H79 O8 N1 P1	3.80174e+08	2.2352e+08	2.73335e+08	1.9055e+08	4.72956e+08	3.17292e+08	2.92806e+08	3.0069e+08	1.79238e+09	1.09458e+09	2.56678e+09	1.55578e+09
0	PC(16:1_18:2)+HCOO	PC(34:3)+HCOO	PC	(16:1_18:2)	(16:1)	(18:2)			800.545	C43 H79 O10 N1 P1	491979	67765.6	256610	275647	98640.8	942424	53402.8	173058	4.11426e+06	2.70232e+06	8.58553e+06	1.38556e+07
0	PC(16:1_18:2)+CH3COO	PC(34:3)+CH3COO	PC	(16:1_18:2)	(16:1)	(18:2)			814.56	C44 H81 O10 N1 P1	322123	70841.1	92121.6	205026	377816	311806	10620.6	35292.4	879592	1.00342e+06	1.47747e+06	2.23122e+06
0	PC(34:3)+H	PC(34:3)+H	PC	(16:1_18:2)	(16:1)	(18:2)			756.554	C42 H79 O8 N1 P1	1.5691e+07	2.80701e+06	9.5891e+06	7.86633e+06	2.18375e+07	1.33174e+07	1.16887e+06	534101	5.50754e+07	3.8341e+07	1.00748e+08	1.67763e+08
1	PC(20:2_14:1)+H	PC(34:3)+H	PC	(20:2_14:1)	(20:2)	(14:1)			756.554	C42 H79 O8 N1 P1	606047	1.23398e+06	27835	230753	6.38086e+06	2.22903e+06	779168	384043	1.13895e+06	1.54224e+06	2.47366e+06	2.49455e+06
1	PC(20:2_14:1)+H	PC(34:3)+H	PC	(20:2_14:1)	(20:2)	(14:1)			756.554	C42 H79 O8 N1 P1	462446	259886	2.09752e+06	0	469765	490182	806590	446259	960208	252656	857982	5.37108e+06
1	PC(34:3+3O)+H	PC(34:3+3O)+H	PC	(34:3+3O)	(34:3+3O)				804.539	C42 H79 O11 N1 P1	42760.6	0	72881.9	46626.8	489524	125485	162167	94024.8	217796	120637	93741	0
1	PC(34:3+3O)+H	PC(34:3+3O)+H	PC	(34:3+3O)	(34:3+3O)				804.539	C42 H79 O11 N1 P1	148950	0	0	47756	35146.5	63578.6	27418.5	46872.7	0	0	0	971564
0	PC(34:3+3O)+HCOO	PC(34:3+3O)+HCOO	PC	(34:3+3O)	(34:3+3O)				848.529	C43 H79 O13 N1 P1	2.58918e+06	1.34419e+06	363826	1.31629e+06	0	509220	288403	224960	1.02323e+06	693924	592085	832030
0	PC(34:3+4O)-CH3	PC(34:3+4O)-CH3	PC	(34:3+4O)	(34:3+4O)				804.503	C41 H75 O12 N1 P1	6.47437e+06	775209	0	2.27464e+06	3.70136e+06	826410	1.39025e+06	2.87081e+06	374529	0	171062	0
0	PC(34:3+5O)+HCOO	PC(34:3+5O)+HCOO	PC	(34:3+5O)	(34:3+5O)				880.519	C43 H79 O15 N1 P1	1.61986e+06	430716	0	824005	1.41505e+06	1.57073e+06	3.56286e+06	6.23911e+06	0	0	0	0
0	PC(34:3+O)+CH3COO	PC(34:3+O)+CH3COO	PC	(34:3+O)	(34:3+O)				830.555	C44 H81 O11 N1 P1	3.54279e+06	531489	157787	2.17846e+06	2.40116e+06	1.10648e+06	179628	2.14441e+06	67042.6	163210	1.49943e+06	647538
1	PC(34:3+OO)+H	PC(34:3+OO)+H	PC	(34:3+OO)	(34:3+OO)				788.544	C42 H79 O10 N1 P1	40303.7	0	29356.5	0	0	0	0	77615.1	82322.5	0	86760.9	109390
0	PC(34:3+OO)+CH3COO	PC(34:3+OO)+CH3COO	PC	(34:3+OO)	(34:3+OO)				846.55	C44 H81 O12 N1 P1	6.54725e+06	1.8065e+06	468095	3.01152e+06	3.56745e+06	2.77309e+06	2.23969e+06	4.57347e+06	1.13438e+06	949591	162223	258254
0	PC(16:1_18:3)+HCOO	PC(34:4)+HCOO	PC	(16:1_18:3)	(16:1)	(18:3)			798.529	C43 H77 O10 N1 P1	1.28775e+06	579489	696992	530613	1.46015e+06	1.08282e+06	806984	944984	5.72811e+06	3.87554e+06	8.45312e+06	6.47562e+06
0	PC(34:4)+H	PC(34:4)+H	PC	(16:1_18:3)	(16:1)	(18:3)			754.538	C42 H77 O8 N1 P1	1.64131e+07	8.90632e+06	9.24286e+06	6.43242e+06	2.04553e+07	1.19779e+07	1.17936e+07	1.03884e+07	7.58773e+07	4.93409e+07	1.07713e+08	7.7395e+07
1	PC(34:4)+H	PC(34:4)+H	PC	(34:4)	(34:4)				754.538	C42 H77 O8 N1 P1	0	0	0	0	0	0	0	0.085	0	0	0	0
0	PC(34:4)+H	PC(34:4)+H	PC	(34:4)	(34:4)				754.538	C42 H77 O8 N1 P1	7.44962e+07	4.60882e+07	5.15578e+07	4.5885e+07	1.21135e+08	9.84007e+07	8.71533e+07	8.42635e+07	1.63505e+08	1.55809e+08	1.50276e+08	1.44218e+08
0	PC(34:4)+H	PC(34:4)+H	PC	(34:4)	(34:4)				754.538	C42 H77 O8 N1 P1	0	88024	1.44424e+06	0	247333	0	54117.4	90006.6	155438	120637	172245	0
1	PC(14:0_20:4)+H	PC(34:4)+H	PC	(14:0_20:4)	(14:0)	(20:4)			754.538	C42 H77 O8 N1 P1	2.92578e+06	2.01154e+06	995192	1.43629e+06	3.86375e+06	3.27557e+06	2.52646e+06	2.84859e+06	4.00335e+06	4.05431e+06	3.48323e+06	2.65406e+06
0	PC(14:0_20:4)+H	PC(34:4)+H	PC	(14:0_20:4)	(14:0)	(20:4)			754.538	C42 H77 O8 N1 P1	0	0	96961.4	147105	0	0	0	0	0	0	0	0
0	PC(34:4+OO)+CH3COO	PC(34:4+OO)+CH3COO	PC	(34:4+OO)	(34:4+OO)				844.535	C44 H79 O12 N1 P1	2.00046e+07	1.28133e+07	1.26351e+07	1.37173e+07	2.39308e+07	1.83708e+07	1.83675e+07	2.05866e+07	2.80176e+07	2.80004e+07	2.76648e+07	2.58636e+07
0	PC(34:4+OO)+H	PC(34:4+OO)+H	PC	(34:4+OO)	(34:4+OO)				786.528	C42 H77 O10 N1 P1	628709	428692	1.2583e+06	407147	1.80339e+07	1.53587e+06	596291	1.16311e+06	4.66642e+06	1.05135e+06	2.4339e+06	2.41249e+07
1	PC(34:5)+H	PC(34:5)+H	PC	(34:5)	(34:5)				752.522	C42 H75 O8 N1 P1	77405.4	0	14112.4	47583.9	52634.1	36164.4	0	5001.48	0	0	22865.1	23143
0	PC(18:4_16:1)+H	PC(34:5)+H	PC	(18:4_16:1)	(18:4)	(16:1)			752.522	C42 H75 O8 N1 P1	6.15902e+07	5.43639e+07	5.67161e+07	3.76323e+07	1.04861e+08	8.24951e+07	6.81411e+07	5.98635e+07	2.04573e+08	1.65132e+08	2.39961e+08	1.80579e+08
0	PC(34:5)+H	PC(34:5)+H	PC	(34:5)	(34:5)				752.522	C42 H75 O8 N1 P1	296005	385352	881148	348251	313146	412556	277127	233443	132926	152331	1.89405e+06	235341
0	PC(22:4_12:1)+H	PC(34:5)+H	PC	(22:4_12:1)	(22:4)	(12:1)			752.522	C42 H75 O8 N1 P1	3.10794e+06	3.02908e+06	3.18873e+06	2.9983e+06	4.73352e+06	6.11158e+06	5.42621e+06	5.08901e+06	7.00346e+06	7.42582e+06	5.82074e+06	5.21714e+06
1	PC(34:6)+H	PC(34:6)+H	PC	(34:6)	(34:6)				750.507	C42 H73 O8 N1 P1	0	0	0	0	0	160171	0	306422	616319	203944	805338	326008
0	PC(34:6)+H	PC(34:6)+H	PC	(34:6)	(34:6)				750.507	C42 H73 O8 N1 P1	398960	89469.4	0	355285	259916	424848	89812.5	61952.6	146297	1.0237e+06	1.4473e+06	156431
0	PC(34:7)+H	PC(34:7)+H	PC	(34:7)	(34:7)				748.491	C42 H71 O8 N1 P1	4.1644e+06	1.48526e+06	3.93308e+06	3.13447e+06	5.97189e+06	6.74661e+06	5.5124e+06	6.33708e+06	5.84554e+06	5.36803e+06	4.1068e+06	2.82815e+06
0	PC(18:0_17:0)+HCOO	PC(35:0)+HCOO	PC	(18:0_17:0)	(18:0)	(17:0)			820.607	C44 H87 O10 N1 P1	0	0	0	0	21076.3	0	0	0	0	0	0	435273
0	PC(35:0)+H	PC(35:0)+H	PC	(18:0_17:0)	(18:0)	(17:0)			776.616	C43 H87 O8 N1 P1	75247.5	53649.7	0	0	97581.3	66738.7	0	0	77060.8	73955.3	1.05219e+06	5.30975e+06
1	PC(18:0_17:0)+HCOO	PC(35:0)+HCOO	PC	(18:0_17:0)	(18:0)	(17:0)			820.607	C44 H87 O10 N1 P1	26269.5	0	22273.9	0	59570.1	0	30998.6	0	14672.3	52225.4	0	22257
1	PC(35:0)+H	PC(35:0)+H	PC	(18:0_17:0)	(18:0)	(17:0)			776.616	C43 H87 O8 N1 P1	144801	0	137497	0	129133	69436.5	0	68195	141953	68803.1	48070.8	66399.9
1	PC(35:0CHO)+H	PC(35:0CHO)+H	PC	(35:0CHO)	(35:0CHO)				790.596	C43 H85 O9 N1 P1	1.91304e+06	447218	597742	993619	714234	1.13553e+06	328468	444651	1.2934e+06	779151	455226	648708
0	PC(17:0_18:1)+HCOO	PC(35:1)+HCOO	PC	(17:0_18:1)	(17:0)	(18:1)			818.592	C44 H85 O10 N1 P1	396077	25795.3	22915.8	110828	464469	368375	263992	406240	1.13967e+06	1.01009e+06	2.48705e+06	1.97564e+06
0	PC(35:1)+H	PC(35:1)+H	PC	(17:0_18:1)	(17:0)	(18:1)			774.601	C43 H85 O8 N1 P1	7.3178e+06	5.56439e+06	4.91672e+06	5.04024e+06	2.03135e+07	8.51518e+06	1.29611e+07	1.74548e+07	4.6052e+07	1.85814e+07	3.99889e+07	2.73048e+07
0	PC(17:0_18:1)+HCOO	PC(35:1)+HCOO	PC	(17:0_18:1)	(17:0)	(18:1)			818.592	C44 H85 O10 N1 P1	182951	60520.9	33276.2	45729.6	86819	49679.2	0	2.655	1.2405e+06	1.06225e+06	123644	605998
0	PC(17:0_18:1)+H	PC(35:1)+H	PC	(17:0_18:1)	(17:0)	(18:1)			774.601	C43 H85 O8 N1 P1	216912	1.26052e+06	501392	131613	2.99953e+06	157472	213621	186907	1.16604e+06	1.19785e+06	128223	1.49358e+07
0	PC(17:0_18:1)+HCOO	PC(35:1)+HCOO	PC	(17:0_18:1)	(17:0)	(18:1)			818.592	C44 H85 O10 N1 P1	0	0	0	0	0	0	0	0	0	0	0	0
0	PC(17:0_18:1)+H	PC(35:1)+H	PC	(17:0_18:1)	(17:0)	(18:1)			774.601	C43 H85 O8 N1 P1	345867	0	0	171838	657656	231860	341001	177717	819944	998185	818219	373687
1	PC(35:1CHO)+H	PC(35:1CHO)+H	PC	(35:1CHO)	(35:1CHO)				788.58	C43 H83 O9 N1 P1	858995	0.785	136958	157125	483226	500217	423024	0.064	152423	15034.2	245029	145410
1	PC(14:1e_21:0)+H	PC(35:1e)+H	PC	(14:1e_21:0)	(14:1e)	(21:0)			760.621	C43 H87 O7 N1 P1	4.32433e+06	1.9105e+06	2.70204e+06	2.63513e+06	6.44826e+06	2.71452e+06	3.00018e+06	2.94507e+06	2.00201e+07	1.0907e+07	2.21462e+07	1.49168e+07
0	PC(17:0_18:2)+HCOO	PC(35:2)+HCOO	PC	(17:0_18:2)	(17:0)	(18:2)			816.576	C44 H83 O10 N1 P1	410106	0	413249	230316	375804	276213	348079	555984	2.36459e+06	2.40142e+06	3.03241e+06	2.08867e+06
0	PC(17:0_18:2)+H	PC(35:2)+H	PC	(17:0_18:2)	(17:0)	(18:2)			772.585	C43 H83 O8 N1 P1	1.58982e+07	9.24183e+06	9.53211e+06	1.11244e+07	1.5137e+07	1.5996e+07	1.09946e+07	1.59682e+07	5.29486e+07	3.66962e+07	7.96657e+07	6.75873e+07
0	PC(17:0_18:2)+HCOO	PC(35:2)+HCOO	PC	(17:0_18:2)	(17:0)	(18:2)			816.576	C44 H83 O10 N1 P1	74082.8	0	0	216196	106958	81675.9	0	0	0	79912.8	82193	81335.5
0	PC(17:0_18:2)+H	PC(35:2)+H	PC	(17:0_18:2)	(17:0)	(18:2)			772.585	C43 H83 O8 N1 P1	155002	1.38543e+06	173957	496350	563875	1.24953e+06	104130	1.69672e+06	7.14167e+06	291101	255146	1.31851e+07
1	PC(17:1_18:1)+H	PC(35:2)+H	PC	(17:1_18:1)	(17:1)	(18:1)			772.585	C43 H83 O8 N1 P1	2.0098e+06	1.51001e+06	3.6581e+06	2.08902e+06	1.15254e+07	7.96766e+06	6.64025e+06	6.63399e+06	1.2063e+07	1.10851e+07	1.16146e+07	8.95496e+06
0	PC(17:1_18:1)+H	PC(35:2)+H	PC	(17:1_18:1)	(17:1)	(18:1)			772.585	C43 H83 O8 N1 P1	881436	720641	495090	0	0	0	0	0	0	0	0	115762
0	PC(35:2e)+H	PC(35:2e)+H	PC	(35:2e)	(35:2e)				758.606	C43 H85 O7 N1 P1	4.87008e+06	4.07365e+06	3.05051e+06	4.5862e+06	8.38709e+06	3.91039e+06	1.11079e+07	2.61817e+06	1.0134e+07	5.272e+06	2.53442e+06	709998
0	PC(35:2e)+H	PC(35:2e)+H	PC	(35:2e)	(35:2e)				758.606	C43 H85 O7 N1 P1	6.71896e+06	2.80059e+06	4.3703e+06	4.48696e+06	7.59465e+06	3.34389e+06	5.59162e+06	2.5061e+06	4.39506e+07	1.69475e+07	4.74928e+07	5.4942e+07
0	PC(17:1_18:2)+HCOO	PC(35:3)+HCOO	PC	(17:1_18:2)	(17:1)	(18:2)			814.56	C44 H81 O10 N1 P1	322123	107498	112027	123207	377816	104244	10620.6	192089	1.21595e+06	153586	2.91929e+06	2.26788e+06
0	PC(17:1_18:2)+H	PC(35:3)+H	PC	(17:1_18:2)	(17:1)	(18:2)			770.569	C43 H81 O8 N1 P1	1.0522e+07	4.42445e+06	3.5748e+06	5.61195e+06	1.39659e+07	6.98515e+06	5.75692e+06	8.92049e+06	2.86112e+07	1.6685e+07	4.32776e+07	3.48087e+07
0	PC(17:1_18:2)+HCOO	PC(35:3)+HCOO	PC	(17:1_18:2)	(17:1)	(18:2)			814.56	C44 H81 O10 N1 P1	258327	101292	0	109752	0	0	0	89261.6	113680	264658	100070	95914.2
0	PC(17:1_18:2)+H	PC(35:3)+H	PC	(17:1_18:2)	(17:1)	(18:2)			770.569	C43 H81 O8 N1 P1	533899	164650	394049	0	493562	122.286	82326.1	85.619	2.7135e+06	177379	1.96559e+06	242356
1	PC(35:3)+H	PC(35:3)+H	PC	(35:3)	(35:3)				770.569	C43 H81 O8 N1 P1	1.14448e+07	6.47092e+06	7.62258e+06	7.57056e+06	3.63556e+07	2.66463e+07	1.23794e+07	2.4689e+07	2.93524e+07	1.32778e+07	2.81867e+07	3.01291e+07
0	PC(17:0_18:3)+H	PC(35:3)+H	PC	(17:0_18:3)	(17:0)	(18:3)			770.569	C43 H81 O8 N1 P1	296162	96168	69854.2	140963	271030	0	0	64787.6	394067	458.99	277662	2.05717e+06
0	PC(17:0_18:3)+H	PC(35:3)+H	PC	(17:0_18:3)	(17:0)	(18:3)			770.569	C43 H81 O8 N1 P1	620109	722645	856340	502628	578127	897686	613698	915186	1.57439e+06	1.81633e+06	217451	612308
0	PC(18:3e_17:0)+H	PC(35:3e)+H	PC	(18:3e_17:0)	(18:3e)	(17:0)			756.59	C43 H83 O7 N1 P1	1.23505e+06	468671	487705	403665	1.55328e+06	10.985	82224.1	952170	1.59553e+06	657303	1.32515e+07	3.72662e+07
0	PC(35:3e)+H	PC(35:3e)+H	PC	(35:3e)	(35:3e)				756.59	C43 H83 O7 N1 P1	859248	1.17506e+06	1.60039e+06	919113	2.40538e+06	1.64385e+06	1.21649e+06	743048	1.03621e+07	4.57302e+06	9.15879e+06	6.19906e+06
1	PC(17:1_18:3)+H	PC(35:4)+H	PC	(17:1_18:3)	(17:1)	(18:3)			768.554	C43 H79 O8 N1 P1	0	35409.6	0	0	0	223339	0	0	573399	0	158381	691118
1	PC(35:4)+H	PC(35:4)+H	PC	(35:4)	(35:4)				768.554	C43 H79 O8 N1 P1	971914	1.76572e+06	1.3157e+06	826460	1.11928e+07	4.69505e+06	5.04146e+06	6.39791e+06	5.06851e+06	5.30412e+06	7.29672e+06	5.73525e+06
1	PC(35:5)+H	PC(35:5)+H	PC	(35:5)	(35:5)				766.538	C43 H77 O8 N1 P1	3.35871e+07	2.60654e+07	2.74077e+07	2.90255e+07	4.08006e+07	3.79849e+07	3.30363e+07	3.54445e+07	3.91082e+07	3.92701e+07	4.45076e+07	3.82453e+07
1	PC(35:5)+H	PC(35:5)+H	PC	(35:5)	(35:5)				766.538	C43 H77 O8 N1 P1	117652	313274	199353	744326	303594	160144	246012	314338	152169	124105	76667	277937
1	PC(35:6)+H	PC(35:6)+H	PC	(35:6)	(35:6)				764.522	C43 H75 O8 N1 P1	0	220036	0	0	609657	155765	296158	248492	608411	438334	21124.1	275286
0	PC(35:7COOH)+H	PC(35:7COOH)+H	PC	(35:7COOH)	(35:7COOH)				792.481	C43 H71 O10 N1 P1	0	0	0	0	0	0	0	0	246709	218167	861098	364573
0	PC(20:0_16:0)+HCOO	PC(36:0)+HCOO	PC	(20:0_16:0)	(20:0)	(16:0)			834.623	C45 H89 O10 N1 P1	145796	25446.6	52643.4	97547.1	98759.7	88828.4	42193.6	63776.6	29143.5	79749.8	178812	799973
0	PC(36:0)+H	PC(36:0)+H	PC	(20:0_16:0)	(20:0)	(16:0)			790.632	C44 H89 O8 N1 P1	324170	0	0	0	445390	267812	186591	512423	0	0	899518	3.20868e+06
0	PC(16:0e_20:0)-CH3	PC(36:0e)-CH3	PC	(16:0e_20:0)	(16:0e)	(20:0)			760.623	C43 H87 O7 N1 P1	0	0	0	0	0	0	0	0	23159.8	0	137045	398864
0	PC(18:0_18:1)+HCOO	PC(36:1)+HCOO	PC	(18:0_18:1)	(18:0)	(18:1)			832.607	C45 H87 O10 N1 P1	2.85278e+06	1.26195e+06	1.75232e+06	1.38738e+06	2.75561e+06	1.633e+06	1.4464e+06	2.35615e+06	1.31145e+07	1.23086e+07	3.97116e+07	3.63201e+07
0	PC(36:1)+H	PC(36:1)+H	PC	(18:0_18:1)	(18:0)	(18:1)			788.616	C44 H87 O8 N1 P1	2.1376e+07	8.92949e+06	1.05529e+07	8678412	1.7101e+07	1.26518e+07	1.13426e+07	2.08816e+07	9.33154e+07	8.23088e+07	2.42977e+08	3.24303e+08
0	PC(18:0_18:1)+HCOO	PC(36:1)+HCOO	PC	(18:0_18:1)	(18:0)	(18:1)			832.607	C45 H87 O10 N1 P1	142535	21306.5	0	84802.4	193171	62774.9	145106	27691.2	205758	206922	92416.2	149588
0	PC(36:1)+H	PC(36:1)+H	PC	(18:0_18:1)	(18:0)	(18:1)			788.616	C44 H87 O8 N1 P1	1.35749e+06	194969	231797	700029	802943	547145	750705	243504	792612	168150	463482	305983
0	PC(36:1+O)-CH3	PC(36:1+O)-CH3	PC	(36:1+O)	(36:1+O)				788.581	C43 H83 O9 N1 P1	3.28312e+06	2.52676e+06	1.52677e+06	1.51638e+06	2.79297e+06	1.68413e+06	1.51806e+06	1.54496e+06	3.67385e+06	3.85998e+06	1.31782e+06	1.14951e+06
0	PC(18:0e_18:1)+HCOO	PC(36:1e)+HCOO	PC	(18:0e_18:1)	(18:0e)	(18:1)			818.628	C45 H89 O9 N1 P1	54709	27769.3	0.235	89051.5	111393	42739.9	116302	63898.7	1.07106e+06	881369	1.98027e+06	702818
0	PC(36:1e)+H	PC(36:1e)+H	PC	(18:0e_18:1)	(18:0e)	(18:1)			774.637	C44 H89 O7 N1 P1	483043	211326	0	224322	1.26246e+06	213025	602450	900593	6.75729e+06	4.46778e+06	1.22536e+07	5.17736e+06
0	PC(18:0e_18:1)+HCOO	PC(36:1e)+HCOO	PC	(18:0e_18:1)	(18:0e)	(18:1)			818.628	C45 H89 O9 N1 P1	56149.3	0	0.083	39197.6	87131.2	14917.1	52726.5	0.41	24964.1	31294	28164	0
0	PC(36:1e)+H	PC(36:1e)+H	PC	(18:0e_18:1)	(18:0e)	(18:1)			774.637	C44 H89 O7 N1 P1	555522	236791	233009	889614	453319	134510	911905	743957	388802	316621	400953	18.37
0	PC(18:1_18:1)+HCOO	PC(36:2)+HCOO	PC	(18:1_18:1)	(18:1)	(18:1)			830.592	C45 H85 O10 N1 P1	2.12015e+07	9.42832e+06	9.66343e+06	9.82451e+06	2.12987e+07	1.45561e+07	1.25822e+07	1.74819e+07	8.37582e+07	6.08005e+07	1.34239e+08	7.46228e+07
0	PC(36:2)+H	PC(36:2)+H	PC	(18:1_18:1)	(18:1)	(18:1)			786.601	C44 H85 O8 N1 P1	1.52857e+08	7.2727e+07	7.71848e+07	7.57367e+07	1.62343e+08	9.7829e+07	9.58322e+07	1.3472e+08	7.06326e+08	4.51479e+08	1.15937e+09	6.57047e+08
0	PC(18:1_18:1)+HCOO	PC(36:2)+HCOO	PC	(18:1_18:1)	(18:1)	(18:1)			830.592	C45 H85 O10 N1 P1	92512.4	0	0	50256.9	88014.6	65969.5	35025.2	35634.6	69665	89038.6	149811	290098
0	PC(36:2)+H	PC(36:2)+H	PC	(18:1_18:1)	(18:1)	(18:1)			786.601	C44 H85 O8 N1 P1	701964	2.17397e+06	502572	2.78706e+06	1.15319e+06	714723	657943	242174	1.65813e+06	851289	378182	6.84217e+07
1	PC(36:2)+H	PC(36:2)+H	PC	(36:2)	(36:2)				786.601	C44 H85 O8 N1 P1	0	0	0	0	0	0	0	0	0	0	0	352830
0	PC(18:0_18:2)+H	PC(36:2)+H	PC	(18:0_18:2)	(18:0)	(18:2)			786.601	C44 H85 O8 N1 P1	0	0	0	0	0.073	0	6865.2	0	222195	172533	122527	27850.7
0	PC(36:2+O)-CH3	PC(36:2+O)-CH3	PC	(36:2+O)	(36:2+O)				786.565	C43 H81 O9 N1 P1	1.60501e+07	1.29708e+07	1.01179e+07	1.06124e+07	1.41661e+07	1.1245e+07	9.84873e+06	9.20205e+06	2.31258e+07	2.14868e+07	2.19856e+07	1.44248e+07
0	PC(36:2+O)-CH3	PC(36:2+O)-CH3	PC	(36:2+O)	(36:2+O)				786.565	C43 H81 O9 N1 P1	3.58777e+06	0	0	718115	263293	1.284	67430.7	0	167926	46957.3	448889	217936
0	PC(36:2e)+H	PC(36:2e)+H	PC	(36:2e)	(36:2e)				772.621	C44 H87 O7 N1 P1	2.11812e+06	662510	1.17066e+06	1.36486e+06	81125.7	293917	70300.1	463942	0.671	906394	420108	400622
0	PC(18:0e_18:2)+HCOO	PC(36:2e)+HCOO	PC	(18:0e_18:2)	(18:0e)	(18:2)			816.612	C45 H87 O9 N1 P1	623971	642197	72634.9	59833	26146.4	142465	93048.1	21253.8	2.97041e+06	1.0498e+06	4.81778e+06	5.79384e+06
0	PC(36:2e)+H	PC(36:2e)+H	PC	(18:0e_18:2)	(18:0e)	(18:2)			772.621	C44 H87 O7 N1 P1	627533	266193	769943	158839	1.0475e+06	294242	244605	361232	2.18594e+07	7.17619e+06	4.16449e+07	3.75148e+07
0	PC(36:2e)+HCOO	PC(36:2e)+HCOO	PC	(36:2e)	(36:2e)				816.612	C45 H87 O9 N1 P1	1.398	0.397	1.442	0.162	14163.6	0.077	43626.2	0.201	146151	226467	311778	122582
0	PC(18:0e_18:2)-CH3	PC(36:2e)-CH3	PC	(18:0e_18:2)	(18:0e)	(18:2)			756.591	C43 H83 O7 N1 P1	2.23692e+06	2.00416e+06	3.78813e+06	1.64528e+06	3.89271e+06	2.05614e+06	2.51652e+06	2.32022e+06	3.84918e+07	1.42459e+07	4.85553e+07	5.91523e+07
0	PC(18:1_18:2)+HCOO	PC(36:3)+HCOO	PC	(18:1_18:2)	(18:1)	(18:2)			828.576	C45 H83 O10 N1 P1	2.04047e+07	6.2708e+06	8.08009e+06	6.97402e+06	1.2014e+07	9.37882e+06	6.99718e+06	1.10908e+07	6.83161e+07	5.11086e+07	1.37359e+08	9.78462e+07
0	PC(36:3)+H	PC(36:3)+H	PC	(18:1_18:2)	(18:1)	(18:2)			784.585	C44 H83 O8 N1 P1	2.49629e+08	9.2327e+07	1.19281e+08	9.2633e+07	2.04188e+08	1.14405e+08	1.13472e+08	1.73031e+08	8.96825e+08	6.21e+08	1.83697e+09	1.41332e+09
0	PC(18:1_18:2)+HCOO	PC(36:3)+HCOO	PC	(18:1_18:2)	(18:1)	(18:2)			828.576	C45 H83 O10 N1 P1	119411	0	145030	66231.7	236064	0	95799.9	185767	364527	117627	3.71868e+06	7.91544e+06
0	PC(36:3)+H	PC(36:3)+H	PC	(18:1_18:2)	(18:1)	(18:2)			784.585	C44 H83 O8 N1 P1	1.66112e+06	418612	2.1312e+06	762229	750357	2.80103e+06	793503	289523	1.55891e+06	697587	2.163e+07	8.78547e+07
0	PC(18:0_18:3)+HCOO	PC(36:3)+HCOO	PC	(18:0_18:3)	(18:0)	(18:3)			828.576	C45 H83 O10 N1 P1	0	0	0	0	0	0	0	0	0	115522	118302	90186.6
0	PC(36:3)+H	PC(36:3)+H	PC	(18:0_18:3)	(18:0)	(18:3)			784.585	C44 H83 O8 N1 P1	3.14161e+06	2.25989e+06	2.02218e+06	2.02883e+06	5.50743e+06	3.72552e+06	2.75528e+06	3.07094e+06	1.03185e+07	3.36444e+06	9.64283e+06	1.20929e+07
0	PC(36:3)+H	PC(36:3)+H	PC	(36:3)	(36:3)				784.585	C44 H83 O8 N1 P1	0	0	0	0	0	79200	216322	70433.3	99329.6	96673.6	3.26793e+06	3.45658e+06
0	PC(18:1_18:2)+CH3COO	PC(36:3)+CH3COO	PC	(18:1_18:2)	(18:1)	(18:2)			842.592	C46 H85 O10 N1 P1	0	0	0	0	0	0	0	0	56996	53380.9	39679.6	72712.7
0	PC(36:3)+H	PC(36:3)+H	PC	(18:1_18:2)	(18:1)	(18:2)			784.585	C44 H83 O8 N1 P1	0	0	0	0	0	0	1.214	0	0	0	0	0
1	PC(36:3)+H	PC(36:3)+H	PC	(36:3)	(36:3)				784.585	C44 H83 O8 N1 P1	0	0	0	17.857	0	0	0	0	0	0	0	11988.4
0	PC(36:3+2O)+H	PC(36:3+2O)+H	PC	(36:3+2O)	(36:3+2O)				816.575	C44 H83 O10 N1 P1	0	0	52789.5	46362.2	0	0	0	0	0	0	0	0
0	PC(36:3+3O)+H	PC(36:3+3O)+H	PC	(36:3+3O)	(36:3+3O)				832.57	C44 H83 O11 N1 P1	856760	0	0	426830	275593	194233	78063.9	0	426540	0	0	0
0	PC(36:3+3O)+H	PC(36:3+3O)+H	PC	(36:3+3O)	(36:3+3O)				832.57	C44 H83 O11 N1 P1	131619	0	0	0	53.607	0	0	0	0	0	0	0
0	PC(36:3+3O)+HCOO	PC(36:3+3O)+HCOO	PC	(36:3+3O)	(36:3+3O)				876.561	C45 H83 O13 N1 P1	4.49495e+06	2.08958e+06	803100	1.9922e+06	272637	1.93387e+06	762693	1.0711e+06	3.47324e+06	1.43453e+06	1.62868e+06	2.33769e+06
1	PC(36:3+O)+H	PC(36:3+O)+H	PC	(36:3+O)	(36:3+O)				800.58	C44 H83 O9 N1 P1	77070.8	0	0	38079.4	0	0	0	0	58615.9	0	0	0
1	PC(36:3+O)+H	PC(36:3+O)+H	PC	(36:3+O)	(36:3+O)				800.58	C44 H83 O9 N1 P1	0	0	0	0	0	0	32788	0	0	0	0	471297
0	PC(36:3e)+H	PC(36:3e)+H	PC	(36:3e)	(36:3e)				770.606	C44 H85 O7 N1 P1	0	0	0	82535.6	122191	230998	132914	0	1.57034e+06	340409	2.18936e+06	1.45515e+06
0	PC(18:0e_18:3)+HCOO	PC(36:3e)+HCOO	PC	(18:0e_18:3)	(18:0e)	(18:3)			814.597	C45 H85 O9 N1 P1	0	67097.9	0	0	63623.2	0.009	66883.2	0	0.175	53398.6	183247	96277.7
0	PC(36:3e)+H	PC(36:3e)+H	PC	(18:0e_18:3)	(18:0e)	(18:3)			770.606	C44 H85 O7 N1 P1	0	93679.8	0	11.55	75874.1	0	64081.3	0	0	0	3.13292e+06	5.64713e+06
0	PC(18:0e_18:3)+HCOO	PC(36:3e)+HCOO	PC	(18:0e_18:3)	(18:0e)	(18:3)			814.597	C45 H85 O9 N1 P1	3.30488e+06	3.07217e+06	1.94022e+06	2.44241e+06	3.35198e+06	2.56858e+06	2.14011e+06	1.90093e+06	7.40638e+06	6.87749e+06	8.11562e+06	4.27123e+06
0	PC(36:3e)+H	PC(36:3e)+H	PC	(18:0e_18:3)	(18:0e)	(18:3)			770.606	C44 H85 O7 N1 P1	619637	50866.1	267300	361589	503340	211533	169195	204123	1.1615e+06	1.51168e+06	1.27171e+06	976363
0	PC(36:3e)+H	PC(36:3e)+H	PC	(36:3e)	(36:3e)				770.606	C44 H85 O7 N1 P1	1.33253e+06	225067	0	122992	71693.3	140360	112315	251398	117625	296059	72205.8	0
0	PC(18:2_18:2)+HCOO	PC(36:4)+HCOO	PC	(18:2_18:2)	(18:2)	(18:2)			826.56	C45 H81 O10 N1 P1	6.11571e+06	2.01945e+06	1.98356e+06	1.35025e+06	2.66435e+06	1.7462e+06	2.74805e+06	4.21229e+06	2.60243e+07	1.63456e+07	5.13245e+07	6.05288e+07
0	PC(36:4)+H	PC(36:4)+H	PC	(18:2_18:2)	(18:2)	(18:2)			782.569	C44 H81 O8 N1 P1	9.52945e+07	2.35685e+07	3.93852e+07	3.09897e+07	6.16126e+07	3.54537e+07	2.39791e+07	5.00941e+07	3.92834e+08	2.47056e+08	7.21e+08	8.86054e+08
0	PC(18:2_18:2)+HCOO	PC(36:4)+HCOO	PC	(18:2_18:2)	(18:2)	(18:2)			826.56	C45 H81 O10 N1 P1	142597	154017	603634	666822	111261	124812	222848	83813.3	85936.8	0	156378	261206
0	PC(18:2_18:2)+CH3COO	PC(36:4)+CH3COO	PC	(18:2_18:2)	(18:2)	(18:2)			840.576	C46 H83 O10 N1 P1	0	0	0	0	0	0	0	0	0	0	0	0
0	PC(36:4)+H	PC(36:4)+H	PC	(18:2_18:2)	(18:2)	(18:2)			782.569	C44 H81 O8 N1 P1	9.23729e+06	5.99845e+06	7.43261e+06	7.25312e+06	240082	4.91693e+06	6.84336e+06	6.67343e+06	601253	265812	2.84631e+06	913057
1	PC(36:4)+H	PC(36:4)+H	PC	(36:4)	(36:4)				782.569	C44 H81 O8 N1 P1	0	0	0	0	0	0	0	0	0	0	0	0
0	PC(18:1_18:3)+H	PC(36:4)+H	PC	(18:1_18:3)	(18:1)	(18:3)			782.569	C44 H81 O8 N1 P1	4.84424e+07	2.90101e+07	2.97764e+07	2.56369e+07	7.43447e+07	5.35767e+07	4.17895e+07	4.97961e+07	1.15464e+08	9.63129e+07	1.48978e+08	1.3302e+08
0	PC(36:4)+H	PC(36:4)+H	PC	(36:4)	(36:4)				782.569	C44 H81 O8 N1 P1	531137	393079	2.93155e+06	2.44312e+06	575994	476752	349404	1.26349e+06	1.2492e+06	0	602593	348924
0	PC(36:4)+HCOO	PC(36:4)+HCOO	PC	(36:4)	(36:4)				826.56	C45 H81 O10 N1 P1	234771	94881.6	95372	181056	521959	284614	230944	314946	964797	1.28586e+06	1.2015e+06	501350
0	PC(36:4)+HCOO	PC(36:4)+HCOO	PC	(36:4)	(36:4)				826.56	C45 H81 O10 N1 P1	0	0	0	0	0	0	0	0	0	0	0	0
1	PC(36:4+3O)+H	PC(36:4+3O)+H	PC	(36:4+3O)	(36:4+3O)				830.554	C44 H81 O11 N1 P1	118217	0	44237.2	0	0	0	0	0	0	0	0	0
1	PC(36:4+4O)+HCOO	PC(36:4+4O)+HCOO	PC	(36:4+4O)	(36:4+4O)				890.54	C45 H81 O14 N1 P1	1.14207e+06	281940	0	288920	458042	357210	918022	2.49134e+06	0	0	0	0
0	PC(36:4+6O)-CH3	PC(36:4+6O)-CH3	PC	(36:4+6O)	(36:4+6O)				862.509	C43 H77 O14 N1 P1	7.23851e+06	820744	67305.5	2.37443e+06	4.78693e+06	2.76222e+06	5.29569e+06	8.52904e+06	0	0	0	258362
1	PC(36:4+O)+H	PC(36:4+O)+H	PC	(36:4+O)	(36:4+O)				798.564	C44 H81 O9 N1 P1	0	52337.9	0	0	0	0	0	0	0	66577.1	167073	83257.4
1	PC(36:4+OO)+H	PC(36:4+OO)+H	PC	(36:4+OO)	(36:4+OO)				814.559	C44 H81 O10 N1 P1	0	0	0	0	0	0	0	0	43397.6	0	81300.2	0
1	PC(36:4e)+H	PC(36:4e)+H	PC	(36:4e)	(36:4e)				768.59	C44 H83 O7 N1 P1	544338	0	0	0	376590	6.148	0	0	0	119714	445951	343064
1	PC(36:4e)+H	PC(36:4e)+H	PC	(36:4e)	(36:4e)				768.59	C44 H83 O7 N1 P1	0	0	0	0	827294	655474	0	0	0	241030	728277	0
0	PC(36:4e)+H	PC(36:4e)+H	PC	(36:4e)	(36:4e)				768.59	C44 H83 O7 N1 P1	398299	0	0	230147	0	41353	0	0	0	0	261986	235211
0	PC(36:4e)+CH3COO	PC(36:4e)+CH3COO	PC	(36:4e)	(36:4e)				826.597	C46 H85 O9 N1 P1	364434	229588	227376	222448	593157	227940	292344	351201	1.91011e+06	996049	2.01817e+06	1.27136e+06
0	PC(18:3_18:2)+HCOO	PC(36:5)+HCOO	PC	(18:3_18:2)	(18:3)	(18:2)			824.545	C45 H79 O10 N1 P1	9755.39	52323.1	239111	81432.9	268876	76423.9	49875.6	158373	30260.8	916919	4.49741e+06	9.63214e+06
0	PC(36:5)+H	PC(36:5)+H	PC	(18:3_18:2)	(18:3)	(18:2)			780.554	C44 H79 O8 N1 P1	530697	1.08192e+06	2.3241e+06	220801	3.98317e+06	2.03996e+06	337981	230072	1.72268e+07	1.48635e+07	5.56712e+07	1.0631e+08
1	PC(36:5)+H	PC(36:5)+H	PC	(36:5)	(36:5)				780.554	C44 H79 O8 N1 P1	0	0	447038	192154	0	0	0	0	144759	0	0	0
0	PC(36:5)+H	PC(36:5)+H	PC	(36:5)	(36:5)				780.554	C44 H79 O8 N1 P1	5.85774e+07	3.04049e+07	4.06142e+07	3.55059e+07	5.93872e+07	5.58714e+07	4.81876e+07	4.58239e+07	1.08164e+08	9.72915e+07	3.49326e+06	1.12512e+08
1	PC(36:5)+H	PC(36:5)+H	PC	(36:5)	(36:5)				780.554	C44 H79 O8 N1 P1	521270	905480	384172	148343	3.07763e+06	2.16449e+06	2.03437e+06	1.26342e+06	3.71583e+06	816047	5.63037e+06	5.6253e+06
0	PC(18:3_18:2)+CH3COO	PC(36:5)+CH3COO	PC	(18:3_18:2)	(18:3)	(18:2)			838.56	C46 H81 O10 N1 P1	724358	355608	482925	484600	941127	563340	457891	944443	1.9935e+06	1.92814e+06	2.27839e+06	1.92422e+06
0	PC(36:5)+HCOO	PC(36:5)+HCOO	PC	(18:3_18:2)	(18:3)	(18:2)			824.545	C45 H79 O10 N1 P1	0	0	0	0	0	0	0	0	109137	29116.9	0	0.244
0	PC(36:5)+CH3COO	PC(36:5)+CH3COO	PC	(36:5)	(36:5)				838.56	C46 H81 O10 N1 P1	206151	93983.1	156984	173271	148258	0	37569.9	70439.6	499655	363066	525474	246115
1	PC(36:5+4O)+HCOO	PC(36:5+4O)+HCOO	PC	(36:5+4O)	(36:5+4O)				888.524	C45 H79 O14 N1 P1	557191	89254.6	0	349456	685099	315990	659568	1.6432e+06	0	0	0	0
0	PC(36:5+5O)+CH3COO	PC(36:5+5O)+CH3COO	PC	(36:5+5O)	(36:5+5O)				918.535	C46 H81 O15 N1 P1	2.35407e+06	1.61424e+06	625861	1.09985e+06	0	312346	149887	907182	722092	453514	0	202361
0	PC(36:5+OO)+H	PC(36:5+OO)+H	PC	(36:5+OO)	(36:5+OO)				812.544	C44 H79 O10 N1 P1	0	0	0	0	0	0	0	0	804174	423898	3.55283e+06	2.84198e+06
0	PC(36:5e)+CH3COO	PC(36:5e)+CH3COO	PC	(36:5e)	(36:5e)				824.581	C46 H83 O9 N1 P1	231906	139589	381848	77667.1	132983	150283	151407	136362	3.69243e+06	1.28775e+06	4.3915e+06	5.37706e+06
0	PC(18:3_18:3)+HCOO	PC(36:6)+HCOO	PC	(18:3_18:3)	(18:3)	(18:3)			822.529	C45 H77 O10 N1 P1	0	0	0	0	0	0	0	0	86609.5	0	0	431830
0	PC(36:6)+H	PC(36:6)+H	PC	(18:3_18:3)	(18:3)	(18:3)			778.538	C44 H77 O8 N1 P1	0	0	0	0	0	0	0	0	195295	155897	1.23636e+06	3.86874e+06
1	PC(36:6)+H	PC(36:6)+H	PC	(36:6)	(36:6)				778.538	C44 H77 O8 N1 P1	663956	0	1.44609e+06	475653	0	0	0	0	3.59801e+06	354039	3.81159e+06	3.86986e+06
1	PC(36:6)+H	PC(36:6)+H	PC	(36:6)	(36:6)				778.538	C44 H77 O8 N1 P1	611020	92014.6	8.195	371720	691315	893787	356515	711168	1.14912e+06	203382	744168	1.38304e+06
1	PC(36:6+8O)-CH3	PC(36:6+8O)-CH3	PC	(36:6+8O)	(36:6+8O)				890.467	C43 H73 O16 N1 P1	0	0	0	3.091	0	0	0	0	173008	0	174577	0
0	PC(36:6e)+CH3COO	PC(36:6e)+CH3COO	PC	(36:6e)	(36:6e)				822.565	C46 H81 O9 N1 P1	152752	51111.8	170513	282144	170486	188987	187337	206336	414349	148868	1.35943e+06	3.6198e+06
0	PC(36:6e)+CH3COO	PC(36:6e)+CH3COO	PC	(36:6e)	(36:6e)				822.565	C46 H81 O9 N1 P1	76169.5	0	100013	0	199272	158767	71437.6	30458.5	1.08912e+06	337495	991194	573662
0	PC(36:7)+H	PC(36:7)+H	PC	(36:7)	(36:7)				776.522	C44 H75 O8 N1 P1	521918	0	0	0	361295	381559	550051	360431	335316	0	1.79474e+06	572670
0	PC(36:7)+H	PC(36:7)+H	PC	(36:7)	(36:7)				776.522	C44 H75 O8 N1 P1	896046	542428	640435	680612	1.6948e+06	1.22462e+06	1.21648e+06	522435	1.56202e+06	1.6997e+06	1.4009e+06	998316
1	PC(36:7COOH)+HCOO	PC(36:7COOH)+HCOO	PC	(36:7COOH)	(36:7COOH)				850.488	C45 H73 O12 N1 P1	732657	1.52379e+06	919659	1.0628e+06	726574	611967	870415	1.41451e+06	836365	1.31611e+06	441712	608148
1	PC(37:0CHO)+H	PC(37:0CHO)+H	PC	(37:0CHO)	(37:0CHO)				818.627	C45 H89 O9 N1 P1	272438	0	0	43103.5	1.84603e+06	391625	252935	302115	1.29861e+06	1.29434e+06	423966	1.31967e+06
0	PC(19:0_18:1)+HCOO	PC(37:1)+HCOO	PC	(19:0_18:1)	(19:0)	(18:1)			846.623	C46 H89 O10 N1 P1	0	0	0	0	0	0	0	0	973312	1.95488e+06	1.48895e+06	119999
0	PC(19:0_18:1)+H	PC(37:1)+H	PC	(19:0_18:1)	(19:0)	(18:1)			802.632	C45 H89 O8 N1 P1	0	80249.8	0	0	185084	0	0	0	247429	1.24909e+07	7.53887e+06	1.2734e+06
1	PC(19:0_18:1)+HCOO	PC(37:1)+HCOO	PC	(19:0_18:1)	(19:0)	(18:1)			846.623	C46 H89 O10 N1 P1	0	0	0	0	0	0	0	0	86007.3	226147	40142.7	0
1	PC(37:1)+H	PC(37:1)+H	PC	(19:0_18:1)	(19:0)	(18:1)			802.632	C45 H89 O8 N1 P1	119029	0	0	0	91626	0	0	0	329560	1.69891e+06	1.19982e+06	224399
0	PC(37:1+O)-CH3	PC(37:1+O)-CH3	PC	(37:1+O)	(37:1+O)				802.597	C44 H85 O9 N1 P1	139524	27293	15917.2	70829.3	117880	38632.9	28322.9	30183.3	306045	320616	329567	164131
0	PC(37:1+O)-CH3	PC(37:1+O)-CH3	PC	(37:1+O)	(37:1+O)				802.597	C44 H85 O9 N1 P1	0	0	0	0	0	0	0	0	0	3.669	153343	0
0	PC(19:0_18:2)+HCOO	PC(37:2)+HCOO	PC	(19:0_18:2)	(19:0)	(18:2)			844.607	C46 H87 O10 N1 P1	23385.9	0	28292.9	0	65979.2	34506	0	45102.1	415168	62781	140133	283413
0	PC(37:2)+H	PC(37:2)+H	PC	(19:0_18:2)	(19:0)	(18:2)			800.616	C45 H87 O8 N1 P1	3.03662e+06	1.06647e+06	1.39107e+06	2.41052e+06	2.98128e+06	3.03225e+06	348202	1.99669e+06	3.10375e+06	631988	2.57935e+06	2.82453e+06
0	PC(19:0_18:2)+HCOO	PC(37:2)+HCOO	PC	(19:0_18:2)	(19:0)	(18:2)			844.607	C46 H87 O10 N1 P1	0	0	0	0	0	0	0	0	0	0	0	0
0	PC(37:2)+H	PC(37:2)+H	PC	(19:0_18:2)	(19:0)	(18:2)			800.616	C45 H87 O8 N1 P1	8.371	0	0	0	0	0.673	0	0.926	72317.9	0	0	0
1	PC(37:2)+H	PC(37:2)+H	PC	(37:2)	(37:2)				800.616	C45 H87 O8 N1 P1	0	0	0	0	0	0	0	0	0	0	3.881	0
0	PC(37:2e)+H	PC(37:2e)+H	PC	(37:2e)	(37:2e)				786.637	C45 H89 O7 N1 P1	5.81792e+07	8.76708e+06	8.15907e+06	4.12411e+07	4.89024e+07	2.01636e+07	6.71326e+07	1.16608e+07	4.95323e+07	1.78172e+07	1.61223e+07	6.2141e+06
0	PC(37:2e)+H	PC(37:2e)+H	PC	(37:2e)	(37:2e)				786.637	C45 H89 O7 N1 P1	8.3462e+06	2.6713e+06	2.72183e+06	7.07995e+06	1.84351e+07	8.57603e+06	1.17064e+07	5.66169e+06	1.1906e+07	5.74549e+06	6.84145e+06	3.67568e+06
0	PC(19:1_18:2)+HCOO	PC(37:3)+HCOO	PC	(19:1_18:2)	(19:1)	(18:2)			842.592	C46 H85 O10 N1 P1	104549	0	0	28072.9	55128.5	56662.5	24675.5	32186.6	204588	0	83797.8	0
0	PC(37:3)+H	PC(37:3)+H	PC	(19:1_18:2)	(19:1)	(18:2)			798.601	C45 H85 O8 N1 P1	1.03403e+07	4.73264e+06	4.59267e+06	6.65313e+06	1.09782e+07	7.79128e+06	7.23684e+06	7.38677e+06	1.01315e+07	8.69394e+06	7.95305e+06	6.43221e+06
0	PC(37:3)+H	PC(37:3)+H	PC	(37:3)	(37:3)				798.601	C45 H85 O8 N1 P1	0	0	0	0	51136.5	0	0	129420	0	0	0	0
0	PC(19:1_18:3)+H	PC(37:4)+H	PC	(19:1_18:3)	(19:1)	(18:3)			796.585	C45 H83 O8 N1 P1	3.43808e+06	447427	801864	1.53351e+06	5.45864e+06	5.29537e+07	3.6045e+06	1.21085e+07	5.27127e+06	1.36122e+06	1.24519e+06	1.98696e+06
0	PC(37:4)+H	PC(37:4)+H	PC	(37:4)	(37:4)				796.585	C45 H83 O8 N1 P1	0	0	0	0	0	0	0	0	0	0	0	0
1	PC(17:0_20:4)+H	PC(37:4)+H	PC	(17:0_20:4)	(17:0)	(20:4)			796.585	C45 H83 O8 N1 P1	0.105	4.478	121674	341666	80476.2	2.88433e+06	301416	178382	328472	300587	1.32497e+06	561398
0	PC(37:4)+H	PC(37:4)+H	PC	(37:4)	(37:4)				796.585	C45 H83 O8 N1 P1	36264.8	0	285613	24353.9	626435	50830.1	79255.7	0.093	292892	321659	434295	161854
0	PC(37:4e)+H	PC(37:4e)+H	PC	(37:4e)	(37:4e)				782.606	C45 H85 O7 N1 P1	521850	190609	414205	0	715840	152300	454688	550661	2.73985e+06	1.35347e+06	2.59516e+06	1.89595e+06
0	PC(37:5+O)+HCOO	PC(37:5+O)+HCOO	PC	(37:5+O)	(37:5+O)				854.555	C46 H81 O11 N1 P1	1.78185e+06	2.16548e+06	1.4791e+06	1.59042e+06	1.87805e+06	1.63577e+06	1.27483e+06	1.35976e+06	3.29719e+06	3.04263e+06	2.48979e+06	1.39451e+06
1	PC(37:6)+H	PC(37:6)+H	PC	(37:6)	(37:6)				792.554	C45 H79 O8 N1 P1	604744	249602	222300	336135	0	2.65521e+07	0	4.82963e+06	1.87526e+06	501521	0	846558
0	PC(37:7COOH)+HCOO	PC(37:7COOH)+HCOO	PC	(37:7COOH)	(37:7COOH)				864.503	C46 H75 O12 N1 P1	1.39907e+06	1.16057e+06	883973	1.05588e+06	1.84555e+06	1.84278e+06	1.35808e+06	1.80421e+06	1.77417e+06	1.71352e+06	1.51054e+06	928321
0	PC(38:1)+H	PC(38:1)+H	PC	(38:1)	(38:1)				816.648	C46 H91 O8 N1 P1	2.93056e+06	366069	1.17823e+06	2.1049e+06	1.56024e+06	757699	676633	677701	318264	282838	1.02289e+06	543297
0	PC(20:0_18:1)+HCOO	PC(38:1)+HCOO	PC	(20:0_18:1)	(20:0)	(18:1)			860.639	C47 H91 O10 N1 P1	125804	36928.1	41940.4	88112.7	123896	22430.3	0	108811	2.3396e+06	4.28963e+06	3.58804e+06	1.50389e+06
0	PC(38:1)+H	PC(38:1)+H	PC	(20:0_18:1)	(20:0)	(18:1)			816.648	C46 H91 O8 N1 P1	1.15416e+06	148285	402779	118534	329316	137079	105599	905860	1.0746e+07	1.70082e+07	2.18818e+07	8.96843e+06
0	PC(20:0e_18:1)-CH3	PC(38:1e)-CH3	PC	(20:0e_18:1)	(20:0e)	(18:1)			786.638	C45 H89 O7 N1 P1	882530	461030	760438	667414	1.30509e+06	835735	1.01984e+06	519853	3.8374e+06	2.10855e+06	3.70657e+06	2.37526e+06
0	PC(20:0e_18:1)+HCOO	PC(38:1e)+HCOO	PC	(20:0e_18:1)	(20:0e)	(18:1)			846.659	C47 H93 O9 N1 P1	0	0	0	0	0	0	0	0	0	0	0.263	1.445
0	PC(20:1_18:1)+HCOO	PC(38:2)+HCOO	PC	(20:1_18:1)	(20:1)	(18:1)			858.623	C47 H89 O10 N1 P1	74347.9	0	0	0	0	0	0	0	768636	195197	637940	157886
0	PC(38:2)+H	PC(38:2)+H	PC	(20:1_18:1)	(20:1)	(18:1)			814.632	C46 H89 O8 N1 P1	581747	169727	94020.9	0	491541	208417	425122	185878	6.12621e+06	835947	5.74466e+06	2.16207e+06
0	PC(20:1_18:1)+HCOO	PC(38:2)+HCOO	PC	(20:1_18:1)	(20:1)	(18:1)			858.623	C47 H89 O10 N1 P1	0	0	0	0	0	0	0	0	0.931	0	0	1.474
0	PC(38:2)+H	PC(38:2)+H	PC	(20:1_18:1)	(20:1)	(18:1)			814.632	C46 H89 O8 N1 P1	96398.5	70271.2	2.136	103423	0.873	0	0.555	0	97884.9	375425	19.141	100.435
0	PC(38:2+O)-CH3	PC(38:2+O)-CH3	PC	(38:2+O)	(38:2+O)				814.597	C45 H85 O9 N1 P1	48265.9	0	0	0	0	0	0	0	0	0	49866.3	32504.3
1	PC(20:0e_18:2)+HCOO	PC(38:2e)+HCOO	PC	(20:0e_18:2)	(20:0e)	(18:2)			844.644	C47 H91 O9 N1 P1	0	0	0	0	0	0	0	0	73329.2	0.05	187242	1.047
1	PC(38:2e)+H	PC(38:2e)+H	PC	(20:0e_18:2)	(20:0e)	(18:2)			800.653	C46 H91 O7 N1 P1	0	0	101883	0	0	0	24.849	0	503604	245704	1.01472e+06	212789
0	PC(20:0e_18:2)+HCOO	PC(38:2e)+HCOO	PC	(20:0e_18:2)	(20:0e)	(18:2)			844.644	C47 H91 O9 N1 P1	0	0	0.337	0	57812.6	0	0	0	29498.4	0	0	0
0	PC(20:0e_18:2)-CH3	PC(38:2e)-CH3	PC	(20:0e_18:2)	(20:0e)	(18:2)			784.623	C45 H87 O7 N1 P1	0	0	0	0	0	0	0	0	55666.4	0	64653.5	17661.5
0	PC(38:2e)+H	PC(38:2e)+H	PC	(20:0e_18:2)	(20:0e)	(18:2)			800.653	C46 H91 O7 N1 P1	1.29064e+07	1.60135e+06	189254	4.62758e+06	5.92992e+06	9.20631e+06	2.09012e+07	3.86603e+06	1.20286e+07	772426	2.08068e+06	2.76419e+06
0	PC(20:1e_18:1)-CH3	PC(38:2e)-CH3	PC	(20:1e_18:1)	(20:1e)	(18:1)			784.623	C45 H87 O7 N1 P1	895620	565383	716471	450642	3.77915e+06	2.39426e+06	1.84926e+06	1.18575e+06	3.05817e+06	2.03397e+06	2.58176e+06	1.81868e+06
0	PC(18:1_20:2)+HCOO	PC(38:3)+HCOO	PC	(18:1_20:2)	(18:1)	(20:2)			856.607	C47 H87 O10 N1 P1	0	0	0	0	0	0	0	109802	1.06309e+06	351658	1.2362e+06	753846
0	PC(38:3)+H	PC(38:3)+H	PC	(18:1_20:2)	(18:1)	(20:2)			812.616	C46 H87 O8 N1 P1	1.00386e+06	208783	257658	487291	560418	556642	436720	1.0358e+06	1.08519e+07	6.18905e+06	1.44919e+07	6.34277e+06
0	PC(18:1_20:2)+HCOO	PC(38:3)+HCOO	PC	(18:1_20:2)	(18:1)	(20:2)			856.607	C47 H87 O10 N1 P1	0	0	0	0	0	0	0	0	0	0	47867.6	0
0	PC(38:3)+H	PC(38:3)+H	PC	(18:1_20:2)	(18:1)	(20:2)			812.616	C46 H87 O8 N1 P1	0	0	2.356	278991	2.236	0	0	228678	0	0	272923	136777
0	PC(20:1e_18:2)+HCOO	PC(38:3e)+HCOO	PC	(20:1e_18:2)	(20:1e)	(18:2)			842.628	C47 H89 O9 N1 P1	39356	44814.5	0	29496.8	78967.1	28807.9	21991.7	120605	528954	239622	588621	143592
0	PC(38:3e)+H	PC(38:3e)+H	PC	(20:1e_18:2)	(20:1e)	(18:2)			798.637	C46 H89 O7 N1 P1	0	69545.8	0	0	151215	0	0	0	3.07255e+06	742419	3.80197e+06	1.59848e+06
0	PC(20:1e_18:2)+HCOO	PC(38:3e)+HCOO	PC	(20:1e_18:2)	(20:1e)	(18:2)			842.628	C47 H89 O9 N1 P1	13625.9	26431.8	0	29871.9	95829.7	21759.1	60234.6	0	24666.2	30851	0	0
0	PC(38:3e)+H	PC(38:3e)+H	PC	(20:1e_18:2)	(20:1e)	(18:2)			798.637	C46 H89 O7 N1 P1	0	116458	0	0	0	0	83687.2	0	189355	0	0	0
0	PC(20:1e_18:2)-CH3	PC(38:3e)-CH3	PC	(20:1e_18:2)	(20:1e)	(18:2)			782.607	C45 H85 O7 N1 P1	261293	130986	288181	81116.1	929867	539073	413790	239672	1.37523e+06	735132	1.18131e+06	761850
0	PC(38:4)+H	PC(38:4)+H	PC	(38:4)	(38:4)				810.601	C46 H85 O8 N1 P1	0	0	0	0	190546	94402.7	0	262245	1.0222e+06	0	1.98538e+06	1.92895e+06
0	PC(38:4)+H	PC(38:4)+H	PC	(38:4)	(38:4)				810.601	C46 H85 O8 N1 P1	1.69086e+06	1.80422e+06	2.06392e+06	1.40428e+06	313135	2.08787e+06	1.21752e+06	2.00204e+06	2.91552e+06	2.99475e+06	4.17576e+06	3.01213e+06
0	PC(38:4)+H	PC(38:4)+H	PC	(38:4)	(38:4)				810.601	C46 H85 O8 N1 P1	322606	137553	147464	0	359686	137766	221767	811559	3.46531e+06	3.96207e+06	1.19923e+07	1.47467e+07
0	PC(38:4)+H	PC(38:4)+H	PC	(38:4)	(38:4)				810.601	C46 H85 O8 N1 P1	0	0	16910.2	29752.9	12670.2	0	11744.9	0	0	0	0	0
0	PC(38:4)+HCOO	PC(38:4)+HCOO	PC	(38:4)	(38:4)				854.592	C47 H85 O10 N1 P1	0	0	0	0	0	0	0	0	86179.4	225802	123649	0
1	PC(18:3e_20:1)+H	PC(38:4e)+H	PC	(18:3e_20:1)	(18:3e)	(20:1)			796.621	C46 H87 O7 N1 P1	1.18008e+06	836657	867403	1.38985e+06	1.12073e+06	891115	675378	444838	41634.8	438736	505123	813560
0	PC(38:4e)+H	PC(38:4e)+H	PC	(38:4e)	(38:4e)				796.621	C46 H87 O7 N1 P1	232775	0	56780.4	270512	177769	163532	199573	201439	0	0	99938.3	335306
1	PC(38:4e)+H	PC(38:4e)+H	PC	(38:4e)	(38:4e)				796.621	C46 H87 O7 N1 P1	68051.5	0	0	0	0	0	149316	0	0	0.74	0	0
1	PC(38:5)+H	PC(38:5)+H	PC	(38:5)	(38:5)				808.585	C46 H83 O8 N1 P1	352902	155369	173056	475526	133812	582698	457161	6.655	482378	78247.1	211782	161865
0	PC(38:5)-CH3	PC(38:5)-CH3	PC	(38:5)	(38:5)				792.555	C45 H79 O8 N1 P1	152452	0	0	8692.98	0	2.26828e+07	83484.8	4.33719e+06	1.65625e+06	0	101297	75999.8
0	PC(18:1_20:4)+H	PC(38:5)+H	PC	(18:1_20:4)	(18:1)	(20:4)			808.585	C46 H83 O8 N1 P1	9.15166e+06	4.77276e+06	5.38527e+06	5.67687e+06	7.71908e+06	7.72819e+06	4.70316e+06	9.06736e+06	2.9357e+07	2.85914e+07	5.00317e+07	2.84502e+07
0	PC(38:5)+H	PC(38:5)+H	PC	(38:5)	(38:5)				808.585	C46 H83 O8 N1 P1	345202	24621.4	235732	320645	0	95338.5	326644	259676	443797	232582	893160	1.09748e+06
0	PC(38:5+6O)+CH3COO	PC(38:5+6O)+CH3COO	PC	(38:5+6O)	(38:5+6O)				962.561	C48 H85 O16 N1 P1	23145.8	0	0	0	21936.5	0	0	0	101688	67747	135453	45602
0	PC(38:5+O)+CH3COO	PC(38:5+O)+CH3COO	PC	(38:5+O)	(38:5+O)				882.587	C48 H85 O11 N1 P1	527957	443526	300040	313025	510912	450430	269848	250473	1.10511e+06	940364	1.21933e+06	518171
0	PC(38:5+O)+CH3COO	PC(38:5+O)+CH3COO	PC	(38:5+O)	(38:5+O)				882.587	C48 H85 O11 N1 P1	0	0	0	0	0	0	0	0	0	0	82118.1	0
0	PC(38:5e)+H	PC(38:5e)+H	PC	(38:5e)	(38:5e)				794.606	C46 H85 O7 N1 P1	6.2299e+06	510748	3.78077e+06	4.0115e+06	4.81531e+06	4.64167e+06	6.67246e+06	4.6265e+06	3.70377e+06	1.15628e+07	2.7888e+06	7.8019e+06
0	PC(38:5e)+H	PC(38:5e)+H	PC	(38:5e)	(38:5e)				794.606	C46 H85 O7 N1 P1	55972.6	0	0	0	0	0	0	0	0	0	70295.5	0
0	PC(38:5e)+CH3COO	PC(38:5e)+CH3COO	PC	(38:5e)	(38:5e)				852.612	C48 H87 O9 N1 P1	0	0	22461.8	0	280043	167989	161491	99016.7	525478	205175	291738	208401
0	PC(38:6)-CH3	PC(38:6)-CH3	PC	(38:6)	(38:6)				790.539	C45 H77 O8 N1 P1	0	0	31722.8	0	0	2.54677e+06	0	405324	0	0	0	0
0	PC(38:6)+H	PC(38:6)+H	PC	(38:6)	(38:6)				806.569	C46 H81 O8 N1 P1	7.78192e+06	6.14952e+06	7.15045e+06	8.72179e+06	7.73845e+06	7.48522e+06	5.51981e+06	6.4951e+06	8.97388e+06	6.3952e+06	6.8977e+06	7.92071e+06
0	PC(38:6)+H	PC(38:6)+H	PC	(38:6)	(38:6)				806.569	C46 H81 O8 N1 P1	2.98249e+06	2.87822e+06	2.20265e+06	4.45049e+06	3.62477e+06	2.68888e+06	2.45354e+06	6.87203e+06	1.82423e+07	1.38789e+07	3.20105e+07	2.19587e+07
0	PC(38:6)+H	PC(38:6)+H	PC	(38:6)	(38:6)				806.569	C46 H81 O8 N1 P1	2.18886e+06	1.06208e+06	116110	4.31141e+06	2.74055e+06	1.1718e+06	1.11842e+06	1.60566e+06	6.92542e+06	2.06393e+06	5.51716e+06	5.0297e+06
0	PC(38:6+6O)+CH3COO	PC(38:6+6O)+CH3COO	PC	(38:6+6O)	(38:6+6O)				960.546	C48 H83 O16 N1 P1	0	0	21339.7	0	0.018	0	20807.4	0	400557	134847	474792	461999
1	PC(38:6+7O)-CH3	PC(38:6+7O)-CH3	PC	(38:6+7O)	(38:6+7O)				902.504	C45 H77 O15 N1 P1	170113	229675	88898.7	467510	0	0	260004	0	996307	659.706	415460	622889
0	PC(20:5_18:2)+H	PC(38:7)+H	PC	(20:5_18:2)	(20:5)	(18:2)			804.554	C46 H79 O8 N1 P1	0	0	0	0	0	0	0	0	0	0	4.68584e+06	5.21877e+06
0	PC(20:5_18:2)+H	PC(38:7)+H	PC	(20:5_18:2)	(20:5)	(18:2)			804.554	C46 H79 O8 N1 P1	2.20878e+06	149436	52585.3	547197	1.22797e+06	89165.6	123100	1.45649e+06	440284	1.11556e+06	2.29235e+06	3.2302e+06
0	PC(38:7COOH)+HCOO	PC(38:7COOH)+HCOO	PC	(38:7COOH)	(38:7COOH)				878.519	C47 H77 O12 N1 P1	3.26732e+06	3.43733e+06	4.14987e+06	3.38114e+06	4.14699e+06	3.95779e+06	2.89162e+06	2.91711e+06	3.35444e+06	3.09226e+06	3.32648e+06	3.86229e+06
1	PC(38:7COOH)+HCOO	PC(38:7COOH)+HCOO	PC	(38:7COOH)	(38:7COOH)				878.519	C47 H77 O12 N1 P1	38736.1	147006	37141.4	80373.3	33323.9	21614.4	18235.7	25748.2	302375	138324	652564	178136
0	PC(38:7e)+H	PC(38:7e)+H	PC	(38:7e)	(38:7e)				790.575	C46 H81 O7 N1 P1	0	0	0	0	194012	0	0	128934	110897	0	0	103509
0	PC(38:8)+H	PC(38:8)+H	PC	(38:8)	(38:8)				802.538	C46 H77 O8 N1 P1	0	0	0	0	0	0	0	0	311711	8.351	0	395369
1	PC(38:8COOH)+HCOO	PC(38:8COOH)+HCOO	PC	(38:8COOH)	(38:8COOH)				876.503	C47 H75 O12 N1 P1	34034.1	696035	1.30592e+06	708504	225860	619760	1.08532e+06	433214	496503	534373	1.80397e+06	1.00999e+06
0	PC(38:9)+H	PC(38:9)+H	PC	(38:9)	(38:9)				800.522	C46 H75 O8 N1 P1	647887	0	0	0	0	0	0	0	0	0	366654	0
1	PC(38:9COOH)+HCOO	PC(38:9COOH)+HCOO	PC	(38:9COOH)	(38:9COOH)				874.488	C47 H73 O12 N1 P1	0	0	0	0	0	0	0	0	0	0	0	99883.4
1	PC(39:0CHO)+H	PC(39:0CHO)+H	PC	(39:0CHO)	(39:0CHO)				846.658	C47 H93 O9 N1 P1	0	0	0	0	0	0	0	0	0	0	1.812	0
1	PC(39:0CHO)+H	PC(39:0CHO)+H	PC	(39:0CHO)	(39:0CHO)				846.658	C47 H93 O9 N1 P1	0	0	0	0	0	0	0	0	0	0	0	0
1	PC(39:1)+H	PC(39:1)+H	PC	(39:1)	(39:1)				830.663	C47 H93 O8 N1 P1	0	0	0	0	0	70265.5	0	0	0	0	0	0
0	PC(18:1_21:0)+HCOO	PC(39:1)+HCOO	PC	(18:1_21:0)	(18:1)	(21:0)			874.654	C48 H93 O10 N1 P1	0	0	0	0	0	0	0	0	73417.1	479844	293794	0
0	PC(39:1)+H	PC(39:1)+H	PC	(18:1_21:0)	(18:1)	(21:0)			830.663	C47 H93 O8 N1 P1	15639.5	0	0	0	0	0	8506.87	0	562365	2.39781e+06	1.69818e+06	0
0	PC(18:1_21:1)+H	PC(39:2)+H	PC	(18:1_21:1)	(18:1)	(21:1)			828.648	C47 H91 O8 N1 P1	2.74409e+07	1.79471e+07	1.46355e+07	2.12795e+07	4.10657e+07	1.95889e+07	2.13274e+07	2.54731e+07	2.07122e+07	1.80974e+07	1.53148e+07	1.32765e+07
0	PC(39:2)+H	PC(39:2)+H	PC	(39:2)	(39:2)				828.648	C47 H91 O8 N1 P1	1.31255e+06	441059	136565	2.04629e+06	2.10306e+06	985558	587545	812624	191430	502005	1.28378e+06	639597
0	PC(19:1_20:1)+H	PC(39:2)+H	PC	(19:1_20:1)	(19:1)	(20:1)			828.648	C47 H91 O8 N1 P1	0	0	0	0	0	131147	0	0	195255	0	210951	0
1	PC(39:2)+H	PC(39:2)+H	PC	(39:2)	(39:2)				828.648	C47 H91 O8 N1 P1	0	0	0	0	0	0	0	0	0	0	100009	0.346
1	PC(39:3)+H	PC(39:3)+H	PC	(39:3)	(39:3)				826.632	C47 H89 O8 N1 P1	131784	0	63894.9	47319.4	0	61271	80620.5	0	145313	97501.5	0	34752.2
0	PC(39:5)+H	PC(39:5)+H	PC	(39:5)	(39:5)				822.601	C47 H85 O8 N1 P1	3.45227e+06	2.8731e+06	1.77146e+06	2.56433e+06	3.10185e+06	1.45094e+08	824561	2.9708e+07	2.72064e+07	5.24078e+06	3.43176e+06	7.76699e+06
0	PC(39:6)+H	PC(39:6)+H	PC	(39:6)	(39:6)				820.585	C47 H83 O8 N1 P1	0	0	234267	955475	731711	5.98863e+07	0	1.29545e+07	1.07953e+07	761614	1.42481e+06	2.79128e+06
1	PC(39:6)+H	PC(39:6)+H	PC	(39:6)	(39:6)				820.585	C47 H83 O8 N1 P1	236976	685312	288779	661172	665674	4.90007e+06	411009	6.49685e+06	3.91863e+06	1.11297e+06	1.48336e+06	3.13627e+06
1	PC(18:1_22:0)+HCOO	PC(40:1)+HCOO	PC	(18:1_22:0)	(18:1)	(22:0)			888.67	C49 H95 O10 N1 P1	0	0	0	0	0	0	0	0	0	29776.5	41897.9	0
1	PC(40:1)+H	PC(40:1)+H	PC	(18:1_22:0)	(18:1)	(22:0)			844.679	C48 H95 O8 N1 P1	236549	263624	114275	722598	936701	718997	1.30856e+06	587578	186120	722386	986012	238557
1	PC(40:2)+H	PC(40:2)+H	PC	(40:2)	(40:2)				842.663	C48 H93 O8 N1 P1	274198	74134	489039	1.40995e+06	1.98257e+06	719779	625444	320230	533173	719348	989044	486930
1	PC(40:2)+H	PC(40:2)+H	PC	(40:2)	(40:2)				842.663	C48 H93 O8 N1 P1	0	0	213562	0	0	0.842	0	0	1.20357e+06	88040.9	105386	586320
1	PC(40:4)+H	PC(40:4)+H	PC	(40:4)	(40:4)				838.632	C48 H89 O8 N1 P1	0	0	0	0	0	711810	0	0	0	0	0	0
0	PC(40:4)+H	PC(40:4)+H	PC	(40:4)	(40:4)				838.632	C48 H89 O8 N1 P1	0	0	0	0	0	0	0.148	0	237599	572065	936789	0
0	PC(40:5)-CH3	PC(40:5)-CH3	PC	(40:5)	(40:5)				820.586	C47 H83 O8 N1 P1	0	95711.4	0	39337.2	34148.3	1.21137e+07	0	3.49563e+06	1.65933e+06	60316.8	28162	165049
0	PC(40:5)-CH3	PC(40:5)-CH3	PC	(40:5)	(40:5)				820.586	C47 H83 O8 N1 P1	1.71847e+06	2.2064e+06	1.04521e+06	1.28921e+06	3.58906e+06	1.08038e+07	1.30833e+06	1.39232e+07	7.86587e+06	2.74136e+06	3.48586e+06	6.08855e+06
0	PC(40:5)+H	PC(40:5)+H	PC	(40:5)	(40:5)				836.616	C48 H87 O8 N1 P1	0	0	0	0	0	0	0	13.064	0	7.926	0	0.728
1	PC(40:5)+H	PC(40:5)+H	PC	(40:5)	(40:5)				836.616	C48 H87 O8 N1 P1	0	0	0	0	0	0	0	58086.4	0	113931	244539	312611
0	PC(40:6)-CH3	PC(40:6)-CH3	PC	(40:6)	(40:6)				818.571	C47 H81 O8 N1 P1	0	0	0	0	0	4.10992e+06	0	361188	216512	0	0	0
0	PC(40:6+O)+HCOO	PC(40:6+O)+HCOO	PC	(40:6+O)	(40:6+O)				894.587	C49 H85 O11 N1 P1	0	45120.9	48090.6	37919.2	122706	13633	74795.8	39750.3	498877	264148	424382	307995
1	PC(40:7)+H	PC(40:7)+H	PC	(40:7)	(40:7)				832.585	C48 H83 O8 N1 P1	0	0	0	0	0	0	0	0	0	0	0	0
1	PC(40:7)+H	PC(40:7)+H	PC	(40:7)	(40:7)				832.585	C48 H83 O8 N1 P1	6.59977e+06	734984	746964	5.92081e+06	7.67447e+06	3.61363e+06	5.18299e+06	181416	1.49341e+06	276323	604992	120003
1	PC(40:7)+H	PC(40:7)+H	PC	(40:7)	(40:7)				832.585	C48 H83 O8 N1 P1	0	0	0	0	0	0	0	0	0	0	0	400737
0	PC(40:7)+CH3COO	PC(40:7)+CH3COO	PC	(40:7)	(40:7)				890.592	C50 H85 O10 N1 P1	0	0	0	0	0	44022.2	0	51546.6	0	0	0	0
0	PC(40:7+O)+HCOO	PC(40:7+O)+HCOO	PC	(40:7+O)	(40:7+O)				892.571	C49 H83 O11 N1 P1	42795.3	42137.5	81652	0	195335	96354.6	150314	100310	1.46073e+06	621450	1.66781e+06	1.53333e+06
0	PC(40:7+OO)+HCOO	PC(40:7+OO)+HCOO	PC	(40:7+OO)	(40:7+OO)				908.566	C49 H83 O12 N1 P1	441897	189701	112626	218629	420852	362923	325992	443399	888045	1.14111e+06	1.37811e+06	701621
0	PC(40:8+OO)+HCOO	PC(40:8+OO)+HCOO	PC	(40:8+OO)	(40:8+OO)				906.55	C49 H81 O12 N1 P1	206528	147425	49204.2	299253	286019	174473	73823.1	331294	929834	1.08328e+06	1.51207e+06	963355
0	PC(40:8+OO)+HCOO	PC(40:8+OO)+HCOO	PC	(40:8+OO)	(40:8+OO)				906.55	C49 H81 O12 N1 P1	0	0	0	0	0	0	0	0	58761.3	94850.5	35645.3	37882
0	PC(42:11)+H	PC(42:11)+H	PC	(42:11)	(42:11)				852.554	C50 H79 O8 N1 P1	3.10469e+07	1.41264e+07	6.45956e+06	1.37165e+07	3.9319e+06	4.09625e+06	5.73657e+06	8.01409e+06	2.74153e+07	1.32777e+07	1.575e+07	1.53218e+07
1	PC(42:7)+H	PC(42:7)+H	PC	(42:7)	(42:7)				860.616	C50 H87 O8 N1 P1	4.68135e+06	328744	808611	2.39809e+06	1.24663e+06	1.37526e+06	1.88068e+06	263818	2.0668e+06	1.3151e+06	539396	225874
0	PC(44:11)+H	PC(44:11)+H	PC	(44:11)	(44:11)				880.585	C52 H83 O8 N1 P1	9.77e+06	4.76213e+06	2.82463e+06	5.45768e+06	572482	3.64067e+06	2.62679e+06	2.72856e+06	1.24543e+07	5.74057e+06	7.22976e+06	7.84955e+06
0	PC(44:12)+H	PC(44:12)+H	PC	(44:12)	(44:12)				878.569	C52 H81 O8 N1 P1	4.93937e+06	1.55873e+06	956247	2.33508e+06	342062	725165	576768	1.01332e+06	4.80967e+06	2.01457e+06	5.79239e+06	6.89202e+06
1	PC(44:5)+(CH3CH2)3NH	PC(44:5)+(CH3CH2)3NH	PC	(44:5)	(44:5)				1007.8	C58 H110 O8 N3 P1	2.58381e+07	2.08425e+07	2.61586e+07	2.56715e+07	3.82346e+07	1.59299e+07	8.52331e+06	3.57839e+07	4.36477e+07	2.23805e+07	1.3687e+07	3.86909e+07
0	PC(32:0_18:2)-CH3	PC(50:2)-CH3	PC	(32:0_18:2)	(32:0)	(18:2)			966.79	C57 H109 O8 N1 P1	503561	240889	159067	301872	709256	536006	395077	458345	640086	496918	637699	721883
1	PC(52:1)+(CH3CH2)3NH	PC(52:1)+(CH3CH2)3NH	PC	(52:1)	(52:1)				1127.99	C66 H134 O8 N3 P1	0	0	0	0	0	0	0	0	0	0	0	0
0	PC(52:4)-CH3	PC(52:4)-CH3	PC	(52:4)	(52:4)				990.79	C59 H109 O8 N1 P1	62987.3	45905.7	7312.68	26051.3	131185	130012	38839.8	114850	111060	109778	22504.2	17020.9
1	PC(33:1_24:0)+HCOO	PC(57:1)+HCOO	PC	(33:1_24:0)	(33:1)	(24:0)			1126.94	C66 H129 O10 N1 P1	0	0	0	0	0	0	0	0	0	0	0	0
0	PE(14:1e)+H	PE(14:1e)+H	PE	(14:1e)	(14:1e)				424.246	C19 H39 O7 N1 P1	6.068e+06	4.1408e+06	3.03954e+06	2.54048e+06	8.71596e+06	5.33638e+06	3.72034e+06	3.92978e+06	3.62567e+06	3.62286e+06	2.69605e+06	2.69761e+06
0	PE(16:0e)+H	PE(16:0e)+H	PE	(16:0e)	(16:0e)				454.293	C21 H45 O7 N1 P1	3.84007e+08	2.54593e+08	3.13892e+08	476286	4.63469e+08	4.03036e+08	2.94919e+08	2.93607e+08	3.60337e+08	2.30225e+08	1.98962e+08	1.86955e+08
1	PE(16:1e)+H	PE(16:1e)+H	PE	(16:1e)	(16:1e)				452.277	C21 H43 O7 N1 P1	6.47422e+08	4.19875e+08	4.69078e+08	3.49355e+08	9.4239e+08	4.89329e+08	5.34784e+08	5.32879e+08	8.22706e+08	7.42676e+08	6.48636e+08	4.93916e+08
0	PE(8:1e_10:0)+H	PE(18:1e)+H	PE	(8:1e_10:0)	(8:1e)	(10:0)			480.308	C23 H47 O7 N1 P1	2.88031e+08	2.35216e+08	2.51845e+08	1.72249e+08	4.68474e+08	3.10266e+08	2.8347e+08	2.5042e+08	4.6438e+08	4.70258e+08	4.44984e+08	4.0806e+08
1	PE(18:3e)+H	PE(18:3e)+H	PE	(18:3e)	(18:3e)				476.277	C23 H43 O7 N1 P1	4.15153e+07	3.09098e+07	3.13533e+07	2.31503e+07	5.77082e+07	4.83054e+07	3.53141e+07	3.77305e+07	4.37146e+07	4.82863e+07	3.87354e+07	3.22606e+07
0	PE(8:0e_10:4)+H	PE(18:4e)+H	PE	(8:0e_10:4)	(8:0e)	(10:4)			474.262	C23 H41 O7 N1 P1	1.01476e+07	4.02002e+06	3.81503e+06	3.35666e+06	8.26375e+06	6.60878e+06	9.22501e+06	6.55977e+06	7.3695e+06	6.31863e+06	5.34291e+06	6.76597e+06
1	PE(21:0e)+H	PE(21:0e)+H	PE	(21:0e)	(21:0e)				524.371	C26 H55 O7 N1 P1	122729	0	0	0	143802	0	0	0	0	178808	0	0
0	PE(12:0_12:0)-H	PE(24:0)-H	PE	(12:0_12:0)	(12:0)	(12:0)			578.383	C29 H57 O8 N1 P1	2.87931e+06	2.23042e+06	1.99703e+06	1.29881e+06	4.33793e+06	3.86003e+06	2.61514e+06	2.68454e+06	7.8482e+06	6.14537e+06	7.13476e+06	4.75905e+06
0	PE(12:0_12:0)+H	PE(24:0)+H	PE	(12:0_12:0)	(12:0)	(12:0)			580.397	C29 H59 O8 N1 P1	3.3739e+06	2.94457e+06	2.92666e+06	1.79745e+06	5.26677e+06	4.70519e+06	3.03391e+06	2.98173e+06	1.0669e+07	7.74722e+06	1.20406e+07	9.99834e+06
0	PE(24:3e)+(CH3CH2)3NH	PE(24:3e)+(CH3CH2)3NH	PE	(24:3e)	(24:3e)				675.495	C35 H70 O7 N3 P1	1.40757e+06	7.06567e+06	1.01474e+07	664696	447833	1.0811e+06	928378	504399	4.14242e+06	2.89335e+06	3.41467e+06	3.76908e+06
1	PE(9:0CHO_16:0)+H	PE(25:0CHO)+H	PE	(9:0CHO_16:0)	(9:0CHO)	(16:0)			608.392	C30 H59 O9 N1 P1	128089	179220	114403	83078.8	129081	90491.8	44297.3	378834	856390	203520	80829.9	137351
0	PE(25:0COOH)+H	PE(25:0COOH)+H	PE	(25:0COOH)	(25:0COOH)				624.387	C30 H59 O10 N1 P1	269116	0	77190.2	25691.6	102787	136022	59922.7	134917	130343	96985.9	135105	180302
1	PE(9:0CHO_16:1)+H	PE(25:1CHO)+H	PE	(9:0CHO_16:1)	(9:0CHO)	(16:1)			606.377	C30 H57 O9 N1 P1	84578.3	0	19249.3	23927.9	0	0	54090.1	50424	0	56454.7	38503.4	66235.9
0	PE(12:0_14:0)-H	PE(26:0)-H	PE	(12:0_14:0)	(12:0)	(14:0)			606.414	C31 H61 O8 N1 P1	4.23482e+07	2.02511e+07	1.31301e+07	2.04068e+07	9.44211e+07	7.44958e+07	4.42697e+07	4.91222e+07	6.78024e+07	5.66728e+07	4.91966e+07	4.23744e+07
0	PE(12:0_14:0)+H	PE(26:0)+H	PE	(12:0_14:0)	(12:0)	(14:0)			608.429	C31 H63 O8 N1 P1	5.45465e+07	2.2878e+07	1.62291e+07	2.76352e+07	1.10476e+08	8.85757e+07	5.09744e+07	5.78445e+07	8.69852e+07	6.82879e+07	6.02989e+07	4.8534e+07
0	PE(12:0_14:1)-H	PE(26:1)-H	PE	(12:0_14:1)	(12:0)	(14:1)			604.398	C31 H59 O8 N1 P1	975112	332103	142272	187877	19806.1	112034	49528.3	136072	1.07882e+06	275574	1.53194e+06	154418
0	PE(12:0_14:1)+H	PE(26:1)+H	PE	(12:0_14:1)	(12:0)	(14:1)			606.413	C31 H61 O8 N1 P1	870218	426063	189208	461785	1.65952e+06	2.07592e+06	25992.3	231474	856601	110161	140664	324203
0	PE(12:0_14:1)-H	PE(26:1)-H	PE	(12:0_14:1)	(12:0)	(14:1)			604.398	C31 H59 O8 N1 P1	282775	103533	0	62073	496399	515814	116188	317580	118596	117406	147340	0
0	PE(12:0_14:1)+H	PE(26:1)+H	PE	(12:0_14:1)	(12:0)	(14:1)			606.413	C31 H61 O8 N1 P1	67380.7	0.49	0	0	768130	454624	146081	365646	0	0	168573	0
0	PE(26:3)+H	PE(26:3)+H	PE	(26:3)	(26:3)				602.382	C31 H57 O8 N1 P1	205644	167306	233721	123021	413540	448784	230013	362851	994586	955364	890998	611222
0	PE(26:3e)+(CH3CH2)3NH	PE(26:3e)+(CH3CH2)3NH	PE	(26:3e)	(26:3e)				703.526	C37 H74 O7 N3 P1	9.35876e+06	7.08244e+07	4.41175e+07	1.02346e+07	1.35011e+07	1.84131e+07	2.11878e+07	4.77604e+06	7.21467e+07	6.49077e+07	8.02154e+07	2.68872e+07
1	PE(26:6e)+(CH3CH2)3NH	PE(26:6e)+(CH3CH2)3NH	PE	(26:6e)	(26:6e)				697.479	C37 H68 O7 N3 P1	0	0	0.155	0	0	0	0	40891.3	0	0	45433.7	0
0	PE(14:0_13:0)-H	PE(27:0)-H	PE	(14:0_13:0)	(14:0)	(13:0)			620.43	C32 H63 O8 N1 P1	423024	189285	123299	200769	883506	660943	387850	717402	614277	572168	461363	572928
0	PE(14:0_13:0)+H	PE(27:0)+H	PE	(14:0_13:0)	(14:0)	(13:0)			622.444	C32 H65 O8 N1 P1	571099	0	0	348357	711755	496852	1.63086e+06	1.05583e+06	371611	493737	374074	616246
0	PE(14:0_13:0)+H	PE(27:0)+H	PE	(14:0_13:0)	(14:0)	(13:0)			622.444	C32 H65 O8 N1 P1	416550	0	0	0	304595	0	0	73965.3	0	0	0	306212
0	PE(14:0_13:0)-H	PE(27:0)-H	PE	(14:0_13:0)	(14:0)	(13:0)			620.43	C32 H63 O8 N1 P1	0	0	0	0	0	0	0	0	0	0	0	0
0	PE(9:0CHO_18:1)+H	PE(27:1CHO)+H	PE	(9:0CHO_18:1)	(9:0CHO)	(18:1)			634.408	C32 H61 O9 N1 P1	44336.2	14744.6	0	57886.5	54657.2	30370.9	0.037	0	71417.4	25771.2	58326.9	48862.9
1	PE(9:0CHO_18:2)+H	PE(27:2CHO)+H	PE	(9:0CHO_18:2)	(9:0CHO)	(18:2)			632.392	C32 H59 O9 N1 P1	0	8970.28	9398.14	24719.2	0	0	0	22575.8	0	0	5650.38	34944.3
0	PE(14:0_14:0)-H	PE(28:0)-H	PE	(14:0_14:0)	(14:0)	(14:0)			634.445	C33 H65 O8 N1 P1	3.65034e+07	1.72312e+07	1.37082e+07	2.08743e+07	6.61448e+07	5.56634e+07	4.05007e+07	4.23897e+07	5.20329e+07	3.69065e+07	3.77797e+07	3.49077e+07
0	PE(14:0_14:0)+H	PE(28:0)+H	PE	(14:0_14:0)	(14:0)	(14:0)			636.46	C33 H67 O8 N1 P1	5.36789e+07	2.7426e+07	2.44577e+07	3.85292e+07	1.19573e+08	9.0963e+07	5.80679e+07	7.2734e+07	9.57499e+07	6.59434e+07	6.95316e+07	6.47217e+07
0	PE(14:0_14:0)-H	PE(28:0)-H	PE	(14:0_14:0)	(14:0)	(14:0)			634.445	C33 H65 O8 N1 P1	137988	5.82559e+06	5.48669e+06	4.3647e+06	1.23742e+06	1.09572e+07	9.72505e+06	723106	7.92213e+06	222390	4.84263e+06	1.64236e+06
0	PE(14:0_14:0)+H	PE(28:0)+H	PE	(14:0_14:0)	(14:0)	(14:0)			636.46	C33 H67 O8 N1 P1	1.80543e+07	1.65255e+07	1.64292e+07	1.41863e+06	3.96961e+07	1.5247e+07	9.39299e+06	1.16173e+07	1.3474e+07	4.47313e+06	6.89032e+06	1.39574e+07
0	PE(16:1_12:0)-H	PE(28:1)-H	PE	(16:1_12:0)	(16:1)	(12:0)			632.43	C33 H63 O8 N1 P1	3.03557e+07	1.43586e+07	8.67673e+06	1.27454e+07	5.51438e+07	3.90347e+07	2.19856e+07	2.64089e+07	5.08638e+07	3.55282e+07	3.45692e+07	3.00171e+07
0	PE(16:1_12:0)+H	PE(28:1)+H	PE	(16:1_12:0)	(16:1)	(12:0)			634.444	C33 H65 O8 N1 P1	6.52971e+07	2.45548e+07	1.99539e+07	2.05998e+07	1.00451e+08	6.94885e+07	3.29191e+07	4.38714e+07	7.61651e+07	7.77602e+07	5.49478e+07	4.64862e+07
0	PE(14:0_14:1)-H	PE(28:1)-H	PE	(14:0_14:1)	(14:0)	(14:1)			632.43	C33 H63 O8 N1 P1	1.57913e+06	648921	272717	635241	2.55245e+06	2.1255e+06	545244	1.58174e+06	2.83145e+06	1.63203e+06	352717	101078
0	PE(14:0_14:1)+H	PE(28:1)+H	PE	(14:0_14:1)	(14:0)	(14:1)			634.444	C33 H65 O8 N1 P1	4.77746e+06	1.09136e+06	480059	952692	3.06257e+06	1.90071e+06	851005	1.97275e+06	3.48821e+06	699587	2.9089e+06	1.57742e+06
1	PE(16:1_12:1)-H	PE(28:2)-H	PE	(16:1_12:1)	(16:1)	(12:1)			630.414	C33 H61 O8 N1 P1	44170.3	0	0	0	86220.1	67567.4	0	57162	100082	61236.8	50375.4	22429.2
0	PE(28:2)+(CH3CH2)3NH	PE(28:2)+(CH3CH2)3NH	PE	(28:2)	(28:2)				747.552	C39 H78 O8 N3 P1	888129	884079	1.60954e+06	3.43623e+06	4.45651e+06	4.05767e+06	884012	2.43928e+06	7.07941e+06	2.85332e+06	1.16274e+06	3.87488e+06
0	PE(28:3)+H	PE(28:3)+H	PE	(28:3)	(28:3)				630.413	C33 H61 O8 N1 P1	6.89009e+06	3.5293e+06	2.31296e+06	3.37059e+06	1.25785e+07	1.08473e+07	6.71202e+06	7.61704e+06	9.60373e+06	8.7613e+06	7.68385e+06	6.28078e+06
0	PE(28:3)+H	PE(28:3)+H	PE	(28:3)	(28:3)				630.413	C33 H61 O8 N1 P1	3.6043e+06	2.19343e+06	341545	950473	7.3656e+06	3.56551e+06	2.49346e+06	2.78743e+06	3.07138e+06	118213	2.39015e+06	1.87181e+06
0	PE(28:4e)+(CH3CH2)3NH	PE(28:4e)+(CH3CH2)3NH	PE	(28:4e)	(28:4e)				729.542	C39 H76 O7 N3 P1	4.22104e+06	1.65399e+07	1.51499e+07	7.33802e+06	6.22885e+06	9.47252e+06	3.9978e+06	1.56669e+06	1.08474e+07	7.78465e+06	2.31055e+07	7.81318e+06
0	PE(15:0_14:0)-H	PE(29:0)-H	PE	(15:0_14:0)	(15:0)	(14:0)			648.461	C34 H67 O8 N1 P1	302403	105515	79364.9	183332	448256	204036	225227	523564	1.32696e+06	880168	418523	1.16666e+06
0	PE(15:0_14:0)+H	PE(29:0)+H	PE	(15:0_14:0)	(15:0)	(14:0)			650.476	C34 H69 O8 N1 P1	13.627	0	0	0	687912	410273	438814	522209	2.13338e+06	1.52975e+06	1.41083e+06	2.07006e+06
1	PE(15:0_14:0)-H	PE(29:0)-H	PE	(15:0_14:0)	(15:0)	(14:0)			648.461	C34 H67 O8 N1 P1	0	0	0	0	0	0	0	0	0	0	0	0
1	PE(15:0_14:0)+H	PE(29:0)+H	PE	(15:0_14:0)	(15:0)	(14:0)			650.476	C34 H69 O8 N1 P1	243934	0	0	131592	1.15	208449	6.701	191190	0.273	247445	142577	167846
0	PE(15:0_14:1)-H	PE(29:1)-H	PE	(15:0_14:1)	(15:0)	(14:1)			646.445	C34 H65 O8 N1 P1	2.00559e+06	881502	279125	665620	999774	1.83683e+06	753628	1.24687e+06	1.70331e+06	1.22748e+06	354038	1.07679e+06
0	PE(15:0_14:1)+H	PE(29:1)+H	PE	(15:0_14:1)	(15:0)	(14:1)			648.46	C34 H67 O8 N1 P1	2.65707e+06	709933	146782	770152	2.92756e+06	2.11608e+06	733134	1.9484e+06	586623	1.43857e+06	670613	278684
1	PE(15:0_14:1)+H	PE(29:1)+H	PE	(15:0_14:1)	(15:0)	(14:1)			648.46	C34 H67 O8 N1 P1	0	0	0	0	0	0	0	0	0	0	0	0
0	PE(16:0_14:0)-H	PE(30:0)-H	PE	(16:0_14:0)	(16:0)	(14:0)			662.477	C35 H69 O8 N1 P1	1.41962e+07	4.88056e+06	6.01677e+06	9.66095e+06	1.89229e+07	2.08383e+07	1.60853e+07	1.69288e+07	2.76428e+07	1.1511e+07	2.47969e+07	1.87958e+07
0	PE(16:0_14:0)+H	PE(30:0)+H	PE	(16:0_14:0)	(16:0)	(14:0)			664.491	C35 H71 O8 N1 P1	2.4049e+07	6.51218e+06	9.37817e+06	1.85122e+06	3.12172e+07	1.50114e+07	2.23278e+07	2.34024e+07	1.42511e+07	1.36405e+07	4.35221e+07	3.11144e+07
0	PE(16:0_14:0)-H	PE(30:0)-H	PE	(16:0_14:0)	(16:0)	(14:0)			662.477	C35 H69 O8 N1 P1	0	0	0	0	0	0	0	0	0	0	0	0
0	PE(16:0_14:0)+H	PE(30:0)+H	PE	(16:0_14:0)	(16:0)	(14:0)			664.491	C35 H71 O8 N1 P1	0	160484	0	0	0	0	299771	28075.2	0	0	353992	288664
0	PE(16:0e_14:0)-H	PE(30:0e)-H	PE	(16:0e_14:0)	(16:0e)	(14:0)			648.497	C35 H71 O7 N1 P1	205177	0	76290	62905	187571	77218.7	33457.6	126635	381881	374033	342703	551752
0	PE(30:0e)+H	PE(30:0e)+H	PE	(16:0e_14:0)	(16:0e)	(14:0)			650.512	C35 H73 O7 N1 P1	130565	0	0	0	0	0	0	0	0	3.131	560909	486266
0	PE(16:0e_14:0)-H	PE(30:0e)-H	PE	(16:0e_14:0)	(16:0e)	(14:0)			648.497	C35 H71 O7 N1 P1	0	0	0	0	0	0	0	0	0	0	0	0
0	PE(30:0e)+H	PE(30:0e)+H	PE	(16:0e_14:0)	(16:0e)	(14:0)			650.512	C35 H73 O7 N1 P1	0	0	0	0	0	0	0	0	0	0.022	0	0
0	PE(16:1_14:0)-H	PE(30:1)-H	PE	(16:1_14:0)	(16:1)	(14:0)			660.461	C35 H67 O8 N1 P1	1.11771e+09	5.42465e+08	3.60996e+08	5.6538e+08	1.28889e+09	1.14633e+09	7.87772e+08	8.66197e+08	9.75857e+08	8.68972e+08	6.63769e+08	6.02065e+08
0	PE(16:1_14:0)+H	PE(30:1)+H	PE	(16:1_14:0)	(16:1)	(14:0)			662.476	C35 H69 O8 N1 P1	2.30398e+09	1.27021e+09	9.31372e+08	1.31278e+09	2.85476e+09	2.58406e+09	1.76521e+09	2.087e+09	2.08859e+09	1.83598e+09	1.32584e+09	1.25171e+09
0	PE(16:1_14:0)-H	PE(30:1)-H	PE	(16:1_14:0)	(16:1)	(14:0)			660.461	C35 H67 O8 N1 P1	2.15694e+06	177092	27172	251314	1.10496e+06	3.99569e+06	123969	127907	1.40931e+06	668870	2.76551e+06	830308
0	PE(16:1_14:0)+H	PE(30:1)+H	PE	(16:1_14:0)	(16:1)	(14:0)			662.476	C35 H69 O8 N1 P1	2.45887e+06	818909	802804	300915	981967	704663	142923	2.41631e+06	814219	1.77789e+06	4.63924e+06	339907
0	PE(16:1e_14:0)-H	PE(30:1e)-H	PE	(16:1e_14:0)	(16:1e)	(14:0)			646.482	C35 H69 O7 N1 P1	0	0	0	0	0	0	0	0	102241	0	0	0
1	PE(16:1e_14:0)-H	PE(30:1e)-H	PE	(16:1e_14:0)	(16:1e)	(14:0)			646.482	C35 H69 O7 N1 P1	0	0	0	0	0	0	0	0	0	0	0	0
0	PE(16:1_14:1)-H	PE(30:2)-H	PE	(16:1_14:1)	(16:1)	(14:1)			658.445	C35 H65 O8 N1 P1	8.1876e+06	7.53812e+06	4.73944e+06	7.30087e+06	1.03854e+07	9.12191e+06	8.2758e+06	7.38091e+06	1.73239e+07	1.39306e+07	1.34145e+07	9.64775e+06
0	PE(16:1_14:1)+H	PE(30:2)+H	PE	(16:1_14:1)	(16:1)	(14:1)			660.46	C35 H67 O8 N1 P1	2.80326e+07	1.47289e+07	9.84008e+06	1.23961e+07	4.43802e+07	1.21002e+07	1.54532e+07	1.82485e+07	5.24585e+07	4.236e+07	4.01336e+07	2.59692e+07
0	PE(16:1_14:1)-H	PE(30:2)-H	PE	(16:1_14:1)	(16:1)	(14:1)			658.445	C35 H65 O8 N1 P1	368496	101629	60389.9	105627	236307	76516.7	140596	78280.8	605242	511476	402688	84947
0	PE(16:1_14:1)+H	PE(30:2)+H	PE	(16:1_14:1)	(16:1)	(14:1)			660.46	C35 H67 O8 N1 P1	1.20974e+06	510715	1.06251e+06	197162	463844	1.0003e+06	141920	759860	3.12818e+06	523394	507694	310937
0	PE(30:2e)+(CH3CH2)3NH	PE(30:2e)+(CH3CH2)3NH	PE	(30:2e)	(30:2e)				761.604	C41 H84 O7 N3 P1	1.03421e+07	1.02675e+07	1.86536e+07	1.75717e+07	1.17088e+07	1.04903e+07	1.32166e+07	1.66632e+07	6.19527e+06	7.2354e+06	8.51464e+06	8.85032e+06
1	PE(30:2e)+(CH3CH2)3NH	PE(30:2e)+(CH3CH2)3NH	PE	(30:2e)	(30:2e)				761.604	C41 H84 O7 N3 P1	3.56055e+06	423523	149880	652631	6.83295e+06	5.60654e+06	499722	894269	261113	276662	2.06692e+07	174685
0	PE(12:0_18:3)-H	PE(30:3)-H	PE	(12:0_18:3)	(12:0)	(18:3)			656.43	C35 H63 O8 N1 P1	217134	119672	39372.4	129433	472991	279597	151425	199045	550903	380593	349905	255269
0	PE(12:0_18:3)+H	PE(30:3)+H	PE	(12:0_18:3)	(12:0)	(18:3)			658.444	C35 H65 O8 N1 P1	310204	92850.6	0	0	477956	146413	58341.1	83549.6	351952	275330	383589	170780
0	PE(12:0_18:3)-H	PE(30:3)-H	PE	(12:0_18:3)	(12:0)	(18:3)			656.43	C35 H63 O8 N1 P1	28864.9	79836.4	0	41398.5	150075	49318.8	19684.8	45852.4	19928.1	18568.2	18135.7	33167.2
0	PE(16:0_14:3)+H	PE(30:3)+H	PE	(16:0_14:3)	(16:0)	(14:3)			658.444	C35 H65 O8 N1 P1	2.49262e+06	2.3013e+06	1.4901e+06	1.97247e+06	4.70469e+06	4.51507e+06	3.60217e+06	3.44938e+06	4.91644e+06	3.53628e+06	2.85564e+06	2.90525e+06
0	PE(16:1_14:3)+H	PE(30:4)+H	PE	(16:1_14:3)	(16:1)	(14:3)			656.429	C35 H63 O8 N1 P1	1.36615e+06	1.26262e+06	591366	480998	1.89815e+06	1.41513e+06	675446	4.59453e+06	2.59509e+06	2.16731e+06	937233	1.15689e+06
0	PE(15:0_16:0)-H	PE(31:0)-H	PE	(15:0_16:0)	(15:0)	(16:0)			676.492	C36 H71 O8 N1 P1	1.34231e+06	41394.1	763894	70136.5	2.33771e+06	1.68174e+06	139274	1.72873e+06	1.26249e+06	294809	150626	817361
0	PE(15:0_16:0)+H	PE(31:0)+H	PE	(15:0_16:0)	(15:0)	(16:0)			678.507	C36 H73 O8 N1 P1	480249	233040	960785	685001	6.53687e+06	658951	440252	272755	7.89907e+06	2.29761e+06	4.36203e+06	5.8883e+06
0	PE(15:0_16:0)-H	PE(31:0)-H	PE	(15:0_16:0)	(15:0)	(16:0)			676.492	C36 H71 O8 N1 P1	0.656	0.238	0.468	0	0	0	0.616	0	0	0	0	0
0	PE(15:0_16:0)+H	PE(31:0)+H	PE	(15:0_16:0)	(15:0)	(16:0)			678.507	C36 H73 O8 N1 P1	0	0	0	0	0	0	0	0	0	0	0	0
0	PE(15:0_16:1)-H	PE(31:1)-H	PE	(15:0_16:1)	(15:0)	(16:1)			674.477	C36 H69 O8 N1 P1	6.95753e+07	3.7893e+07	2.87768e+07	3.71348e+07	1.03726e+08	7.63178e+07	5.0006e+07	7.56461e+07	7.70952e+07	7.20525e+07	5.47068e+07	6.75111e+07
0	PE(15:0_16:1)+H	PE(31:1)+H	PE	(15:0_16:1)	(15:0)	(16:1)			676.491	C36 H71 O8 N1 P1	1.34593e+08	6.20513e+07	4.02225e+07	7.15487e+07	2.27327e+08	1.4482e+08	8.09667e+07	1.37177e+08	1.5462e+08	1.28179e+08	9.35761e+07	1.22759e+08
0	PE(15:0_16:1)+H	PE(31:1)+H	PE	(15:0_16:1)	(15:0)	(16:1)			676.491	C36 H71 O8 N1 P1	0	0	0	0	0	0	0	0	0	0	0	0
0	PE(15:0_16:1)-H	PE(31:1)-H	PE	(15:0_16:1)	(15:0)	(16:1)			674.477	C36 H69 O8 N1 P1	0	0	0	0	0	0	0	100578	0	0	0	0
0	PE(18:2_13:0)-H	PE(31:2)-H	PE	(18:2_13:0)	(18:2)	(13:0)			672.461	C36 H67 O8 N1 P1	1.07322e+06	841960	320886	274547	251609	1.80112e+06	965929	985754	1.88103e+06	2.06769e+06	936631	1.92436e+06
0	PE(31:2)+H	PE(31:2)+H	PE	(18:2_13:0)	(18:2)	(13:0)			674.476	C36 H69 O8 N1 P1	2.19857e+06	268634	219818	696196	4.99451e+06	898343	1.4284e+06	2.32612e+06	4.37311e+06	3.12721e+06	1.80754e+06	2.17377e+06
0	PE(16:0_16:0)-H	PE(32:0)-H	PE	(16:0_16:0)	(16:0)	(16:0)			690.508	C37 H73 O8 N1 P1	888973	454503	337486	335117	1.85699e+06	1.37742e+06	485016	1.06644e+06	1.40261e+06	1.31518e+06	501214	478199
0	PE(16:0_16:0)-H	PE(32:0)-H	PE	(16:0_16:0)	(16:0)	(16:0)			690.508	C37 H73 O8 N1 P1	9.49893e+06	2.11233e+06	3.07394e+06	4.37183e+06	9.38788e+06	8.34239e+06	5.24571e+06	8.09526e+06	1.28183e+07	7.86485e+06	1.6798e+07	1.52553e+07
0	PE(16:0_16:0)+H	PE(32:0)+H	PE	(16:0_16:0)	(16:0)	(16:0)			692.522	C37 H75 O8 N1 P1	8.88924e+06	3.23593e+06	4.06575e+06	4.69795e+06	1.05159e+07	9.48237e+06	9.41762e+06	8.8166e+06	1.54868e+07	7.71549e+06	2.08749e+07	2.19249e+07
0	PE(16:0_16:0)-H	PE(32:0)-H	PE	(16:0_16:0)	(16:0)	(16:0)			690.508	C37 H73 O8 N1 P1	53467.7	56114.8	25325.6	26413.6	83202.8	145051	82342.5	200221	38390.8	67951.1	67328.1	0
0	PE(16:0_16:0)+H	PE(32:0)+H	PE	(16:0_16:0)	(16:0)	(16:0)			692.522	C37 H75 O8 N1 P1	0	0	0	94850.6	0	0	0	32854.3	0	123487	290016	0
0	PE(18:0e_14:0)-H	PE(32:0e)-H	PE	(18:0e_14:0)	(18:0e)	(14:0)			676.529	C37 H75 O7 N1 P1	104111	0.015	2623.61	37647.1	106179	104471	34328.9	59451.7	605493	206711	1.43696e+06	1.72448e+06
0	PE(32:0e)+H	PE(32:0e)+H	PE	(18:0e_14:0)	(18:0e)	(14:0)			678.543	C37 H77 O7 N1 P1	0	0	0	0	0	0	0	0	0	0	499419	1.53636e+06
0	PE(18:0e_14:0)-H	PE(32:0e)-H	PE	(18:0e_14:0)	(18:0e)	(14:0)			676.529	C37 H75 O7 N1 P1	0	0	0	0	0	0	0	0	0	0	0	0
0	PE(32:0e)+H	PE(32:0e)+H	PE	(18:0e_14:0)	(18:0e)	(14:0)			678.543	C37 H77 O7 N1 P1	0	0	0	0	0	0	0	0	0	0	0	0
0	PE(18:0p_14:0)+H	PE(32:0p)+H	PE	(18:0p_14:0)	(18:0p)	(14:0)			676.528	C37 H75 O7 N1 P1	0	0	0	0	0	0	0	0	0	0	128632	117535
1	PE(18:0p_14:0)+H	PE(32:0p)+H	PE	(18:0p_14:0)	(18:0p)	(14:0)			676.528	C37 H75 O7 N1 P1	0	0	0	0	0	0	0	0	0	8.18	0	0
0	PE(16:0_16:1)+H	PE(32:1)+H	PE	(16:0_16:1)	(16:0)	(16:1)			690.507	C37 H73 O8 N1 P1	204463	1.1885e+06	305184	175771	131589	87315.6	94570.8	125024	176625	115556	54322.2	26806.9
0	PE(16:0_16:1)-H	PE(32:1)-H	PE	(16:0_16:1)	(16:0)	(16:1)			688.492	C37 H71 O8 N1 P1	3.77824e+06	2.80231e+06	3.54228e+06	3.27272e+06	6.09696e+06	3.61453e+06	3.01735e+06	3.09944e+06	4.7172e+06	2.10147e+06	2.50005e+06	2.89223e+06
0	PE(16:0_16:1)+H	PE(32:1)+H	PE	(16:0_16:1)	(16:0)	(16:1)			690.507	C37 H73 O8 N1 P1	3.09402e+06	2.26408e+06	1.82986e+06	1.48596e+06	6.8383e+06	4.11748e+06	3.7576e+06	3.06675e+06	5.82078e+06	3.96125e+06	3.61114e+06	1.74836e+06
0	PE(16:0_16:1)-H	PE(32:1)-H	PE	(16:0_16:1)	(16:0)	(16:1)			688.492	C37 H71 O8 N1 P1	7.58314e+09	4.67352e+09	4.41804e+09	4.83415e+09	8.86811e+09	7.82964e+09	6.15836e+09	6.22121e+09	7.45693e+09	7.03908e+09	6.1046e+09	5.87039e+09
0	PE(16:0_16:1)+H	PE(32:1)+H	PE	(16:0_16:1)	(16:0)	(16:1)			690.507	C37 H73 O8 N1 P1	1.2125e+10	8.93118e+09	8.50472e+09	8.6008e+09	1.45205e+10	1.26938e+10	1.11446e+10	1.06275e+10	1.3198e+10	1.20052e+10	1.02189e+10	9.73888e+09
0	PE(16:0_16:1)-H	PE(32:1)-H	PE	(16:0_16:1)	(16:0)	(16:1)			688.492	C37 H71 O8 N1 P1	2.89371e+06	1.96881e+06	1.91856e+06	175106	2.89536e+06	3.27591e+06	507658	1.68878e+06	534844	1.22416e+06	748005	506026
0	PE(16:0_16:1)+H	PE(32:1)+H	PE	(16:0_16:1)	(16:0)	(16:1)			690.507	C37 H73 O8 N1 P1	2.8514e+07	3.61204e+06	1.1218e+08	1.0962e+08	2.94836e+07	1.97677e+07	1.54056e+08	2.31924e+08	1.84874e+07	2.11918e+07	4.19406e+06	486351
0	PE(16:0_16:1)-H	PE(32:1)-H	PE	(16:0_16:1)	(16:0)	(16:1)			688.492	C37 H71 O8 N1 P1	912488	512245	1.12852e+06	1.61258e+06	1.38734e+06	1.27965e+06	449076	2.39277e+06	1.44672e+06	4.13376e+06	1.26815e+06	274311
0	PE(16:0_16:1)+H	PE(32:1)+H	PE	(16:0_16:1)	(16:0)	(16:1)			690.507	C37 H73 O8 N1 P1	783903	70570.3	351400	1.00919e+06	515759	2.10073e+06	690995	158932	289991	2.54047e+06	132718	105460
1	PE(16:0_16:1)-H	PE(32:1)-H	PE	(16:0_16:1)	(16:0)	(16:1)			688.492	C37 H71 O8 N1 P1	606527	67559.9	53591.7	81353.2	125862	169116	125170	303538	260222	229181	145093	109429
1	PE(16:0_16:1)-H	PE(32:1)-H	PE	(16:0_16:1)	(16:0)	(16:1)			688.492	C37 H71 O8 N1 P1	247634	25563.9	144510	170323	48524.1	364987	155922	245678	102300	67964.6	226881	91710
1	PE(16:0_16:1)-H	PE(32:1)-H	PE	(16:0_16:1)	(16:0)	(16:1)			688.492	C37 H71 O8 N1 P1	302404	189359	100395	247982	356309	399967	146056	151080	65156.1	162274	13199.9	256289
1	PE(16:0_16:1)+H	PE(32:1)+H	PE	(16:0_16:1)	(16:0)	(16:1)			690.507	C37 H73 O8 N1 P1	155503	641559	343832	855295	667942	958671	207709	317168	302467	40957.2	149840	252233
1	PE(16:0_16:1)-H	PE(32:1)-H	PE	(16:0_16:1)	(16:0)	(16:1)			688.492	C37 H71 O8 N1 P1	585658	496577	169784	350800	1.36722e+06	542275	289805	621003	760624	320619	414982	416487
1	PE(16:0_16:1)-H	PE(32:1)-H	PE	(16:0_16:1)	(16:0)	(16:1)			688.492	C37 H71 O8 N1 P1	302400	117536	115695	98600.7	279972	231120	90469.7	246391	43764.6	103293	119604	38359.6
1	PE(16:0_16:1)-H	PE(32:1)-H	PE	(16:0_16:1)	(16:0)	(16:1)			688.492	C37 H71 O8 N1 P1	72469.6	87383.7	68597.4	69977.7	671914	479092	170039	222263	193589	11240.4	69683.3	28794.6
1	PE(16:0_16:1)-H	PE(32:1)-H	PE	(16:0_16:1)	(16:0)	(16:1)			688.492	C37 H71 O8 N1 P1	134387	135243	136492	25488.4	19581.8	104900	138338	56337.4	802351	63326.4	15313.2	58540.9
1	PE(32:1)+H	PE(32:1)+H	PE	(16:0_16:1)	(16:0)	(16:1)			690.507	C37 H73 O8 N1 P1	57819.6	54409.7	0	43145.2	57463.9	95598.6	7.138	78021.7	81389	194124	0	240429
1	PE(16:0_16:1)+H	PE(32:1)+H	PE	(16:0_16:1)	(16:0)	(16:1)			690.507	C37 H73 O8 N1 P1	87793.7	97149.5	876717	281471	182009	849548	127680	124840	169195	558541	131548	176387
1	PE(16:0_16:1)-H	PE(32:1)-H	PE	(16:0_16:1)	(16:0)	(16:1)			688.492	C37 H71 O8 N1 P1	109375	78627	85502.6	293490	26484.4	46873.8	36125.9	48821.5	67713.8	46973.9	38015.8	502921
0	PE(16:0e_16:1)-H	PE(32:1e)-H	PE	(16:0e_16:1)	(16:0e)	(16:1)			674.513	C37 H73 O7 N1 P1	5.17118e+06	2.11885e+06	1.87132e+06	3.16802e+06	1.07696e+07	6.7115e+06	4.87027e+06	5.78521e+06	5.98343e+06	5.05562e+06	6.13549e+06	5.57558e+06
0	PE(32:1e)+H	PE(32:1e)+H	PE	(16:0e_16:1)	(16:0e)	(16:1)			676.528	C37 H75 O7 N1 P1	5.65213e+06	3.00526e+06	1.43986e+06	3.70043e+06	1.11387e+07	6.78032e+06	5.27086e+06	6.31979e+06	7.05506e+06	6.25186e+06	5.13999e+06	5.5169e+06
0	PE(16:0e_16:1)-H	PE(32:1e)-H	PE	(16:0e_16:1)	(16:0e)	(16:1)			674.513	C37 H73 O7 N1 P1	0	0	0	0	43926.8	36625.8	25550.2	24411	102150	118995	386709	133128
0	PE(18:1e_14:0)-H	PE(32:1e)-H	PE	(18:1e_14:0)	(18:1e)	(14:0)			674.513	C37 H73 O7 N1 P1	0	0	0	0	0	0.21	0.09	0	0	0	0	0
0	PE(16:0p_16:1)+H	PE(32:1p)+H	PE	(16:0p_16:1)	(16:0p)	(16:1)			674.512	C37 H73 O7 N1 P1	2.3464e+06	835120	1.10875e+06	1.06708e+06	5.10361e+06	4.6028e+06	3.10022e+06	3.31668e+06	2.40384e+06	2.05717e+06	2.13822e+06	1.29089e+06
0	PE(16:0p_16:1)+H	PE(32:1p)+H	PE	(16:0p_16:1)	(16:0p)	(16:1)			674.512	C37 H73 O7 N1 P1	0	0	0	0	0	0	0	35257.2	0	0	0	0
0	PE(16:1_16:1)-H	PE(32:2)-H	PE	(16:1_16:1)	(16:1)	(16:1)			686.477	C37 H69 O8 N1 P1	1.10983e+09	6.22766e+08	4.73045e+08	6.50043e+08	1.30124e+09	1.80433e+09	8.59148e+08	7.86823e+08	1.21103e+09	1.68521e+09	9.48788e+08	1.25338e+09
0	PE(16:1_16:1)+H	PE(32:2)+H	PE	(16:1_16:1)	(16:1)	(16:1)			688.491	C37 H71 O8 N1 P1	3.69173e+09	1.62787e+09	1.28238e+09	1.55391e+09	3.15566e+09	3.99105e+09	1.98245e+09	1.93475e+09	2.60099e+09	2.44579e+09	3.1205e+09	1.9748e+09
0	PE(16:1_16:1)-H	PE(32:2)-H	PE	(16:1_16:1)	(16:1)	(16:1)			686.477	C37 H69 O8 N1 P1	7.22041e+06	3.95389e+06	5.8137e+06	4.20903e+06	1.42799e+07	7.11439e+07	840949	167093	1.12672e+07	505143	587658	5.42228e+07
0	PE(16:1_16:1)+H	PE(32:2)+H	PE	(16:1_16:1)	(16:1)	(16:1)			688.491	C37 H71 O8 N1 P1	1.14389e+09	2.89948e+06	8.33979e+06	1.13241e+07	3.11641e+06	1.03041e+08	1.16972e+07	8.38876e+06	1.55667e+06	1.05548e+08	1.20561e+06	2.03828e+06
0	PE(16:1_16:1)+H	PE(32:2)+H	PE	(16:1_16:1)	(16:1)	(16:1)			688.491	C37 H71 O8 N1 P1	3.78426e+06	150395	1.99391e+07	247761	434028	232977	251092	312892	877116	390779	1.42197e+06	393637
0	PE(16:1_16:1)-H	PE(32:2)-H	PE	(16:1_16:1)	(16:1)	(16:1)			686.477	C37 H69 O8 N1 P1	717749	215571	79388.8	366494	635699	589662	278150	508930	500927	528757	177834	406108
1	PE(16:1_16:1)-H	PE(32:2)-H	PE	(16:1_16:1)	(16:1)	(16:1)			686.477	C37 H69 O8 N1 P1	10725.7	48676.5	0	67694.5	162900	31360.8	53926.4	119965	20983.8	111446	44891.6	57626.1
0	PE(32:2+O)-H	PE(32:2+O)-H	PE	(32:2+O)	(32:2+O)				702.472	C37 H69 O9 N1 P1	1.33039e+06	324032	365566	594485	309905	406088	96728.7	785141	2.65942e+06	2.45853e+06	2.59016e+06	3.28066e+06
0	PE(16:1e_16:1)-H	PE(32:2e)-H	PE	(16:1e_16:1)	(16:1e)	(16:1)			672.497	C37 H71 O7 N1 P1	1.2687e+06	405951	324869	438647	2.07632e+06	1.9311e+06	1.17392e+06	1.21956e+06	1.16016e+06	980696	934449	305531
0	PE(16:1e_16:1)-H	PE(32:2e)-H	PE	(16:1e_16:1)	(16:1e)	(16:1)			672.497	C37 H71 O7 N1 P1	0	23655.2	0	0	0	0	13760.3	0	0	0	0	0
0	PE(32:2e)+(CH3CH2)3NH	PE(32:2e)+(CH3CH2)3NH	PE	(32:2e)	(32:2e)				789.635	C43 H88 O7 N3 P1	9.27579e+06	4.88143e+06	9.25502e+06	6.55808e+06	1.22414e+06	3.45519e+06	6.20894e+06	7.45076e+06	5.07605e+06	3.78362e+06	4.88947e+06	2.89793e+06
0	PE(18:2_14:1)-H	PE(32:3)-H	PE	(18:2_14:1)	(18:2)	(14:1)			684.461	C37 H67 O8 N1 P1	3.15199e+07	1.46654e+07	1.21944e+07	1.81002e+07	5.12267e+07	3.57021e+07	1.92377e+07	2.58348e+07	3.75825e+07	3.36044e+07	2.46228e+07	2.85203e+07
0	PE(18:2_14:1)+H	PE(32:3)+H	PE	(18:2_14:1)	(18:2)	(14:1)			686.476	C37 H69 O8 N1 P1	5.39067e+07	2.63992e+07	1.77274e+07	2.71383e+07	7.95671e+07	4.43479e+07	2.80586e+07	3.32579e+07	7.69012e+07	6.26975e+07	4.35497e+07	3.95903e+07
0	PE(14:0_18:3)-H	PE(32:3)-H	PE	(14:0_18:3)	(14:0)	(18:3)			684.461	C37 H67 O8 N1 P1	347097	167108	107179	152652	84076.8	44063.7	93621.1	175460	964762	192501	254829	251509
0	PE(14:0_18:3)+H	PE(32:3)+H	PE	(14:0_18:3)	(14:0)	(18:3)			686.476	C37 H69 O8 N1 P1	604274	948433	992355	664341	1.45248e+06	853456	1.3427e+06	892049	743192	715138	865542	520059
1	PE(32:3e)+(CH3CH2)3NH	PE(32:3e)+(CH3CH2)3NH	PE	(32:3e)	(32:3e)				787.62	C43 H86 O7 N3 P1	112136	432548	326233	730087	701917	826413	273667	343060	410761	599195	556055	475563
0	PE(32:4)+H	PE(32:4)+H	PE	(32:4)	(32:4)				684.46	C37 H67 O8 N1 P1	4.02479e+07	3.78736e+07	2.80052e+07	3.56438e+07	4.86729e+07	5.41102e+07	4.78165e+07	5.23836e+07	4.49985e+07	4.47942e+07	3.86831e+07	3.4725e+07
1	PE(32:4)+H	PE(32:4)+H	PE	(32:4)	(32:4)				684.46	C37 H67 O8 N1 P1	0	459889	0	1.34225e+06	0	1.26341e+06	913228	1.92565e+06	0	1.22744e+06	468480	0
1	PE(32:4e)+(CH3CH2)3NH	PE(32:4e)+(CH3CH2)3NH	PE	(32:4e)	(32:4e)				785.604	C43 H84 O7 N3 P1	2.24329e+06	1.09182e+07	8.30346e+06	1.02299e+07	1.19908e+07	1.328e+07	3.92039e+06	6.46646e+06	8.40447e+06	3.30429e+06	6.81867e+06	1.30854e+07
0	PE(32:5)+H	PE(32:5)+H	PE	(32:5)	(32:5)				682.444	C37 H65 O8 N1 P1	372797	0	0	0	961769	866690	766763	836771	0	0	0	0
0	PE(32:5)+H	PE(32:5)+H	PE	(32:5)	(32:5)				682.444	C37 H65 O8 N1 P1	0	0	0	0	264944	0	0	185700	0	0	0	0.095
0	PE(16:0_17:0)-H	PE(33:0)-H	PE	(16:0_17:0)	(16:0)	(17:0)			704.524	C38 H75 O8 N1 P1	1.92771e+06	680983	1.16755e+06	1.2069e+06	2.24104e+06	2.48322e+06	2.28231e+06	3.01148e+06	2.92473e+06	2.22768e+06	2.75373e+06	2.05224e+06
0	PE(16:0_17:0)+H	PE(33:0)+H	PE	(16:0_17:0)	(16:0)	(17:0)			706.538	C38 H77 O8 N1 P1	467508	320136	334497	510662	2.76986e+06	1.4089e+06	1.73988e+06	3.04258e+06	3.5688e+06	714069	1.75848e+06	2.93727e+06
0	PE(16:0_17:0)-H	PE(33:0)-H	PE	(16:0_17:0)	(16:0)	(17:0)			704.524	C38 H75 O8 N1 P1	0	0	0	0	0	35613.8	0	0	0	0	35684.4	121493
0	PE(16:0_17:0)+H	PE(33:0)+H	PE	(16:0_17:0)	(16:0)	(17:0)			706.538	C38 H77 O8 N1 P1	0	1.923	0	0	0	0	0	0	4.13	0	0	0
0	PE(33:0e)-H	PE(33:0e)-H	PE	(33:0e)	(33:0e)				690.544	C38 H77 O7 N1 P1	0	0	0	0	108687	0	0	0	0	0	60270	266085
1	PE(18:0e_15:0)-H	PE(33:0e)-H	PE	(18:0e_15:0)	(18:0e)	(15:0)			690.544	C38 H77 O7 N1 P1	0	0	0	0	0	0	0	0	0	0	0	0
0	PE(16:1_17:0)-H	PE(33:1)-H	PE	(16:1_17:0)	(16:1)	(17:0)			702.508	C38 H73 O8 N1 P1	1.19498e+08	6.89657e+07	6.1442e+07	6.86713e+07	1.96974e+08	1.34095e+08	1.00198e+08	1.21078e+08	1.54886e+08	1.46341e+08	1.23602e+08	1.25334e+08
0	PE(16:1_17:0)+H	PE(33:1)+H	PE	(16:1_17:0)	(16:1)	(17:0)			704.522	C38 H75 O8 N1 P1	3.01815e+08	1.70861e+08	1.49913e+08	1.78113e+08	4.54994e+08	3.37966e+08	2.53533e+08	2.81115e+08	3.81446e+08	3.15848e+08	2.16599e+08	2.22083e+08
0	PE(17:1_16:0)-H	PE(33:1)-H	PE	(17:1_16:0)	(17:1)	(16:0)			702.508	C38 H73 O8 N1 P1	44843.6	0	0	0	38050.1	0	0	0	0	14736.6	0	0
0	PE(17:1_16:0)+H	PE(33:1)+H	PE	(17:1_16:0)	(17:1)	(16:0)			704.522	C38 H75 O8 N1 P1	588163	1.63731e+06	899755	1.199e+06	320057	453812	875146	179357	148561	199433	356026	377021
0	PE(15:0_18:2)-H	PE(33:2)-H	PE	(15:0_18:2)	(15:0)	(18:2)			700.492	C38 H71 O8 N1 P1	2.70757e+07	1.57187e+07	1.40402e+07	1.58473e+07	3.9628e+07	2.79424e+07	2.28093e+07	2.7158e+07	3.37358e+07	3.3469e+07	3.2527e+07	3.0973e+07
0	PE(15:0_18:2)+H	PE(33:2)+H	PE	(15:0_18:2)	(15:0)	(18:2)			702.507	C38 H73 O8 N1 P1	5.35863e+07	2.73213e+07	2.03981e+07	2.93471e+07	9.76672e+07	5.67428e+07	3.73514e+07	4.95909e+07	6.91504e+07	6.3376e+07	5.98786e+07	6.08437e+07
0	PE(15:0_18:2)-H	PE(33:2)-H	PE	(15:0_18:2)	(15:0)	(18:2)			700.492	C38 H71 O8 N1 P1	122778	182345	328106	216335	2.16273e+07	620834	96870.9	199269	537247	392819	449787	287533
0	PE(15:0_18:2)+H	PE(33:2)+H	PE	(15:0_18:2)	(15:0)	(18:2)			702.507	C38 H73 O8 N1 P1	441859	213880	316372	175913	3.07805e+06	302705	238206	1.184e+06	4.78222e+06	863146	423200	750644
0	PE(15:0_18:3)-H	PE(33:3)-H	PE	(15:0_18:3)	(15:0)	(18:3)			698.477	C38 H69 O8 N1 P1	1.41355e+06	520324	418292	641888	1.74095e+06	1.39206e+06	811891	1.08997e+06	1.51917e+06	1.74505e+06	1.41195e+06	464395
0	PE(11:0_22:4)+H	PE(33:4)+H	PE	(11:0_22:4)	(11:0)	(22:4)			698.476	C38 H69 O8 N1 P1	6.1545e+06	4.96959e+06	3.07812e+06	3.3915e+06	8.19119e+06	6.59825e+06	5.82128e+06	8.01098e+06	7.26307e+06	7.1647e+06	4.47735e+06	4.90959e+06
0	PE(18:0_16:0)-H	PE(34:0)-H	PE	(18:0_16:0)	(18:0)	(16:0)			718.539	C39 H77 O8 N1 P1	459555	44686.6	574057	254853	1.26986e+06	561527	196739	534291	458531	793038	1.19572e+07	3.00756e+07
0	PE(18:0_16:0)+H	PE(34:0)+H	PE	(18:0_16:0)	(18:0)	(16:0)			720.554	C39 H79 O8 N1 P1	179947	0	143879	0	124374	0	189652	357646	1.13129e+06	709869	9.73079e+06	2.72096e+07
0	PE(18:0_16:0)-H	PE(34:0)-H	PE	(18:0_16:0)	(18:0)	(16:0)			718.539	C39 H77 O8 N1 P1	32654.8	36242.4	52994.8	45343.4	71773.2	15309.7	43686.5	61301.9	105860	115656	86376	229443
0	PE(18:0_16:0)+H	PE(34:0)+H	PE	(18:0_16:0)	(18:0)	(16:0)			720.554	C39 H79 O8 N1 P1	0	0	0	0	0	0	0	142115	0	0	0	0
0	PE(18:0e_16:0)-H	PE(34:0e)-H	PE	(18:0e_16:0)	(18:0e)	(16:0)			704.56	C39 H79 O7 N1 P1	1.17941e+06	951110	965951	729083	2.32421e+06	1.0536e+06	1.19197e+06	1.12002e+06	3.11908e+06	2.64369e+06	4.02147e+06	3.60747e+06
0	PE(18:0e_16:0)-H	PE(34:0e)-H	PE	(18:0e_16:0)	(18:0e)	(16:0)			704.56	C39 H79 O7 N1 P1	0	0	47195.1	0	50904.9	0.481	0	0	223840	119083	738688	4.32656e+06
0	PE(16:0_18:1)-H	PE(34:1)-H	PE	(16:0_18:1)	(16:0)	(18:1)			716.524	C39 H75 O8 N1 P1	4.74091e+09	3.22752e+09	2.98329e+09	3.17991e+09	6.51347e+09	5.0696e+09	4.54868e+09	4.07989e+09	2.94403e+09	5.739e+09	5.10519e+09	2.63245e+09
0	PE(16:0_18:1)+H	PE(34:1)+H	PE	(16:0_18:1)	(16:0)	(18:1)			718.538	C39 H77 O8 N1 P1	6.94015e+09	4.80215e+09	4.72486e+09	4.46345e+09	8.96691e+09	7.40059e+09	6.48059e+09	5.76028e+09	8.36697e+09	7.73533e+09	6.97791e+09	6.48089e+09
0	PE(16:0_18:1)-H	PE(34:1)-H	PE	(16:0_18:1)	(16:0)	(18:1)			716.524	C39 H75 O8 N1 P1	769846	386542	379485	125062	1.36784e+06	907611	1.04254e+06	224310	781140	523931	538890	535196
0	PE(16:0_18:1)+H	PE(34:1)+H	PE	(16:0_18:1)	(16:0)	(18:1)			718.538	C39 H77 O8 N1 P1	2.15675e+06	200191	1.63302e+06	92031.3	1.0685e+06	818139	713027	1.00958e+06	1.24955e+06	764811	253713	458576
1	PE(16:0_18:1)-H	PE(34:1)-H	PE	(16:0_18:1)	(16:0)	(18:1)			716.524	C39 H75 O8 N1 P1	600883	74600.8	533329	608770	3.18035e+06	854647	462755	713068	2.83961e+06	193888	867626	1.44505e+06
1	PE(16:0_18:1)+H	PE(34:1)+H	PE	(16:0_18:1)	(16:0)	(18:1)			718.538	C39 H77 O8 N1 P1	558440	207230	173876	592761	1.54486e+06	1.9314e+06	1.48674e+06	562291	437876	2.88821e+06	1.08364e+06	1.28656e+06
1	PE(16:0_18:1)-H	PE(34:1)-H	PE	(16:0_18:1)	(16:0)	(18:1)			716.524	C39 H75 O8 N1 P1	95799.4	123340	19369.4	89763.6	717682	314161	204228	144514	241381	151161	119698	27777.2
1	PE(16:0_18:1)-H	PE(34:1)-H	PE	(16:0_18:1)	(16:0)	(18:1)			716.524	C39 H75 O8 N1 P1	182898	101432	66648.7	270562	407556	413286	146585	435855	528093	473338	555250	192189
0	PE(18:1+O_16:0)-H	PE(34:1+O)-H	PE	(18:1+O_16:0)	(18:1+O)	(16:0)			732.518	C39 H75 O9 N1 P1	639066	261654	326757	614751	0	197949	0	343300	2.561e+06	1.82533e+06	1.8267e+06	2.60721e+06
0	PE(18:0e_16:1)-H	PE(34:1e)-H	PE	(18:0e_16:1)	(18:0e)	(16:1)			702.544	C39 H77 O7 N1 P1	1.94359e+07	1.38404e+07	1.54479e+07	1.26942e+07	3.33655e+07	2.03276e+07	1.94484e+07	1.97453e+07	4.38905e+07	4.38678e+07	6.68694e+07	5.9653e+07
0	PE(34:1e)+H	PE(34:1e)+H	PE	(18:0e_16:1)	(18:0e)	(16:1)			704.559	C39 H79 O7 N1 P1	2.24564e+07	1.45303e+07	1.51201e+07	1.31578e+07	3.94441e+07	2.09426e+07	2.0663e+07	2.20098e+07	5.18537e+07	4.21205e+07	6.31922e+07	6.25142e+07
0	PE(18:1e_16:0)-H	PE(34:1e)-H	PE	(18:1e_16:0)	(18:1e)	(16:0)			702.544	C39 H77 O7 N1 P1	0	0	0	0	50561.3	0	31057.4	25350.5	64149.2	64358.6	158298	0
0	PE(18:1e_16:0)-H	PE(34:1e)-H	PE	(18:1e_16:0)	(18:1e)	(16:0)			702.544	C39 H77 O7 N1 P1	0	0	0	0	0.164	0	0.259	0.052	0	0	0	0
1	PE(16:0p_18:1)+H	PE(34:1p)+H	PE	(16:0p_18:1)	(16:0p)	(18:1)			702.543	C39 H77 O7 N1 P1	9.7592e+06	4.22805e+06	5.19744e+06	6.59958e+06	1.98206e+07	1.47583e+07	1.22566e+07	1.11085e+07	1.82018e+07	1.37584e+07	1.54516e+07	9.8966e+06
0	PE(18:0p_16:1)+H	PE(34:1p)+H	PE	(18:0p_16:1)	(18:0p)	(16:1)			702.543	C39 H77 O7 N1 P1	0	0	0	0	0	0	0	0	0	0	0	0
0	PE(16:1_18:1)-H	PE(34:2)-H	PE	(16:1_18:1)	(16:1)	(18:1)			714.508	C39 H73 O8 N1 P1	1.41919e+06	1.19415e+06	1.19162e+06	750273	2.22893e+06	1.65076e+06	1.59199e+06	1.62184e+06	2.12103e+06	1.9774e+06	1.30139e+06	1.63464e+06
0	PE(16:0_18:2)-H	PE(34:2)-H	PE	(16:0_18:2)	(16:0)	(18:2)			714.508	C39 H73 O8 N1 P1	1.24697e+09	8.13406e+08	7.85209e+08	8.34034e+08	1.55577e+09	1.42627e+09	1.15302e+09	1.05264e+09	1.55382e+09	1.49403e+09	1.67468e+09	1.26455e+09
0	PE(16:0_18:2)+H	PE(34:2)+H	PE	(16:0_18:2)	(16:0)	(18:2)			716.522	C39 H75 O8 N1 P1	2.23707e+09	1.6042e+09	1.71361e+09	1.64481e+09	2.79298e+09	1.0113e+09	2.33183e+09	1.90636e+09	2.80431e+09	2.51083e+09	3.01747e+09	2.42592e+09
0	PE(16:0_18:2)-H	PE(34:2)-H	PE	(16:0_18:2)	(16:0)	(18:2)			714.508	C39 H73 O8 N1 P1	7.46722e+08	1.44329e+08	1.62988e+08	2.17563e+08	2.68118e+06	5.26821e+07	1.49971e+08	1.12785e+06	2.49426e+08	1.5094e+08	1.20967e+06	1.35029e+08
0	PE(16:0_18:2)+H	PE(34:2)+H	PE	(16:0_18:2)	(16:0)	(18:2)			716.522	C39 H75 O8 N1 P1	2.47031e+07	2.3793e+07	2.03692e+07	2.88516e+07	3.70465e+07	1.83695e+07	3.55952e+07	2.27493e+07	4.1137e+07	2.66218e+07	2.4669e+07	4.69655e+07
0	PE(16:0_18:2)+H	PE(34:2)+H	PE	(16:0_18:2)	(16:0)	(18:2)			716.522	C39 H75 O8 N1 P1	1.25321e+06	880537	329405	1.92313e+06	1.23222e+06	1.24319e+06	1.4163e+06	905287	713213	2.57515e+06	1.54425e+06	1.1906e+06
1	PE(16:0_18:2)-H	PE(34:2)-H	PE	(16:0_18:2)	(16:0)	(18:2)			714.508	C39 H73 O8 N1 P1	58726.7	148523	75649.1	356765	44347.6	265276	142986	151912	50749	294330	65613.1	208591
1	PE(16:1_18:1)-H	PE(34:2)-H	PE	(16:1_18:1)	(16:1)	(18:1)			714.508	C39 H73 O8 N1 P1	66169	6288.45	101184	74783.1	51212.6	73470.5	131176	30539.2	131353	29231.9	117269	104857
1	PE(16:1_18:1)-H	PE(34:2)-H	PE	(16:1_18:1)	(16:1)	(18:1)			714.508	C39 H73 O8 N1 P1	92041.8	134693	66464.1	190341	56827.1	80318.5	683682	139166	82863.7	126597	80893.6	63161.3
1	PE(16:1_18:1)-H	PE(34:2)-H	PE	(16:1_18:1)	(16:1)	(18:1)			714.508	C39 H73 O8 N1 P1	81720.5	153996	20049.6	38045.6	134844	85932.2	40879.5	35843.5	36306.7	61120.6	24682.8	32311.9
1	PE(16:1_18:1)-H	PE(34:2)-H	PE	(16:1_18:1)	(16:1)	(18:1)			714.508	C39 H73 O8 N1 P1	39617.8	0	116966	39831.4	43614	61263.7	0	19873.6	468910	51315.8	191503	91753.2
0	PE(18:1+O_16:1)-H	PE(34:2+O)-H	PE	(18:1+O_16:1)	(18:1+O)	(16:1)			730.503	C39 H73 O9 N1 P1	1.40844e+07	4.71129e+06	6.31315e+06	1.02976e+07	3.61512e+06	5.39532e+06	2.38063e+06	6.91732e+06	3.73579e+07	2.99735e+07	3.10162e+07	4.55489e+07
0	PE(16:0e_18:2)-H	PE(34:2e)-H	PE	(16:0e_18:2)	(16:0e)	(18:2)			700.529	C39 H75 O7 N1 P1	2.7838e+06	1.09029e+06	1.24888e+06	1.73174e+06	4.67271e+06	2.6576e+06	2.14946e+06	2.45093e+06	4.51316e+06	3.14716e+06	9.85279e+06	1.80807e+07
0	PE(34:2e)+H	PE(34:2e)+H	PE	(16:0e_18:2)	(16:0e)	(18:2)			702.543	C39 H77 O7 N1 P1	2.80724e+06	1.39945e+06	1.76089e+06	2.25697e+06	5.36866e+06	3.26034e+06	2.22964e+06	2.95209e+06	5.67997e+06	4.36502e+06	1.18155e+07	2.17947e+07
0	PE(18:1e_16:1)-H	PE(34:2e)-H	PE	(18:1e_16:1)	(18:1e)	(16:1)			700.529	C39 H75 O7 N1 P1	7.87721e+06	4.20337e+06	5.05309e+06	4.01552e+06	1.48468e+07	1.28946e+07	1.03842e+07	8.60774e+06	1.44438e+07	1.27813e+07	1.64675e+07	1.11865e+07
0	PE(34:2e)+H	PE(34:2e)+H	PE	(18:1e_16:1)	(18:1e)	(16:1)			702.543	C39 H77 O7 N1 P1	7.22272e+06	4.18936e+06	5.25231e+06	4.40086e+06	1.47675e+07	1.24911e+07	1.05832e+07	8.68246e+06	1.30884e+07	1.11652e+07	1.54519e+07	1.00882e+07
0	PE(16:1e_18:1)-H	PE(34:2e)-H	PE	(16:1e_18:1)	(16:1e)	(18:1)			700.529	C39 H75 O7 N1 P1	0	0	0	0	13588.8	0	0	0	0	0	0	0
0	PE(34:2e)+(CH3CH2)3NH	PE(34:2e)+(CH3CH2)3NH	PE	(34:2e)	(34:2e)				817.667	C45 H92 O7 N3 P1	6.00116e+06	4.43364e+06	4.92903e+06	2.52321e+06	2.01508e+06	295279	90607	134447	342463	404253	386132	68536.6
0	PE(16:0p_18:2)+H	PE(34:2p)+H	PE	(16:0p_18:2)	(16:0p)	(18:2)			700.528	C39 H75 O7 N1 P1	5.366	0	200180	373684	677608	415276	290197	357140	230690	704724	663638	469830
0	PE(16:0p_18:2)+H	PE(34:2p)+H	PE	(16:0p_18:2)	(16:0p)	(18:2)			700.528	C39 H75 O7 N1 P1	0	0	0	321894	0	0	0	0	0	0	0	0
0	PE(16:1_18:2)-H	PE(34:3)-H	PE	(16:1_18:2)	(16:1)	(18:2)			712.492	C39 H71 O8 N1 P1	6.68499e+08	4.1387e+08	3.61363e+08	3.95963e+08	9.50833e+08	7.08651e+08	5.38588e+08	4.66742e+08	8.95108e+08	8.36683e+08	7.41218e+08	6.82162e+08
0	PE(16:1_18:2)+H	PE(34:3)+H	PE	(16:1_18:2)	(16:1)	(18:2)			714.507	C39 H73 O8 N1 P1	1.53011e+09	9.62153e+08	7.83765e+08	9.34138e+08	2.0359e+09	1.57142e+09	1.14162e+09	1.06609e+09	2.02868e+09	1.97862e+09	1.60122e+09	1.43081e+09
0	PE(16:0_18:3)-H	PE(34:3)-H	PE	(16:0_18:3)	(16:0)	(18:3)			712.492	C39 H71 O8 N1 P1	2.24572e+08	1.32996e+08	1.29646e+08	1.39765e+08	3.493e+08	2.37146e+08	1.83494e+08	1.81394e+08	2.6746e+08	2.2065e+08	2.03922e+08	2.45039e+08
0	PE(16:0_18:3)+H	PE(34:3)+H	PE	(16:0_18:3)	(16:0)	(18:3)			714.507	C39 H73 O8 N1 P1	4.66302e+08	2.34269e+08	2.1977e+08	2.82037e+08	7.45634e+08	4.81687e+08	3.06466e+08	3.85296e+08	6.60567e+08	4.63692e+08	3.96976e+08	5.13246e+08
0	PE(16:1_18:2)-H	PE(34:3)-H	PE	(16:1_18:2)	(16:1)	(18:2)			712.492	C39 H71 O8 N1 P1	0	0	49207.2	0	115426	0	0	0	73597.4	0	0	0
1	PE(16:1_18:2)-H	PE(34:3)-H	PE	(16:1_18:2)	(16:1)	(18:2)			712.492	C39 H71 O8 N1 P1	42075.7	49221.8	0.267	21924.1	14405.7	31338.8	33684.5	45453.9	41826.3	84339.4	140081	11947.7
1	PE(34:3+3O)-H	PE(34:3+3O)-H	PE	(34:3+3O)	(34:3+3O)				760.477	C39 H71 O11 N1 P1	6.8096e+06	543153	144856	2.53004e+06	3.30708e+06	1.28382e+06	865430	3.15871e+06	543175	156646	291050	194097
0	PE(18:2+O_16:1)-H	PE(34:3+O)-H	PE	(18:2+O_16:1)	(18:2+O)	(16:1)			728.487	C39 H71 O9 N1 P1	1.05897e+06	301052	419443	774183	345821	499588	0	450051	2.95656e+06	3.85565e+06	3.63947e+06	4.1126e+06
0	PE(16:0e_18:3)-H	PE(34:3e)-H	PE	(16:0e_18:3)	(16:0e)	(18:3)			698.513	C39 H73 O7 N1 P1	33479.5	0	0	0	74041	213097	43643.6	86028.7	0	536057	3.85999e+06	8.99917e+06
0	PE(16:1e_18:2)-H	PE(34:3e)-H	PE	(16:1e_18:2)	(16:1e)	(18:2)			698.513	C39 H73 O7 N1 P1	305884	171094	84862.2	455155	901152	691383	573618	654066	775273	701307	577163	792808
0	PE(16:1e_18:2)-H	PE(34:3e)-H	PE	(16:1e_18:2)	(16:1e)	(18:2)			698.513	C39 H73 O7 N1 P1	0	0	0	0	0	0	0	0	0	0	0	0
0	PE(34:3e)+(CH3CH2)3NH	PE(34:3e)+(CH3CH2)3NH	PE	(34:3e)	(34:3e)				815.651	C45 H90 O7 N3 P1	1.849e+07	2.39473e+07	2.92922e+07	1.94301e+07	1.87543e+07	2.05227e+07	1.72185e+07	2.10301e+07	1.45893e+07	1.87078e+07	9.58506e+06	1.5043e+07
0	PE(16:1_18:3)-H	PE(34:4)-H	PE	(16:1_18:3)	(16:1)	(18:3)			710.477	C39 H69 O8 N1 P1	5.63354e+07	3.2803e+07	2.30041e+07	2.86044e+07	7.97651e+07	5.45108e+07	3.86181e+07	3.49757e+07	6.74265e+07	6.52683e+07	4.98917e+07	5.19392e+07
0	PE(16:1_18:3)+H	PE(34:4)+H	PE	(16:1_18:3)	(16:1)	(18:3)			712.491	C39 H71 O8 N1 P1	9.34128e+07	4.80346e+07	3.63717e+07	4.36508e+07	1.47075e+08	8.87868e+07	5.4411e+07	5.36366e+07	1.30241e+08	1.29138e+08	9.09099e+07	8.91101e+07
0	PE(34:4)+H	PE(34:4)+H	PE	(34:4)	(34:4)				712.491	C39 H71 O8 N1 P1	7.26651e+07	7.9846e+07	8.26598e+07	7.39337e+07	8.93163e+07	8.41715e+07	8.43777e+07	3.88235e+06	8.38921e+07	8.01587e+07	3.85371e+06	7.00297e+07
1	PE(34:4)+H	PE(34:4)+H	PE	(34:4)	(34:4)				712.491	C39 H71 O8 N1 P1	379063	62136.9	274342	588656	347461	91359.7	212900	156980	96017	16706.3	220900	97177.5
1	PE(34:4+8O)-H	PE(34:4+8O)-H	PE	(34:4+8O)	(34:4+8O)				838.436	C39 H69 O16 N1 P1	387337	1.49963e+06	643757	946180	375934	632099	1.03283e+06	1.35279e+06	822669	600652	1.03084e+06	290144
0	PE(18:3+OO_16:1)-H	PE(34:4+OO)-H	PE	(18:3+OO_16:1)	(18:3+OO)	(16:1)			742.466	C39 H69 O10 N1 P1	6.50908e+06	4.64351e+06	3.26611e+06	4.14314e+06	8.16773e+06	7.46339e+06	5.40855e+06	6.91811e+06	6.99946e+06	6.58057e+06	5.55659e+06	5.6459e+06
0	PE(34:4e)+(CH3CH2)3NH	PE(34:4e)+(CH3CH2)3NH	PE	(34:4e)	(34:4e)				813.635	C45 H88 O7 N3 P1	5.81285e+06	1.43771e+07	1.35106e+07	9.35176e+06	7.6426e+06	1.02538e+07	1.25419e+07	9.53436e+06	5.87524e+06	1.13857e+07	1.12615e+07	7.27043e+06
0	PE(18:4_16:1)+H	PE(34:5)+H	PE	(18:4_16:1)	(18:4)	(16:1)			710.476	C39 H69 O8 N1 P1	3.67131e+07	2.80885e+07	3.5305e+07	26302625	2.82033e+07	3.19512e+07	4.42068e+07	2.95609e+07	2.80762e+07	3.28949e+07	3.14695e+07	4.84909e+07
1	PE(34:5)+H	PE(34:5)+H	PE	(34:5)	(34:5)				710.476	C39 H69 O8 N1 P1	0	195325	229468	287.051	485973	0	287270	164388	281817	289515	0	337161
0	PE(34:6)+H	PE(34:6)+H	PE	(34:6)	(34:6)				708.46	C39 H67 O8 N1 P1	3.17314e+06	2.36901e+06	1.76023e+06	2.58977e+06	5.39077e+06	5.16625e+06	3.369e+06	4.28964e+06	5.37037e+06	3.83495e+06	2.78692e+06	3.17828e+06
1	PE(22:6+4O_12:0)-H	PE(34:6+4O)-H	PE	(22:6+4O_12:0)	(22:6+4O)	(12:0)			770.425	C39 H65 O12 N1 P1	588777	482193	247243	348953	1.33146e+06	2.48618e+06	1.00622e+06	791493	879084	715915	705673	656530
1	PE(18:0_17:0)-H	PE(35:0)-H	PE	(18:0_17:0)	(18:0)	(17:0)			732.555	C40 H79 O8 N1 P1	104004	0	0	0	0	40869.8	34740.6	147081	71870.2	71076.9	82412.8	644394
0	PE(18:0_17:0)-H	PE(35:0)-H	PE	(18:0_17:0)	(18:0)	(17:0)			732.555	C40 H79 O8 N1 P1	21834.6	2860.57	0	12530.3	33503.7	0.721	1166.65	12442.5	0.004	45105.7	101447	111785
0	PE(18:0e_17:0)-H	PE(35:0e)-H	PE	(18:0e_17:0)	(18:0e)	(17:0)			718.576	C40 H81 O7 N1 P1	0	17426.5	0	0	0	0	0	0	20584.2	0	36408.7	217263
0	PE(17:0_18:1)-H	PE(35:1)-H	PE	(17:0_18:1)	(17:0)	(18:1)			730.539	C40 H77 O8 N1 P1	4.1171e+07	2.40965e+07	2.05037e+07	2.43178e+07	2.83045e+07	2.05034e+07	1.65063e+07	1.6609e+07	3.02286e+07	2.6806e+07	2.41817e+07	2.34733e+07
0	PE(17:0_18:1)+H	PE(35:1)+H	PE	(17:0_18:1)	(17:0)	(18:1)			732.554	C40 H79 O8 N1 P1	1.60986e+07	294032	1.01821e+07	1.05361e+07	2.85449e+07	1.92749e+07	1.4803e+07	1.62873e+07	2.82092e+07	2.33434e+07	2.41575e+07	2.29152e+07
0	PE(17:0_18:1)-H	PE(35:1)-H	PE	(17:0_18:1)	(17:0)	(18:1)			730.539	C40 H77 O8 N1 P1	0	0	0	0	0	0	0	0	0	0	0	0
0	PE(17:0_18:1)+H	PE(35:1)+H	PE	(17:0_18:1)	(17:0)	(18:1)			732.554	C40 H79 O8 N1 P1	0	91345.1	0	0	0	0	0	155519	0	437.081	110295	207101
1	PE(17:0CHO_18:1)-H	PE(35:1CHO)-H	PE	(17:0CHO_18:1)	(17:0CHO)	(18:1)			744.518	C40 H75 O9 N1 P1	64188.4	995004	618825	116562	102709	63702.6	45148	187506	83115.7	111563	77544.7	34042.5
1	PE(18:1e_17:0)-H	PE(35:1e)-H	PE	(18:1e_17:0)	(18:1e)	(17:0)			716.56	C40 H79 O7 N1 P1	49247.5	30314.9	11732.7	19736.9	31223.7	664551	1609.32	226444	342988	398672	234972	120517
0	PE(17:0_18:2)-H	PE(35:2)-H	PE	(17:0_18:2)	(17:0)	(18:2)			728.524	C40 H75 O8 N1 P1	4.36832e+07	2.48465e+07	2.54985e+07	2.63711e+07	5.92871e+07	4.10951e+07	3.39946e+07	3.80201e+07	6.07931e+07	5.41376e+07	5.37717e+07	6.04959e+07
0	PE(17:0_18:2)+H	PE(35:2)+H	PE	(17:0_18:2)	(17:0)	(18:2)			730.538	C40 H77 O8 N1 P1	1.21135e+08	5.72466e+07	5.50243e+07	7.52532e+07	1.75301e+08	1.20584e+08	1.15963e+08	1.06357e+08	1.68885e+08	1.37326e+08	1.33543e+08	1.21811e+08
0	PE(17:0_18:2)-H	PE(35:2)-H	PE	(17:0_18:2)	(17:0)	(18:2)			728.524	C40 H75 O8 N1 P1	14208.4	12.385	3.52762e+06	65585.2	45534.2	99003.3	3.37093e+06	25258.5	4.77526e+06	2.83105e+06	298822	3.66465e+06
0	PE(18:1e_17:1)-H	PE(35:2e)-H	PE	(18:1e_17:1)	(18:1e)	(17:1)			714.544	C40 H77 O7 N1 P1	0	0	0	0	0	0	0	0	0	0	0	0
0	PE(17:1_18:2)-H	PE(35:3)-H	PE	(17:1_18:2)	(17:1)	(18:2)			726.508	C40 H73 O8 N1 P1	5.08865e+06	3.49147e+06	3.42636e+06	2.75934e+06	9.36785e+06	6.6499e+06	4.85625e+06	6.30533e+06	1.09876e+07	1.06419e+07	1.04002e+07	1.1041e+07
0	PE(17:1_18:2)+H	PE(35:3)+H	PE	(17:1_18:2)	(17:1)	(18:2)			728.522	C40 H75 O8 N1 P1	1.29526e+07	6.83047e+06	7.39737e+06	7.05979e+06	2.12386e+07	1.38976e+07	1.0654e+07	1.16909e+07	2.79911e+07	2.35538e+07	2.3965e+07	2.56524e+07
0	PE(17:1_18:2)-H	PE(35:3)-H	PE	(17:1_18:2)	(17:1)	(18:2)			726.508	C40 H73 O8 N1 P1	43129.6	416454	0	100794	143628	111607	0	64380.9	74372.3	110224	0	86371.9
0	PE(17:1_18:2)+H	PE(35:3)+H	PE	(17:1_18:2)	(17:1)	(18:2)			728.522	C40 H75 O8 N1 P1	180431	0	133874	0	265390	362078	182430	139769	129377	716025	964642	143306
1	PE(17:0_18:3)-H	PE(35:3)-H	PE	(17:0_18:3)	(17:0)	(18:3)			726.508	C40 H73 O8 N1 P1	252833	0	0	250972	143806	120895	0	79307.7	74372.3	126907	0	105230
1	PE(17:0_18:3)+H	PE(35:3)+H	PE	(17:0_18:3)	(17:0)	(18:3)			728.522	C40 H75 O8 N1 P1	159310	35565.8	13287.9	0	0	0	0	0	0	0	0	0
0	PE(22:4_13:0)+H	PE(35:4)+H	PE	(22:4_13:0)	(22:4)	(13:0)			726.507	C40 H73 O8 N1 P1	1.70102e+07	1.21043e+07	1.00504e+07	1.18195e+07	2.24272e+07	2.03525e+07	1.63134e+07	1.71237e+07	1.90663e+07	1.96035e+07	1.52282e+07	1.29125e+07
0	PE(20:0_16:0)-H	PE(36:0)-H	PE	(20:0_16:0)	(20:0)	(16:0)			746.571	C41 H81 O8 N1 P1	36823.2	35090.6	32833.9	43958.2	60716.1	34026.4	22134.9	73777.2	232383	122322	793920	2.01185e+06
0	PE(20:0_16:0)+H	PE(36:0)+H	PE	(20:0_16:0)	(20:0)	(16:0)			748.585	C41 H83 O8 N1 P1	0	0	0	0	0	0	0	0	0	40309.4	105882	1.65602e+06
0	PE(20:0e_16:0)-H	PE(36:0e)-H	PE	(20:0e_16:0)	(20:0e)	(16:0)			732.591	C41 H83 O7 N1 P1	0	0	24557.9	0	21115.3	0	0	0	145984	61255.2	1.30004e+06	3.24524e+06
0	PE(18:0_18:1)-H	PE(36:1)-H	PE	(18:0_18:1)	(18:0)	(18:1)			744.555	C41 H79 O8 N1 P1	1.22002e+08	5.87507e+07	5.02789e+07	6.89826e+07	1.76365e+08	1.17548e+08	9.69616e+07	1.0095e+08	2.16269e+08	1.90234e+08	2.68969e+08	3.17424e+08
0	PE(18:0_18:1)+H	PE(36:1)+H	PE	(18:0_18:1)	(18:0)	(18:1)			746.569	C41 H81 O8 N1 P1	1.04056e+08	5.91344e+07	4.79592e+07	6.29877e+07	1.5284e+08	8.93726e+07	7.47293e+07	8.75866e+07	2.01677e+08	1.70772e+08	2.31772e+08	2.5515e+08
0	PE(16:0_20:1)-H	PE(36:1)-H	PE	(16:0_20:1)	(16:0)	(20:1)			744.555	C41 H79 O8 N1 P1	22531.3	155481	29494.8	52527.3	188465	54636.9	50318.5	22582.1	74406.7	104683	106377	179977
0	PE(16:0_20:1)+H	PE(36:1)+H	PE	(16:0_20:1)	(16:0)	(20:1)			746.569	C41 H81 O8 N1 P1	1.21124e+06	407926	868700	160677	1.31973e+06	46224.8	1.22909e+06	72099.5	214216	1.67944e+06	208247	81769.6
0	PE(18:0e_18:1)-H	PE(36:1e)-H	PE	(18:0e_18:1)	(18:0e)	(18:1)			730.576	C41 H81 O7 N1 P1	2.98689e+07	1.68749e+07	2.06128e+07	1.89728e+07	4.11819e+07	2.4757e+07	2.35015e+07	2.51185e+07	8.70954e+07	6.21499e+07	1.25378e+08	1.13029e+08
0	PE(36:1e)+H	PE(36:1e)+H	PE	(18:0e_18:1)	(18:0e)	(18:1)			732.59	C41 H83 O7 N1 P1	3.02025e+07	1.67618e+07	2.21987e+07	1.89915e+07	4.66155e+07	2.68985e+07	2.7981e+07	2.64065e+07	9.6006e+07	5.99594e+07	1.1852e+08	1.14489e+08
0	PE(18:0e_18:1)-H	PE(36:1e)-H	PE	(18:0e_18:1)	(18:0e)	(18:1)			730.576	C41 H81 O7 N1 P1	59674.5	109525	29236.1	60599.7	101843	41753.2	48986.5	76190.9	241301	153752	329472	337142
1	PE(20:1e_16:0)-H	PE(36:1e)-H	PE	(20:1e_16:0)	(20:1e)	(16:0)			730.576	C41 H81 O7 N1 P1	21864.9	0	0	0	0	0	0	27050	22146.4	36905.7	97899.8	343615
0	PE(18:0p_18:1)+H	PE(36:1p)+H	PE	(18:0p_18:1)	(18:0p)	(18:1)			730.575	C41 H81 O7 N1 P1	1.64187e+07	9.95676e+06	1.2973e+07	9.29548e+06	3.69568e+07	2.80968e+07	2.21402e+07	1.99722e+07	4.66021e+07	3.93998e+07	4.64645e+07	2.70219e+07
0	PE(18:1_18:1)-H	PE(36:2)-H	PE	(18:1_18:1)	(18:1)	(18:1)			742.539	C41 H77 O8 N1 P1	1.03957e+09	6.70029e+08	7.55233e+08	7.22838e+08	1.56532e+09	1.21858e+09	1.1562e+09	3.93145e+08	1.55733e+09	1.32875e+09	1.61828e+09	1.19081e+09
0	PE(18:1_18:1)+H	PE(36:2)+H	PE	(18:1_18:1)	(18:1)	(18:1)			744.554	C41 H79 O8 N1 P1	1.60861e+09	9.59954e+08	1.12905e+09	1.03537e+09	2.40846e+09	1.91107e+09	1.7283e+09	1.44759e+09	2.34084e+09	1.96155e+09	2.40033e+09	1.83001e+09
0	PE(18:1_18:1)-H	PE(36:2)-H	PE	(18:1_18:1)	(18:1)	(18:1)			742.539	C41 H77 O8 N1 P1	3.42603e+06	4.99822e+06	4.92452e+06	4.39465e+06	7.68027e+06	4.58966e+06	5.34514e+06	6.10396e+06	9.4685e+06	5.17214e+06	8.63626e+06	7.41517e+06
0	PE(18:1_18:1)+H	PE(36:2)+H	PE	(18:1_18:1)	(18:1)	(18:1)			744.554	C41 H79 O8 N1 P1	4.57195e+06	116739	394447	84078.8	299252	4.49339e+06	214298	414448	175012	5.13946e+06	9.4287e+06	358412
0	PE(18:1_18:1)-H	PE(36:2)-H	PE	(18:1_18:1)	(18:1)	(18:1)			742.539	C41 H77 O8 N1 P1	155112	113155	196876	238324	514238	348331	175905	230434	523649	208282	465496	175670
1	PE(18:1_18:1)-H	PE(36:2)-H	PE	(18:1_18:1)	(18:1)	(18:1)			742.539	C41 H77 O8 N1 P1	79448.9	160819	2.48655e+06	119977	2.02572e+06	354554	452187	516257	404404	5.58869e+06	285138	130309
1	PE(18:1_18:1)-H	PE(36:2)-H	PE	(18:1_18:1)	(18:1)	(18:1)			742.539	C41 H77 O8 N1 P1	21797.2	153941	81306	149522	40125.2	32296.1	396046	18865.7	151874	92188.9	130835	84158.8
0	PE(18:1+O_18:1)-H	PE(36:2+O)-H	PE	(18:1+O_18:1)	(18:1+O)	(18:1)			758.534	C41 H77 O9 N1 P1	5.23845e+06	1.85737e+06	2.82127e+06	3.8604e+06	1.96528e+06	1.92161e+06	829164	2.7292e+06	1.85962e+07	1.47595e+07	2.00393e+07	2.24781e+07
0	PE(18:0e_18:2)-H	PE(36:2e)-H	PE	(18:0e_18:2)	(18:0e)	(18:2)			728.56	C41 H79 O7 N1 P1	1.51699e+07	1.43454e+07	2.60074e+07	9.73667e+06	2.38599e+07	1.40949e+07	1.33448e+07	1.24774e+07	9.12448e+07	5.73157e+07	3.39547e+08	7.1931e+08
0	PE(36:2e)+H	PE(36:2e)+H	PE	(18:0e_18:2)	(18:0e)	(18:2)			730.575	C41 H81 O7 N1 P1	1.75239e+07	1.41876e+07	2.67429e+07	1.28565e+07	2.70028e+07	1.46519e+07	6.01421e+06	1.43598e+07	9.29629e+07	5.65151e+07	3.13655e+08	7.18503e+08
0	PE(18:1e_18:1)-H	PE(36:2e)-H	PE	(18:1e_18:1)	(18:1e)	(18:1)			728.56	C41 H79 O7 N1 P1	1.41246e+07	9.51943e+06	1.12298e+07	7.58112e+06	3.45642e+07	2.4763e+07	2.21775e+07	1.96129e+07	4.34325e+07	3.4705e+07	4.93656e+07	2.57226e+07
0	PE(18:0p_18:2)+H	PE(36:2p)+H	PE	(18:0p_18:2)	(18:0p)	(18:2)			728.559	C41 H79 O7 N1 P1	3.71434e+06	2.76294e+06	4.26674e+06	2.44164e+06	7.61811e+06	5.76305e+06	4.42989e+06	3.49428e+06	1.61809e+07	1.15593e+07	1.89683e+07	9.96267e+06
0	PE(18:0p_18:2)+H	PE(36:2p)+H	PE	(18:0p_18:2)	(18:0p)	(18:2)			728.559	C41 H79 O7 N1 P1	0	0	0	0	0	0	0	0	0	0	0	0
0	PE(18:1_18:2)-H	PE(36:3)-H	PE	(18:1_18:2)	(18:1)	(18:2)			740.524	C41 H75 O8 N1 P1	4.92677e+08	3.04184e+08	3.47518e+08	3.39121e+08	6.51666e+08	5.42329e+08	4.38444e+08	3.92756e+08	7.48565e+08	6.68538e+08	8.32786e+08	7.15582e+08
0	PE(18:1_18:2)+H	PE(36:3)+H	PE	(18:1_18:2)	(18:1)	(18:2)			742.538	C41 H77 O8 N1 P1	8.35048e+08	6.34561e+08	6.67249e+08	6.48369e+08	1.18963e+09	8.77573e+08	8.24227e+08	7.22471e+08	1.45821e+09	1.19612e+09	1.39132e+09	1.2646e+09
0	PE(18:1_18:2)-H	PE(36:3)-H	PE	(18:1_18:2)	(18:1)	(18:2)			740.524	C41 H75 O8 N1 P1	7.70822e+06	121575	84243.4	311920	157288	134335	288071	107672	316644	294112	6.41494e+07	166426
0	PE(18:1_18:2)+H	PE(36:3)+H	PE	(18:1_18:2)	(18:1)	(18:2)			742.538	C41 H77 O8 N1 P1	525571	1.00103e+07	281458	429001	1.02516e+07	421902	4.86316e+06	461603	1.03298e+07	5.2252e+06	2.26216e+07	8.91629e+07
0	PE(16:0_20:3)+H	PE(36:3)+H	PE	(16:0_20:3)	(16:0)	(20:3)			742.538	C41 H77 O8 N1 P1	0	0	0	0	0	0	0	0	0	0.205	905220	2.71115e+06
1	PE(36:3)+(CH3CH2)3NH	PE(36:3)+(CH3CH2)3NH	PE	(36:3)	(36:3)				857.662	C47 H92 O8 N3 P1	2.05636e+06	794519	130430	1.33128e+06	1.44306e+06	2.35017e+06	333561	673814	2.1575e+06	1.326e+06	190159	547087
1	PE(18:1_18:2)-H	PE(36:3)-H	PE	(18:1_18:2)	(18:1)	(18:2)			740.524	C41 H75 O8 N1 P1	30220.3	0	11158.7	0	20723.8	2801.02	44612.7	57130.3	6928.37	34165.9	57530.9	119205
0	PE(18:1+O_18:2)-H	PE(36:3+O)-H	PE	(18:1+O_18:2)	(18:1+O)	(18:2)			756.518	C41 H75 O9 N1 P1	2.66427e+06	1.06763e+06	1.37784e+06	2.51024e+06	1.07079e+06	914414	0	1.69706e+06	1.04757e+07	7.8561e+06	1.01245e+07	1.33222e+07
1	PE(18:2+OO_18:1)-H	PE(36:3+OO)-H	PE	(18:2+OO_18:1)	(18:2+OO)	(18:1)			772.513	C41 H75 O10 N1 P1	0	0	0	0	31557.7	0	0	0	0	0	0	0
[truncated: 2,329 more rows]
